# Supplementary material for: Gene expression analyses of primary melanomas reveal CTHRC1 as an important player in melanoma progression
Source: Oncotarget. 2016 Feb 23;7(12):15065–92. doi: 10.18632/oncotarget.7604 (PMC4924771; doi:10.18632/oncotarget.7604)
Supplement: Supplementary file 2 [file oncotarget-07-15065-s002.xlsx]

## Sheet: Supplementary Table S1
Supplementary Table S1. Overexpressed genes (≥ 4-fold shown in bold) in primary melanomas compared to benign nevi by Significance Analysis of Microarrays (SAM).
			Mean ± StDev		Fold	SAM scorea
Gene	Gene description	Probe set ID	Benign nevi	Primary melanomas	Melanomas vs nevi	Melanomas vs nevi
WBP5	WW domain binding protein 5	217975_at	549.5 ± 172.0	1180.0 ± 244.1	2.14743	6.61339
S100A8	S100 calcium binding protein A8	202917_s_at	2109.1 ± 1417.5	11498.1 ± 5234.8	5.45175	5.75236
POMP	proteasome maturation protein	217769_s_at	1637.0 ± 280.4	2670.1 ± 608.1	1.63115	4.99551
SUB1	SUB1 homolog (S. cerevisiae)	212857_x_at	1496.9 ± 393.0	2595.8 ± 628.4	1.73416	4.96688
SUB1	SUB1 homolog (S. cerevisiae)	224586_x_at	1139.4 ± 345.7	2139.1 ± 575.1	1.87741	4.93993
TIMM17A	translocase of inner mitochondrial membrane 17 homolog A (yeast)	215171_s_at	368.2 ± 133.2	899.7 ± 308.8	2.44361	4.80676
HSP90AA1	heat shock protein 90kDa alpha (cytosolic), class A member 1	210211_s_at	2597.2 ± 1100.7	4549.3 ± 1086.3	1.75166	4.6639
HNRNPA2B1	heterogeneous nuclear ribonucleoprotein A2/B1	225932_s_at	628.5 ± 310.0	1353.2 ± 416.4	2.15297	4.66145
COL4A1	collagen, type IV, alpha 1	211980_at	514.0 ± 175.0	1704.1 ± 826.7	3.31526	4.46577
ACTR3	ARP3 actin-related protein 3 homolog (yeast)	213101_s_at	2257.5 ± 397.6	3470.0 ± 808.6	1.53707	4.44755
KPNA2	karyopherin alpha 2 (RAG cohort 1, importin alpha 1)	201088_at	579.3 ± 327.0	1737.6 ± 791.0	2.99943	4.40615
---	---	235094_at	140.2 ± 57.0	409.3 ± 155.7	2.91933	4.38888
CAPZA2	capping protein (actin filament) muscle Z-line, alpha 2	201238_s_at	601.2 ± 268.8	1274.3 ± 424.8	2.1194	4.37364
HSP90AA1	heat shock protein 90kDa alpha (cytosolic), class A member 1	214328_s_at	3548.2 ± 1259.4	5532.6 ± 1171.4	1.55928	4.31758
MIR21	microRNA 21	224917_at	132.0 ± 77.2	1377.6 ± 918.0	10.4325	4.26673
CYCS	cytochrome c, somatic	208905_at	1709.2 ± 380.9	3064.2 ± 969.0	1.79276	4.25969
A2M	alpha-2-macroglobulin	217757_at	933.3 ± 480.3	2612.7 ± 1212.6	2.79932	4.24992
TIMM17A	translocase of inner mitochondrial membrane 17 homolog A (yeast)	201821_s_at	206.5 ± 52.9	460.8 ± 151.4	2.23185	4.24861
PSMA4	proteasome (prosome, macropain) subunit, alpha type, 4	203396_at	565.5 ± 204.9	1070.2 ± 321.1	1.89262	4.22388
SCOC	short coiled-coil protein	224786_at	421.7 ± 237.4	833.1 ± 227.9	1.97555	4.1772
KRT6A	keratin 6A	209125_at	1766.1 ± 1620.4	5797.1 ± 2934.1	3.28241	4.15696
ZC3H15	zinc finger CCCH-type containing 15	201593_s_at	620.3 ± 227.6	1130.3 ± 327.7	1.82209	4.13253
ZFAND6	zinc finger, AN1-type domain 6	221613_s_at	648.5 ± 189.4	1011.7 ± 209.1	1.55997	4.13019
LUM	lumican	201744_s_at	648.2 ± 304.1	2167.4 ± 1156.6	3.34385	4.10633
SRGN	serglycin	201859_at	486.6 ± 181.8	1688.9 ± 914.8	3.47073	4.10098
SEC61G	Sec61 gamma subunit	203484_at	751.3 ± 147.8	1309.6 ± 395.5	1.74314	4.08167
PRPF40A	PRP40 pre-mRNA processing factor 40 homolog A (S. cerevisiae)	213729_at	730.9 ± 188.2	1141.9 ± 258.4	1.56237	4.07866
SSB	Sjogren syndrome antigen B (autoantigen La)	201138_s_at	238.2 ± 96.6	510.3 ± 165.5	2.14177	4.06747
GARS	glycyl-tRNA synthetase	208693_s_at	904.7 ± 133.8	1482.5 ± 417.0	1.63858	4.05711
KIAA0101	KIAA0101	202503_s_at	203.2 ± 66.1	700.2 ± 359.6	3.44573	4.05212
TMEM167A	transmembrane protein 167A	226276_at	358.4 ± 155.9	743.9 ± 250.8	2.07568	4.02811
MRPL13	mitochondrial ribosomal protein L13	218049_s_at	245.2 ± 79.9	563.3 ± 212.0	2.29678	4.01845
HSP90B1	heat shock protein 90kDa beta (Grp94), member 1	200599_s_at	1645.0 ± 403.0	2952.7 ± 992.8	1.79496	4.00697
ME2	malic enzyme 2, NAD(+)-dependent, mitochondrial	209397_at	282.2 ± 67.1	539.2 ± 163.6	1.91052	4.00189
TNPO1	transportin 1	221829_s_at	1109.1 ± 357.8	1988.6 ± 635.2	1.79305	3.99348
MIR21 /// TMEM49	microRNA 21 /// transmembrane protein 49	220990_s_at	753.4 ± 148.7	1288.9 ± 386.2	1.71072	3.99342
TOP1	topoisomerase (DNA) I	208901_s_at	547.0 ± 121.3	865.7 ± 205.0	1.58251	3.98377
S100A7	S100 calcium binding protein A7	205916_at	1736.9 ± 1125.2	7487.5 ± 4663.2	4.31078	3.96574
DNAJC2	DnaJ (Hsp40) homolog, subfamily C, member 2	213097_s_at	213.2 ± 66.4	392.8 ± 98.1	1.84295	3.94895
BZW1	basic leucine zipper and W2 domains 1	200777_s_at	704.7 ± 241.4	1148.8 ± 283.8	1.63034	3.92731
ACTR3	ARP3 actin-related protein 3 homolog (yeast)	213102_at	936.8 ± 234.4	1595.0 ± 486.9	1.70267	3.90069
MRPL47	mitochondrial ribosomal protein L47	223480_s_at	504.2 ± 126.8	779.4 ± 170.4	1.54567	3.87726
PSMD14	proteasome (prosome, macropain) 26S subunit, non-ATPase, 14	212296_at	895.6 ± 226.8	1588.0 ± 522.9	1.77319	3.87532
TAX1BP1	Tax1 (human T-cell leukemia virus type I) binding protein 1	200977_s_at	695.0 ± 319.5	1297.0 ± 412.4	1.86622	3.87505
BZW1	basic leucine zipper and W2 domains 1	200776_s_at	450.5 ± 171.8	771.1 ± 197.3	1.71174	3.8695
SCO2	SCO cytochrome oxidase deficient homolog 2 (yeast)	205241_at	307.7 ± 120.7	603.8 ± 194.0	1.96215	3.85117
NOP58	NOP58 ribonucleoprotein homolog (yeast)	223096_at	381.8 ± 207.8	858.3 ± 336.2	2.2482	3.84394
VBP1	von Hippel-Lindau binding protein 1	201472_at	483.1 ± 184.8	837.3 ± 228.0	1.73303	3.83571
COL4A1	collagen, type IV, alpha 1	211981_at	237.9 ± 73.2	719.9 ± 368.9	3.02605	3.83569
SRP19	signal recognition particle 19kDa	205335_s_at	321.7 ± 106.2	582.5 ± 167.6	1.81066	3.81987
HSP90AA1	heat shock protein 90kDa alpha (cytosolic), class A member 1	211969_at	2907.9 ± 1201.2	4838.3 ± 1385.1	1.66385	3.81339
STARD3NL	STARD3 N-terminal like	223065_s_at	333.8 ± 104.2	698.7 ± 264.5	2.09338	3.80559
TNFRSF21	tumor necrosis factor receptor superfamily, member 21	218856_at	380.4 ± 138.1	837.0 ± 341.3	2.20027	3.79383
LAP3	leucine aminopeptidase 3	217933_s_at	662.3 ± 194.1	1289.6 ± 484.3	1.94712	3.79142
CTHRC1	collagen triple helix repeat containing 1	225681_at	487.3 ± 224.1	2020.0 ± 1279.7	4.14492	3.7906
---	---	234989_at	2748.1 ± 1191.2	5597.5 ± 2289.8	2.03683	3.77949
STK17A	serine/threonine kinase 17a	202693_s_at	145.2 ± 60.6	427.9 ± 200.9	2.9461	3.77459
MTHFD2	methylenetetrahydrofolate dehydrogenase (NADP+ dependent) 2, methenyltetrahydrofolate cyclohydrolase	201761_at	293.8 ± 111.8	659.8 ± 268.7	2.24579	3.75137
E2F3	E2F transcription factor 3	203693_s_at	135.4 ± 61.0	322.1 ± 115.2	2.37879	3.74649
GTF3A	general transcription factor IIIA	215091_s_at	1358.8 ± 229.5	2097.4 ± 590.1	1.54354	3.72209
STAT1	signal transducer and activator of transcription 1, 91kDa	200887_s_at	1183.8 ± 458.8	2734.5 ± 1289.9	2.30996	3.72172
FABP5	fatty acid binding protein 5 (psoriasis-associated)	202345_s_at	2309.0 ± 631.5	6873.2 ± 3973.9	2.97673	3.71771
ZC3H15	zinc finger CCCH-type containing 15	201595_s_at	336.0 ± 126.4	617.3 ± 188.7	1.83694	3.70552
DNTTIP2	deoxynucleotidyltransferase, terminal, interacting protein 2	202776_at	627.1 ± 220.6	977.0 ± 221.2	1.55796	3.69463
CCNL1	cyclin L1	1555411_a_at	208.5 ± 81.3	428.0 ± 143.6	2.0525	3.69039
HIF1A	hypoxia inducible factor 1, alpha subunit (basic helix-loop-helix transcription factor)	200989_at	1333.7 ± 548.9	2676.2 ± 1096.8	2.00663	3.66781
---	---	227278_at	272.5 ± 114.5	611.1 ± 251.3	2.24246	3.65288
S100A9	S100 calcium binding protein A9	203535_at	396.3 ± 191.2	4764.7 ± 3904.9	12.0217	3.64081
PNP	purine nucleoside phosphorylase	201695_s_at	173.2 ± 53.0	418.8 ± 178.3	2.41804	3.62088
EIF2S2	eukaryotic translation initiation factor 2, subunit 2 beta, 38kDa	208726_s_at	763.6 ± 233.1	1378.2 ± 490.7	1.80489	3.62055
EXOC5	exocyst complex component 5	225084_at	501.7 ± 171.8	825.6 ± 223.1	1.64574	3.61372
SUB1	SUB1 homolog (S. cerevisiae)	224587_at	246.4 ± 119.3	500.5 ± 171.9	2.0314	3.59675
CD47	CD47 molecule	211075_s_at	642.0 ± 154.5	1104.9 ± 367.6	1.72101	3.5888
TBK1	TANK-binding kinase 1	218520_at	208.5 ± 59.3	350.1 ± 78.4	1.67891	3.58699
---	---	239841_at	151.4 ± 34.3	338.7 ± 128.5	2.23651	3.58648
ENY2	enhancer of yellow 2 homolog (Drosophila)	218482_at	401.4 ± 89.6	719.2 ± 242.9	1.79158	3.58064
TMEM49	transmembrane protein 49	1569003_at	122.3 ± 31.5	591.3 ± 389.7	4.83486	3.57839
THY1	Thy-1 cell surface antigen	213869_x_at	171.6 ± 49.0	443.5 ± 206.4	2.58431	3.57494
CD58	CD58 molecule	205173_x_at	287.8 ± 80.3	609.7 ± 249.4	2.1184	3.56916
COL5A2	collagen, type V, alpha 2	221730_at	266.2 ± 101.7	698.4 ± 350.8	2.6231	3.56334
C20orf24	chromosome 20 open reading frame 24	223880_x_at	1078.3 ± 239.9	1681.9 ± 492.5	1.55979	3.53503
LIMA1	LIM domain and actin binding 1	217892_s_at	679.9 ± 161.1	1095.0 ± 326.2	1.61044	3.53331
SUB1	SUB1 homolog (S. cerevisiae)	214512_s_at	641.5 ± 260.4	1293.9 ± 538.3	2.01704	3.51999
---	---	230733_at	91.7 ± 30.2	292.1 ± 144.9	3.18661	3.51853
CCNL1	cyclin L1	220046_s_at	332.1 ± 130.6	609.1 ± 197.7	1.8342	3.51648
TRIM38	tripartite motif-containing 38	203567_s_at	243.2 ± 42.7	397.8 ± 99.3	1.63592	3.51546
UBLCP1	ubiquitin-like domain containing CTD phosphatase 1	243916_x_at	248.2 ± 139.2	473.9 ± 139.3	1.90917	3.51033
HSPA4	heat shock 70kDa protein 4	208815_x_at	280.6 ± 77.5	581.8 ± 235.1	2.07329	3.50974
ZWILCH	Zwilch, kinetochore associated, homolog (Drosophila)	222606_at	188.0 ± 51.6	328.9 ± 83.7	1.74915	3.50306
UHMK1	U2AF homology motif (UHM) kinase 1	224691_at	608.7 ± 258.8	1075.1 ± 353.3	1.76623	3.49679
COL4A2	collagen, type IV, alpha 2	211964_at	636.0 ± 160.4	1534.2 ± 797.7	2.41224	3.49044
TRA2A	transformer 2 alpha homolog (Drosophila)	213593_s_at	229.4 ± 99.1	639.0 ± 338.1	2.7853	3.48932
UBE2F	ubiquitin-conjugating enzyme E2F (putative)	225787_at	283.5 ± 54.7	483.9 ± 143.5	1.70704	3.47747
NDUFA5	NADH dehydrogenase (ubiquinone) 1 alpha subcomplex, 5, 13kDa	201304_at	441.8 ± 212.8	824.3 ± 283.7	1.86598	3.4761
---	---	235716_at	383.0 ± 115.3	1093.7 ± 626.6	2.85587	3.47575
MAP4K4	mitogen-activated protein kinase kinase kinase kinase 4	206571_s_at	346.3 ± 66.2	545.4 ± 140.5	1.57511	3.46561
SRSF7	serine/arginine-rich splicing factor 7	213649_at	442.7 ± 166.9	852.6 ± 328.2	1.92594	3.46054
RBM6	RNA binding motif protein 6	228030_at	279.8 ± 106.2	563.3 ± 216.2	2.01293	3.45635
ATP5E	ATP synthase, H+ transporting, mitochondrial F1 complex, epsilon subunit	217801_at	2400.7 ± 398.9	3797.1 ± 1258.5	1.58168	3.45313
KTN1	kinectin 1 (kinesin receptor)	214709_s_at	752.1 ± 369.0	1249.3 ± 346.0	1.66107	3.4491
EIF4A1	Eukaryotic translation initiation factor 4A1	214805_at	293.9 ± 80.9	653.9 ± 297.8	2.22519	3.44207
LOC541471 /// NCRNA00152	hypothetical LOC541471 /// non-protein coding RNA 152	225799_at	141.9 ± 34.2	670.9 ± 465.7	4.72858	3.43168
BCL2L11	BCL2-like 11 (apoptosis facilitator)	225606_at	182.3 ± 53.9	331.1 ± 94.4	1.81654	3.43068
KLHL5	kelch-like 5 (Drosophila)	226001_at	204.3 ± 54.0	353.2 ± 95.1	1.72938	3.41704
DDX39	DEAD (Asp-Glu-Ala-Asp) box polypeptide 39	201584_s_at	355.2 ± 116.4	653.8 ± 232.4	1.84043	3.41675
TTL	tubulin tyrosine ligase	224908_s_at	162.8 ± 25.5	304.2 ± 93.5	1.86904	3.41636
RALA	v-ral simian leukemia viral oncogene homolog A (ras related)	214435_x_at	274.2 ± 81.5	493.1 ± 159.9	1.79867	3.41607
CXCR4	chemokine (C-X-C motif) receptor 4	217028_at	81.1 ± 41.7	568.3 ± 427.4	7.00821	3.41504
C1orf54	chromosome 1 open reading frame 54	219506_at	230.5 ± 55.2	490.0 ± 205.5	2.12572	3.41398
---	---	229593_at	184.7 ± 26.5	351.9 ± 118.9	1.90515	3.4107
KTN1	kinectin 1 (kinesin receptor)	200915_x_at	1167.3 ± 551.5	1777.1 ± 384.5	1.5224	3.40902
HSPA4	heat shock 70kDa protein 4	211015_s_at	236.8 ± 72.9	470.3 ± 177.2	1.98631	3.40786
TNC	tenascin C	201645_at	409.1 ± 210.1	1221.1 ± 728.1	2.9847	3.4077
HNRNPA2B1	heterogeneous nuclear ribonucleoprotein A2/B1	225107_at	212.9 ± 116.9	496.3 ± 217.6	2.33072	3.4057
CDC25B	cell division cycle 25 homolog B (S. pombe)	201853_s_at	265.0 ± 33.3	495.2 ± 180.1	1.86877	3.40284
GPCPD1	glycerophosphocholine phosphodiesterase GDE1 homolog (S. cerevisiae)	224826_at	195.1 ± 72.2	383.7 ± 132.0	1.96678	3.39974
CDKN3	cyclin-dependent kinase inhibitor 3	1555758_a_at	77.3 ± 19.8	240.7 ± 117.1	3.11432	3.38513
SYNCRIP	synaptotagmin binding, cytoplasmic RNA interacting protein	209025_s_at	279.8 ± 100.6	489.8 ± 147.0	1.75083	3.38329
C20orf24	chromosome 20 open reading frame 24	217835_x_at	1436.4 ± 284.4	2199.2 ± 671.9	1.53106	3.38129
---	---	225239_at	1130.7 ± 968.4	3201.4 ± 1853.2	2.83121	3.37869
RCN2	reticulocalbin 2, EF-hand calcium binding domain	201486_at	321.0 ± 106.5	524.0 ± 137.6	1.63244	3.37579
RECQL	RecQ protein-like (DNA helicase Q1-like)	212917_x_at	182.3 ± 80.7	430.2 ± 192.5	2.36037	3.37434
THY1	Thy-1 cell surface antigen	208850_s_at	190.8 ± 77.6	537.5 ± 292.5	2.81644	3.36842
DENND4B	DENN/MADD domain containing 4B	202860_at	268.0 ± 42.0	403.6 ± 86.8	1.50626	3.36358
CXCR4	chemokine (C-X-C motif) receptor 4	211919_s_at	125.7 ± 29.4	350.7 ± 178.1	2.7906	3.36189
ACTN1	actinin, alpha 1	208636_at	779.7 ± 384.7	1389.1 ± 485.0	1.78147	3.35846
IFI16	interferon, gamma-inducible protein 16	206332_s_at	1184.8 ± 477.7	1847.8 ± 506.8	1.55966	3.35658
RAB31	RAB31, member RAS oncogene family	217762_s_at	260.8 ± 87.7	642.8 ± 327.9	2.46451	3.35444
C3orf63	chromosome 3 open reading frame 63	209284_s_at	180.0 ± 66.5	315.8 ± 79.5	1.75469	3.35213
CDH11	cadherin 11, type 2, OB-cadherin (osteoblast)	207173_x_at	281.7 ± 115.3	788.9 ± 450.8	2.80053	3.34389
LY96	lymphocyte antigen 96	206584_at	103.3 ± 43.0	503.7 ± 351.7	4.87389	3.34349
PRPF38B	PRP38 pre-mRNA processing factor 38 (yeast) domain containing B	230270_at	122.2 ± 59.5	386.0 ± 214.6	3.15797	3.34294
TMCO1	transmembrane and coiled-coil domains 1	208716_s_at	658.8 ± 161.1	1051.1 ± 325.9	1.59547	3.3419
C1orf27	chromosome 1 open reading frame 27	218721_s_at	165.0 ± 62.6	316.3 ± 98.5	1.91744	3.34185
MGAT4A	mannosyl (alpha-1,3-)-glycoprotein beta-1,4-N-acetylglucosaminyltransferase, isozyme A	226039_at	107.6 ± 50.8	273.6 ± 117.3	2.54214	3.33746
---	---	1562194_at	140.0 ± 35.2	383.3 ± 197.6	2.73836	3.33369
CDKN3	cyclin-dependent kinase inhibitor 3	209714_s_at	74.6 ± 27.2	221.0 ± 101.8	2.96158	3.33054
RCN2	reticulocalbin 2, EF-hand calcium binding domain	201485_s_at	462.6 ± 167.4	783.6 ± 249.6	1.69385	3.32906
COMMD8	COMM domain containing 8	218351_at	303.2 ± 164.8	633.7 ± 261.2	2.09015	3.32647
GAS5	growth arrest-specific 5 (non-protein coding)	227517_s_at	424.1 ± 228.9	902.1 ± 401.9	2.12692	3.31655
PTP4A2	protein tyrosine phosphatase type IVA, member 2	208616_s_at	1371.6 ± 390.6	2069.1 ± 590.0	1.50847	3.31447
SR140	U2-associated SR140 protein	212058_at	306.1 ± 165.9	609.8 ± 232.9	1.99202	3.31138
BTBD1	BTB (POZ) domain containing 1	217945_at	449.9 ± 139.4	687.5 ± 168.8	1.52828	3.30725
TMED5	transmembrane emp24 protein transport domain containing 5	202194_at	353.4 ± 182.0	753.3 ± 334.0	2.13148	3.29877
KPNA2	karyopherin alpha 2 (RAG cohort 1, importin alpha 1)	211762_s_at	403.1 ± 177.7	1146.4 ± 689.2	2.84366	3.29819
RGS1	regulator of G-protein signaling 1	216834_at	33.1 ± 34.9	575.9 ± 501.2	17.4214	3.29123
SNRPG	small nuclear ribonucleoprotein polypeptide G	205644_s_at	792.0 ± 273.6	1381.5 ± 513.5	1.74427	3.2891
ATG3	ATG3 autophagy related 3 homolog (S. cerevisiae)	221492_s_at	534.7 ± 176.8	860.1 ± 257.0	1.60856	3.2771
ADAMTS2	ADAM metallopeptidase with thrombospondin type 1 motif, 2	226311_at	171.3 ± 58.0	448.9 ± 234.5	2.62067	3.27405
CDK13	Cyclin-dependent kinase 13	232266_x_at	747.0 ± 283.6	1504.7 ± 692.5	2.01418	3.27177
HSP90AA1	heat shock protein 90kDa alpha (cytosolic), class A member 1	211968_s_at	1919.5 ± 896.3	3039.8 ± 883.5	1.58367	3.26738
ZBTB8OS	zinc finger and BTB domain containing 8 opposite strand	228970_at	152.5 ± 47.2	325.5 ± 129.0	2.1346	3.26665
---	---	236907_at	127.2 ± 54.7	430.2 ± 261.7	3.38337	3.26406
NBPF10	neuroblastoma breakpoint family, member 10	242191_at	188.1 ± 104.9	459.6 ± 220.8	2.44393	3.26206
IGK@ /// IGKC	immunoglobulin kappa locus /// immunoglobulin kappa constant	224795_x_at	804.8 ± 557.8	6962.8 ± 6159.1	8.65194	3.26169
RAB31	RAB31, member RAS oncogene family	217764_s_at	429.7 ± 94.2	850.6 ± 378.7	1.97976	3.25536
PFKP	phosphofructokinase, platelet	201037_at	283.2 ± 87.1	563.3 ± 234.6	1.98897	3.2501
---	---	222282_at	172.8 ± 65.4	384.6 ± 167.3	2.22598	3.24813
LBR	lamin B receptor	201795_at	229.3 ± 68.3	408.5 ± 132.3	1.78124	3.24261
ORC6	origin recognition complex, subunit 6	219105_x_at	154.5 ± 23.7	293.5 ± 99.2	1.90016	3.23207
TMEM165	transmembrane protein 165	226825_s_at	588.3 ± 145.7	1076.2 ± 444.3	1.82934	3.23017
FKBP11	FK506 binding protein 11, 19 kDa	219117_s_at	255.5 ± 88.6	783.5 ± 493.0	3.06679	3.22955
---	---	225227_at	132.2 ± 85.8	415.0 ± 239.8	3.13925	3.22746
KRT6A /// KRT6B /// KRT6C	keratin 6A /// keratin 6B /// keratin 6C	214580_x_at	1031.6 ± 893.0	3389.6 ± 2279.8	3.28563	3.22403
DNAJB11	DnaJ (Hsp40) homolog, subfamily B, member 11	223054_at	477.3 ± 93.5	716.0 ± 191.7	1.50011	3.22173
HAT1	histone acetyltransferase 1	203138_at	267.2 ± 135.1	501.5 ± 174.0	1.87708	3.22034
KIF5B	kinesin family member 5B	201991_s_at	1334.5 ± 336.0	2023.8 ± 620.4	1.51645	3.21557
PDCD10	programmed cell death 10	210907_s_at	767.7 ± 333.6	1260.7 ± 399.4	1.64219	3.21369
COL1A2	collagen, type I, alpha 2	229218_at	316.2 ± 228.3	694.3 ± 306.3	2.19548	3.21269
IGK@ /// IGKC	immunoglobulin kappa locus /// immunoglobulin kappa constant	221651_x_at	779.8 ± 507.2	6530.6 ± 5846.3	8.37525	3.20839
GTF3A	general transcription factor IIIA	238880_at	188.4 ± 58.0	369.5 ± 138.8	1.961	3.20799
IGK@ /// IGKC	immunoglobulin kappa locus /// immunoglobulin kappa constant	221671_x_at	777.7 ± 476.3	6524.7 ± 5848.4	8.38937	3.20574
PRPF40A	PRP40 pre-mRNA processing factor 40 homolog A (S. cerevisiae)	233080_s_at	371.7 ± 164.4	636.1 ± 199.2	1.71138	3.20333
TDP2	tyrosyl-DNA phosphodiesterase 2	202266_at	412.9 ± 159.7	824.2 ± 364.8	1.99587	3.19991
THOC1	THO complex 1	204064_at	229.5 ± 41.8	365.7 ± 94.8	1.59329	3.19319
CARHSP1	calcium regulated heat stable protein 1, 24kDa	218384_at	256.8 ± 37.8	407.9 ± 111.9	1.58879	3.18859
TMEM70	transmembrane protein 70	219449_s_at	493.3 ± 155.2	829.7 ± 285.9	1.68182	3.18746
---	---	242059_at	116.9 ± 39.0	384.3 ± 233.8	3.28776	3.18324
ACTR3	ARP3 actin-related protein 3 homolog (yeast)	200996_at	964.1 ± 349.3	1726.1 ± 705.2	1.79035	3.18131
CD93	CD93 molecule	202878_s_at	243.1 ± 114.9	681.7 ± 404.9	2.80367	3.17885
---	---	239331_at	122.6 ± 50.5	456.0 ± 302.7	3.71991	3.17235
PGK1	phosphoglycerate kinase 1	227068_at	455.7 ± 77.8	711.8 ± 217.9	1.56184	3.1703
TWF1	twinfilin, actin-binding protein, homolog 1 (Drosophila)	201745_at	321.7 ± 119.7	642.5 ± 279.5	1.99733	3.17023
PCNA	proliferating cell nuclear antigen	201202_at	604.9 ± 144.9	1008.9 ± 364.5	1.66806	3.16849
LCP2	lymphocyte cytosolic protein 2 (SH2 domain containing leukocyte protein of 76kDa)	205270_s_at	130.6 ± 26.9	338.0 ± 173.6	2.58854	3.16624
NADK	NAD kinase	208918_s_at	229.5 ± 86.3	446.9 ± 174.7	1.94743	3.16468
RRM2	ribonucleotide reductase M2	201890_at	98.8 ± 51.9	368.3 ± 236.5	3.72902	3.16419
UBE2V2	ubiquitin-conjugating enzyme E2 variant 2	209096_at	357.9 ± 123.4	668.3 ± 268.1	1.86743	3.16308
SGK1	serum/glucocorticoid regulated kinase 1	201739_at	1583.4 ± 777.0	2997.1 ± 1321.6	1.89278	3.15973
GBP1	guanylate binding protein 1, interferon-inducible, 67kDa	202269_x_at	178.6 ± 72.3	788.6 ± 592.3	4.41505	3.15834
TXNDC17	thioredoxin domain containing 17	224511_s_at	778.4 ± 197.8	1258.3 ± 437.8	1.61653	3.15476
PSMA3	proteasome (prosome, macropain) subunit, alpha type, 3	201532_at	718.7 ± 194.4	1148.2 ± 383.4	1.59769	3.15276
---	---	229858_at	184.0 ± 58.5	477.1 ± 262.0	2.5925	3.14942
PTPRE	protein tyrosine phosphatase, receptor type, E	221840_at	182.3 ± 72.8	371.3 ± 148.0	2.03654	3.14585
SNRPA1	small nuclear ribonucleoprotein polypeptide A'	206055_s_at	380.6 ± 121.5	582.2 ± 146.8	1.52967	3.14221
MCL1	myeloid cell leukemia sequence 1 (BCL2-related)	200798_x_at	538.0 ± 292.8	946.2 ± 326.6	1.75868	3.14051
---	---	232583_at	98.2 ± 29.0	210.0 ± 73.5	2.13845	3.13597
SRGN	serglycin	201858_s_at	298.4 ± 76.4	1207.4 ± 911.9	4.046	3.13366
TRIM22	tripartite motif-containing 22	213293_s_at	293.3 ± 119.3	994.0 ± 691.1	3.38957	3.12805
MS4A7	membrane-spanning 4-domains, subfamily A, member 7	223343_at	118.4 ± 66.5	513.2 ± 371.7	4.33579	3.12616
MOBKL3	MOB1, Mps One Binder kinase activator-like 3 (yeast)	202918_s_at	260.4 ± 145.0	522.6 ± 211.7	2.00718	3.12426
COL5A2	collagen, type V, alpha 2	221729_at	512.5 ± 219.9	1355.9 ± 834.9	2.64585	3.11757
CD36	CD36 molecule (thrombospondin receptor)	206488_s_at	95.4 ± 80.0	652.8 ± 544.4	6.84194	3.11727
BCAP29	B-cell receptor-associated protein 29	225674_at	322.3 ± 117.1	672.3 ± 317.8	2.08569	3.11707
---	---	227223_at	277.2 ± 103.4	665.5 ± 361.7	2.40088	3.11636
KRT6B	keratin 6B	213680_at	3303.0 ± 3590.2	8468.8 ± 4786.0	2.56397	3.11409
---	---	230097_at	114.5 ± 55.8	287.5 ± 136.4	2.51223	3.11317
LARP4	La ribonucleoprotein domain family, member 4	212714_at	358.2 ± 138.9	598.9 ± 189.7	1.67179	3.11049
MLLT11	myeloid/lymphoid or mixed-lineage leukemia (trithorax homolog, Drosophila); translocated to, 11	211071_s_at	120.5 ± 38.8	251.1 ± 93.1	2.08274	3.11028
CHD1	chromodomain helicase DNA binding protein 1	204258_at	233.0 ± 82.4	474.7 ± 206.6	2.03697	3.10972
---	---	240690_at	128.5 ± 32.9	324.7 ± 165.2	2.52759	3.10683
SLC20A1	solute carrier family 20 (phosphate transporter), member 1	201920_at	217.2 ± 95.2	816.6 ± 590.9	3.75984	3.1023
ACER3	alkaline ceramidase 3	222688_at	104.0 ± 39.3	233.6 ± 92.5	2.24571	3.09995
PRRX1	paired related homeobox 1	226695_at	538.6 ± 236.1	1235.1 ± 679.1	2.29302	3.0958
RTCD1	RNA terminal phosphate cyclase domain 1	203594_at	200.9 ± 100.9	393.0 ± 146.9	1.95654	3.09505
PSME2	proteasome (prosome, macropain) activator subunit 2 (PA28 beta)	201762_s_at	1004.3 ± 177.5	1515.5 ± 486.9	1.50896	3.09323
OBFC2A	oligonucleotide/oligosaccharide-binding fold containing 2A	222872_x_at	142.0 ± 55.9	327.7 ± 151.9	2.30866	3.08815
PARP14	poly (ADP-ribose) polymerase family, member 14	224701_at	195.2 ± 53.1	416.7 ± 191.8	2.13411	3.08192
WARS	tryptophanyl-tRNA synthetase	200628_s_at	251.1 ± 53.6	738.0 ± 477.6	2.93861	3.08038
CALU	calumenin	200757_s_at	809.6 ± 114.4	1349.2 ± 530.6	1.66648	3.07312
LOC595101	PI-3-kinase-related kinase SMG-1 pseudogene	238449_at	284.3 ± 64.0	495.9 ± 180.2	1.74442	3.07042
RCN1	reticulocalbin 1, EF-hand calcium binding domain	201063_at	428.0 ± 133.2	661.2 ± 186.7	1.54502	3.06947
STAT1	signal transducer and activator of transcription 1, 91kDa	209969_s_at	113.2 ± 53.8	462.0 ± 330.9	4.07964	3.0681
GLRX2	glutaredoxin 2	219933_at	218.8 ± 50.0	378.3 ± 125.3	1.72928	3.06629
GSPT1	G1 to S phase transition 1	215438_x_at	457.7 ± 123.0	732.3 ± 238.4	1.59986	3.06543
CBX3	chromobox homolog 3	201091_s_at	424.3 ± 189.8	848.9 ± 392.5	2.0007	3.06529
FASTKD1	FAST kinase domains 1	219002_at	132.5 ± 58.0	293.0 ± 124.9	2.21175	3.06409
MRPL32	mitochondrial ribosomal protein L32	225260_s_at	383.5 ± 180.2	704.2 ± 275.5	1.83614	3.06227
THY1	Thy-1 cell surface antigen	208851_s_at	351.3 ± 115.7	749.2 ± 378.2	2.13285	3.05973
CD58	CD58 molecule	216942_s_at	130.0 ± 34.2	281.7 ± 119.8	2.16685	3.05797
OLFML2B	olfactomedin-like 2B	213125_at	115.8 ± 44.7	329.8 ± 186.9	2.8475	3.05358
CBX3	chromobox homolog 3	200037_s_at	1592.5 ± 518.2	2499.5 ± 862.6	1.56951	3.05091
SCD	stearoyl-CoA desaturase (delta-9-desaturase)	200832_s_at	671.5 ± 244.8	1370.7 ± 691.8	2.04122	3.05087
CD58	CD58 molecule	211744_s_at	191.7 ± 60.5	403.2 ± 182.4	2.10354	3.04792
SSB	Sjogren syndrome antigen B (autoantigen La)	201139_s_at	247.2 ± 107.5	423.5 ± 128.5	1.713	3.04757
IFI16	interferon, gamma-inducible protein 16	208965_s_at	532.3 ± 204.7	954.2 ± 388.4	1.79244	3.04731
PRPF40A	PRP40 pre-mRNA processing factor 40 homolog A (S. cerevisiae)	218053_at	870.0 ± 269.1	1397.6 ± 493.7	1.60645	3.04538
SAR1B	SAR1 homolog B (S. cerevisiae)	218254_s_at	143.8 ± 65.6	324.4 ± 147.2	2.25644	3.0434
PTTG1	pituitary tumor-transforming 1	203554_x_at	474.7 ± 80.9	1090.9 ± 622.8	2.29825	3.04271
---	---	227062_at	945.0 ± 535.5	3540.8 ± 2740.8	3.74699	3.0422
PRR11	proline rich 11	219392_x_at	424.9 ± 99.7	685.3 ± 230.4	1.61279	3.03923
GBP1	guanylate binding protein 1, interferon-inducible, 67kDa	231577_s_at	172.4 ± 130.3	883.6 ± 723.2	5.12575	3.03921
IGHG1 /// IGHG2 /// IGHM /// IGHV4-31	immunoglobulin heavy constant gamma 1 (G1m marker) /// immunoglobulin heavy constant gamma 2 (G2m marker) /// immunoglobulin heavy constant mu /// immunoglobulin heavy variable 4-31	211430_s_at	264.6 ± 271.9	5735.6 ± 5886.5	21.6765	3.03555
CHN1	chimerin (chimaerin) 1	212624_s_at	124.5 ± 23.0	344.4 ± 196.9	2.76715	3.03368
C12orf5	chromosome 12 open reading frame 5	219099_at	135.8 ± 65.5	324.8 ± 157.5	2.39197	3.03125
UBE2D3	ubiquitin-conjugating enzyme E2D 3 (UBC4/5 homolog, yeast)	240383_at	71.5 ± 45.2	284.0 ± 187.1	3.97055	3.02947
TBC1D9	TBC1 domain family, member 9 (with GRAM domain)	212956_at	146.8 ± 115.7	344.6 ± 153.4	2.34721	3.02909
ZNF451	zinc finger protein 451	215012_at	196.5 ± 115.8	489.5 ± 265.8	2.49138	3.02146
HPRT1	hypoxanthine phosphoribosyltransferase 1	202854_at	458.7 ± 158.3	722.6 ± 219.6	1.57531	3.02028
NUCB2	nucleobindin 2	203675_at	83.9 ± 54.6	244.1 ± 128.0	2.90877	3.0173
RAB31	RAB31, member RAS oncogene family	217763_s_at	330.3 ± 81.3	772.0 ± 437.3	2.33709	3.01514
CDK1	cyclin-dependent kinase 1	203213_at	127.8 ± 34.9	275.4 ± 117.6	2.15523	3.01417
PLEK	pleckstrin	203471_s_at	115.4 ± 26.9	327.9 ± 190.3	2.84142	3.01187
COL6A3	collagen, type VI, alpha 3	201438_at	2117.3 ± 672.2	3832.5 ± 1772.4	1.81008	3.00846
TTC35	tetratricopeptide repeat domain 35	203584_at	277.3 ± 133.4	475.1 ± 148.4	1.71339	3.00162
UBE2W	ubiquitin-conjugating enzyme E2W (putative)	222657_s_at	182.1 ± 66.1	299.8 ± 74.6	1.64604	3.00015
TXNDC9	thioredoxin domain containing 9	203008_x_at	282.7 ± 122.9	496.9 ± 173.5	1.75778	2.99908
COL4A2	collagen, type IV, alpha 2	211966_at	251.6 ± 73.6	565.5 ± 300.0	2.24806	2.99025
POLR2J2	polymerase (RNA) II (DNA directed) polypeptide J2	1552621_at	432.0 ± 161.7	874.7 ± 431.3	2.02484	2.99003
RRP15	ribosomal RNA processing 15 homolog (S. cerevisiae)	219037_at	109.0 ± 52.5	251.6 ± 109.9	2.30842	2.98945
---	---	242471_at	155.2 ± 68.5	494.3 ± 328.9	3.1856	2.98807
DLEU2	deleted in lymphocytic leukemia 2 (non-protein coding)	1556821_x_at	74.7 ± 50.3	266.6 ± 166.7	3.57083	2.98789
PAPSS2	3'-phosphoadenosine 5'-phosphosulfate synthase 2	203060_s_at	144.7 ± 59.4	455.0 ± 297.8	3.14377	2.98761
TXNDC9	thioredoxin domain containing 9	211758_x_at	396.7 ± 149.7	652.9 ± 216.9	1.64612	2.98665
RHEB	Ras homolog enriched in brain	213404_s_at	603.8 ± 151.2	945.8 ± 318.4	1.56629	2.98599
WARS	tryptophanyl-tRNA synthetase	200629_at	320.9 ± 68.8	1232.6 ± 963.5	3.84078	2.9829
LIMS1	LIM and senescent cell antigen-like domains 1	212687_at	525.1 ± 153.5	797.4 ± 235.8	1.51847	2.98069
SLC30A7	solute carrier family 30 (zinc transporter), member 7	226217_at	255.9 ± 84.8	500.2 ± 220.8	1.95483	2.98013
HEG1	HEG homolog 1 (zebrafish)	213069_at	276.1 ± 122.7	576.0 ± 276.8	2.08603	2.98006
USP15	ubiquitin specific peptidase 15	210681_s_at	192.0 ± 63.9	382.3 ± 163.2	1.9913	2.97767
NMI	N-myc (and STAT) interactor	203964_at	221.5 ± 57.3	446.1 ± 203.7	2.01371	2.9711
TNFSF13B	tumor necrosis factor (ligand) superfamily, member 13b	223502_s_at	84.9 ± 24.8	533.2 ± 455.6	6.28398	2.96907
RNF213	ring finger protein 213	225929_s_at	292.2 ± 39.9	525.8 ± 216.4	1.7992	2.96521
SMC4	structural maintenance of chromosomes 4	201664_at	188.1 ± 88.5	444.7 ± 235.5	2.3635	2.96481
H2AFZ	H2A histone family, member Z	213911_s_at	2244.1 ± 400.9	3482.1 ± 1303.1	1.55165	2.96367
CD47	CD47 molecule	213857_s_at	414.4 ± 166.6	672.3 ± 215.5	1.62247	2.96223
RRM2	ribonucleotide reductase M2	209773_s_at	123.5 ± 33.1	474.3 ± 348.2	3.84076	2.95946
MELK	maternal embryonic leucine zipper kinase	204825_at	98.1 ± 27.7	255.3 ± 132.4	2.60331	2.95914
KDELR3	KDEL (Lys-Asp-Glu-Leu) endoplasmic reticulum protein retention receptor 3	204017_at	257.6 ± 79.4	518.4 ± 242.9	2.01284	2.95691
FAM49B	family with sequence similarity 49, member B	217916_s_at	356.7 ± 117.9	585.2 ± 196.5	1.64062	2.9557
---	---	230599_at	109.6 ± 48.9	380.7 ± 258.5	3.47214	2.95557
ATP6V1C1	ATPase, H+ transporting, lysosomal 42kDa, V1 subunit C1	226463_at	185.4 ± 93.9	364.2 ± 143.4	1.96408	2.95487
DNAJA1	DnaJ (Hsp40) homolog, subfamily A, member 1	200881_s_at	1031.8 ± 422.4	1735.9 ± 680.8	1.68246	2.95398
---	---	241681_at	182.0 ± 121.5	472.2 ± 268.9	2.59409	2.95361
FNBP4	formin binding protein 4	212232_at	356.7 ± 103.2	549.3 ± 157.6	1.5402	2.95336
UBA6	ubiquitin-like modifier activating enzyme 6	222600_s_at	181.1 ± 51.7	341.6 ± 133.2	1.88673	2.95036
EFHA1	EF-hand domain family, member A1	212410_at	414.7 ± 169.8	683.5 ± 229.2	1.64793	2.95006
HN1	hematological and neurological expressed 1	217755_at	292.9 ± 48.5	508.7 ± 198.1	1.73678	2.9335
TNPO1	transportin 1	209226_s_at	683.5 ± 181.7	1056.0 ± 354.8	1.545	2.93023
---	---	239597_at	152.4 ± 61.2	417.2 ± 252.9	2.73854	2.92917
---	---	1560622_at	232.6 ± 129.3	542.7 ± 293.5	2.33313	2.92895
PPP2R3C	protein phosphatase 2, regulatory subunit B'', gamma	218852_at	168.2 ± 68.6	305.0 ± 101.9	1.81372	2.92649
COTL1	coactosin-like 1 (Dictyostelium)	221059_s_at	263.4 ± 95.5	643.4 ± 380.8	2.44264	2.92336
TAX1BP1	Tax1 (human T-cell leukemia virus type I) binding protein 1	200976_s_at	663.9 ± 347.1	1225.5 ± 538.0	1.84583	2.92225
CALU	calumenin	200755_s_at	458.4 ± 108.0	902.1 ± 452.4	1.96766	2.92084
UBE2F	ubiquitin-conjugating enzyme E2F (putative)	225783_at	200.1 ± 71.5	360.0 ± 129.7	1.79906	2.92076
PLA2G16	phospholipase A2, group XVI	209581_at	118.5 ± 23.1	347.3 ± 216.3	2.9313	2.91953
---	---	243931_at	166.7 ± 39.3	426.7 ± 250.6	2.56027	2.91946
KRT6B	keratin 6B	209126_x_at	1800.6 ± 1356.7	5130.5 ± 3588.6	2.8494	2.91765
NAMPT	nicotinamide phosphoribosyltransferase	217739_s_at	469.0 ± 219.7	1106.6 ± 660.3	2.35961	2.91692
NR1D2	nuclear receptor subfamily 1, group D, member 2	209750_at	262.8 ± 103.3	559.1 ± 284.2	2.12729	2.9154
ATP6V0B	ATPase, H+ transporting, lysosomal 21kDa, V0 subunit b	200078_s_at	712.9 ± 152.8	1160.0 ± 451.3	1.62719	2.91315
FAM198B	family with sequence similarity 198, member B	223204_at	371.1 ± 181.6	757.8 ± 374.7	2.04191	2.91104
ZCCHC7	Zinc finger, CCHC domain containing 7	230332_at	127.4 ± 75.7	363.4 ± 219.4	2.85299	2.91071
C1QC	complement component 1, q subcomponent, C chain	225353_s_at	332.1 ± 100.2	1158.4 ± 890.6	3.48841	2.90999
MLF1IP	MLF1 interacting protein	218883_s_at	155.2 ± 67.2	366.8 ± 192.6	2.36362	2.90935
SEPT2	septin 2	1559038_at	182.7 ± 36.3	329.0 ± 121.8	1.80053	2.90915
DTX3L	deltex 3-like (Drosophila)	225415_at	410.9 ± 125.6	755.4 ± 337.2	1.83838	2.9089
---	---	217591_at	100.2 ± 29.0	334.5 ± 223.3	3.33913	2.90706
CYR61	cysteine-rich, angiogenic inducer, 61	201289_at	181.9 ± 115.0	593.7 ± 417.6	3.26392	2.90525
FAM133B /// LOC728066	family with sequence similarity 133, member B /// family with sequence similarity 133, member B pseudogene	226332_at	178.1 ± 48.8	321.1 ± 116.0	1.80268	2.90448
GBP1	guanylate binding protein 1, interferon-inducible, 67kDa	202270_at	143.6 ± 104.0	731.7 ± 622.1	5.09386	2.89922
TNFSF13B	tumor necrosis factor (ligand) superfamily, member 13b	223501_at	95.0 ± 25.9	384.4 ± 287.1	4.04449	2.89648
CKS2	CDC28 protein kinase regulatory subunit 2	204170_s_at	151.1 ± 105.4	639.9 ± 509.2	4.23531	2.89517
COTL1	coactosin-like 1 (Dictyostelium)	224583_at	275.7 ± 88.6	605.7 ± 328.3	2.19747	2.89455
CXCR4	chemokine (C-X-C motif) receptor 4	209201_x_at	92.2 ± 17.2	301.5 ± 196.6	3.26974	2.89406
EEF1E1	eukaryotic translation elongation factor 1 epsilon 1	204905_s_at	159.8 ± 58.4	300.0 ± 111.1	1.87784	2.89284
PLSCR1	phospholipid scramblase 1	202446_s_at	458.7 ± 274.0	1008.6 ± 551.6	2.19864	2.89189
COL15A1	collagen, type XV, alpha 1	203477_at	761.7 ± 382.6	1539.6 ± 799.8	2.02116	2.89135
SERPINB3	serpin peptidase inhibitor, clade B (ovalbumin), member 3	209720_s_at	162.1 ± 85.6	1220.3 ± 1162.4	7.52696	2.8899
TSNAX	translin-associated factor X	203983_at	365.0 ± 152.1	595.6 ± 193.9	1.63179	2.88821
GTPBP4	GTP binding protein 4	218239_s_at	229.0 ± 95.8	395.6 ± 132.6	1.72731	2.88631
FTL	ferritin, light polypeptide	213187_x_at	4963.7 ± 677.8	7769.4 ± 3122.8	1.56524	2.88481
SMARCA5	SWI/SNF related, matrix associated, actin dependent regulator of chromatin, subfamily a, member 5	202303_x_at	171.7 ± 71.3	298.1 ± 90.1	1.73628	2.88361
MCM6	minichromosome maintenance complex component 6	201930_at	491.4 ± 77.6	753.7 ± 252.5	1.53366	2.88295
---	---	242403_at	175.2 ± 80.9	382.6 ± 187.7	2.18347	2.87592
MALAT1	metastasis associated lung adenocarcinoma transcript 1 (non-protein coding)	224559_at	476.0 ± 186.5	1357.1 ± 958.1	2.85078	2.87578
KIAA1949	KIAA1949	224927_at	441.2 ± 47.6	696.9 ± 249.8	1.5794	2.87054
C1GALT1C1	C1GALT1-specific chaperone 1	219283_at	147.4 ± 44.5	273.8 ± 99.1	1.85677	2.8683
CHMP5	chromatin modifying protein 5	219356_s_at	549.5 ± 180.1	848.3 ± 273.8	1.54384	2.86671
CKLF	chemokine-like factor	219161_s_at	226.3 ± 64.1	404.4 ± 157.2	1.7868	2.8643
ZNF22	zinc finger protein 22 (KOX 15)	218005_at	248.5 ± 79.0	423.2 ± 149.7	1.70319	2.86416
SLFN5	schlafen family member 5	238430_x_at	321.7 ± 99.9	734.8 ± 428.0	2.28424	2.86333
PCBP2	poly(rC) binding protein 2	213517_at	332.7 ± 93.7	593.2 ± 249.8	1.78299	2.8631
DCAF13	DDB1 and CUL4 associated factor 13	225676_s_at	328.2 ± 113.3	613.3 ± 275.4	1.86882	2.86206
RAP1A	RAP1A, member of RAS oncogene family	202362_at	723.1 ± 174.7	1110.9 ± 385.7	1.53631	2.86112
PPIB	peptidylprolyl isomerase B (cyclophilin B)	200968_s_at	1075.0 ± 181.9	1631.7 ± 585.4	1.51795	2.86104
---	---	227364_at	796.9 ± 329.5	1436.0 ± 654.5	1.80204	2.85844
PARP9	poly (ADP-ribose) polymerase family, member 9	223220_s_at	151.5 ± 75.3	367.8 ± 201.2	2.42713	2.85666
CLEC7A	C-type lectin domain family 7, member A	221698_s_at	107.7 ± 42.8	293.9 ± 170.9	2.72892	2.85649
TRA2A	transformer 2 alpha homolog (Drosophila)	229574_at	164.0 ± 77.7	358.5 ± 174.7	2.1865	2.85596
XPOT	exportin, tRNA (nuclear export receptor for tRNAs)	212160_at	322.3 ± 127.7	515.3 ± 157.4	1.59876	2.85461
ATM	ataxia telangiectasia mutated	210858_x_at	286.7 ± 107.4	542.3 ± 242.0	1.89143	2.85447
TP53INP1	tumor protein p53 inducible nuclear protein 1	225912_at	320.6 ± 98.5	537.5 ± 197.2	1.67644	2.85381
TDG	thymine-DNA glycosylase	203742_s_at	176.4 ± 47.5	314.1 ± 112.9	1.78038	2.85274
---	---	230028_at	103.3 ± 31.2	228.2 ± 100.8	2.2101	2.85271
DEK	DEK oncogene	200934_at	934.4 ± 365.9	1463.3 ± 507.0	1.56612	2.85267
RNF213	ring finger protein 213	231956_at	117.8 ± 46.3	402.8 ± 285.8	3.41782	2.85265
HNRNPA1 /// LOC100506653	heterogeneous nuclear ribonucleoprotein A1 /// hypothetical LOC100506653	222040_at	129.2 ± 59.3	253.2 ± 93.1	1.96008	2.85201
GLIPR1	GLI pathogenesis-related 1	214085_x_at	223.1 ± 73.6	546.0 ± 327.5	2.44745	2.85164
TNPO1	transportin 1	207657_x_at	777.9 ± 204.9	1187.8 ± 407.1	1.52694	2.85081
SMC4	structural maintenance of chromosomes 4	201663_s_at	115.2 ± 38.3	272.7 ± 138.3	2.3667	2.84928
EZH2	enhancer of zeste homolog 2 (Drosophila)	203358_s_at	58.9 ± 18.9	161.9 ± 76.9	2.7481	2.84681
GJB2	gap junction protein, beta 2, 26kDa	223278_at	580.3 ± 461.6	1885.9 ± 1432.3	3.25	2.84526
C13orf31	chromosome 13 open reading frame 31	228937_at	79.6 ± 30.7	191.7 ± 86.2	2.40756	2.83916
FYB	FYN binding protein	227266_s_at	45.1 ± 13.2	261.3 ± 209.4	5.79401	2.83881
---	---	238619_at	169.0 ± 64.3	505.4 ± 346.0	2.99073	2.83874
FAP	fibroblast activation protein, alpha	209955_s_at	114.3 ± 41.2	333.4 ± 211.2	2.91791	2.83733
SERPINB3	serpin peptidase inhibitor, clade B (ovalbumin), member 3	209719_x_at	502.3 ± 214.3	2792.2 ± 2611.5	5.55902	2.83618
CENPF	centromere protein F, 350/400kDa (mitosin)	207828_s_at	165.2 ± 16.8	489.0 ± 334.5	2.95991	2.83614
NUSAP1	nucleolar and spindle associated protein 1	218039_at	231.3 ± 73.2	457.7 ± 215.6	1.97878	2.83559
PRAME	preferentially expressed antigen in melanoma	204086_at	125.0 ± 92.0	1016.9 ± 991.8	8.13365	2.83553
---	---	242558_at	213.9 ± 82.7	581.1 ± 380.8	2.71722	2.83532
---	---	234032_at	78.4 ± 55.5	311.6 ± 226.3	3.97647	2.83526
---	---	1559436_x_at	453.0 ± 88.8	690.1 ± 225.6	1.52334	2.83497
NCRNA00182	non-protein coding RNA 182	242121_at	485.7 ± 228.0	1053.3 ± 596.4	2.16843	2.8346
HK2	hexokinase 2	202934_at	337.1 ± 100.7	623.5 ± 283.0	1.84956	2.83133
TPRKB	TP53RK binding protein	219030_at	338.6 ± 177.8	600.6 ± 232.0	1.77378	2.82827
SFRS4	Splicing factor, arginine/serine-rich 4	242837_at	220.1 ± 43.7	389.8 ± 153.3	1.77082	2.82792
CSGALNACT1	chondroitin sulfate N-acetylgalactosaminyltransferase 1	219049_at	318.5 ± 105.2	616.5 ± 296.6	1.93545	2.82759
FN1	fibronectin 1	211719_x_at	2186.4 ± 859.2	4722.7 ± 2846.8	2.16006	2.82741
LAPTM5	lysosomal protein transmembrane 5	201721_s_at	651.6 ± 179.6	1720.2 ± 1196.9	2.63974	2.82507
LYN	v-yes-1 Yamaguchi sarcoma viral related oncogene homolog	210754_s_at	188.9 ± 35.1	439.5 ± 249.7	2.32646	2.82445
RDX	radixin	212397_at	493.1 ± 202.3	805.5 ± 290.3	1.6333	2.8187
---	---	239296_at	95.6 ± 47.8	326.2 ± 225.8	3.41339	2.81842
---	---	1559156_at	114.3 ± 66.7	362.9 ± 244.8	3.174	2.81771
FUS	fused in sarcoma	231108_at	88.1 ± 26.7	209.5 ± 99.2	2.37735	2.81286
DTL	denticleless homolog (Drosophila)	218585_s_at	72.3 ± 16.0	233.0 ± 146.6	3.22333	2.8128
GDAP2	ganglioside induced differentiation associated protein 2	1554154_at	147.3 ± 24.2	319.2 ± 159.4	2.16753	2.81023
---	---	244464_at	99.7 ± 13.8	241.7 ± 124.9	2.42339	2.80983
---	---	244826_at	147.5 ± 67.3	325.5 ± 160.6	2.20626	2.80863
PTS	6-pyruvoyltetrahydropterin synthase	209694_at	242.4 ± 62.2	428.5 ± 171.7	1.76805	2.80727
---	---	228173_at	132.9 ± 41.2	263.5 ± 108.3	1.98281	2.80556
PNPLA8	patatin-like phospholipase domain containing 8	223310_x_at	393.1 ± 178.1	733.5 ± 335.5	1.86602	2.80543
ADAP2	ArfGAP with dual PH domains 2	222876_s_at	188.5 ± 46.8	410.6 ± 217.1	2.17846	2.80516
TTL	tubulin tyrosine ligase	224896_s_at	251.4 ± 83.0	444.7 ± 176.4	1.76883	2.80287
TYMP	thymidine phosphorylase	204858_s_at	260.1 ± 44.9	500.1 ± 239.2	1.92271	2.79756
C12orf23	chromosome 12 open reading frame 23	224759_s_at	182.3 ± 99.5	351.7 ± 141.9	1.92939	2.79522
IGLC7 /// IGLV1-44 /// LOC100290481	immunoglobulin lambda constant 7 /// immunoglobulin lambda variable 1-44 /// immunoglobulin lambda light chain-like	215121_x_at	218.9 ± 90.0	2720.7 ± 2903.6	12.4313	2.79512
USP34	ubiquitin specific peptidase 34	207365_x_at	586.8 ± 160.7	1002.3 ± 433.6	1.70797	2.79428
RAP2A	RAP2A, member of RAS oncogene family	221830_at	792.7 ± 254.9	1287.7 ± 511.2	1.62444	2.79345
ADAM9	ADAM metallopeptidase domain 9	202381_at	264.8 ± 110.7	517.4 ± 244.4	1.95418	2.79338
RB1	retinoblastoma 1	203132_at	201.5 ± 96.9	372.7 ± 145.5	1.84983	2.79188
CFLAR	CASP8 and FADD-like apoptosis regulator	239629_at	152.2 ± 92.7	525.6 ± 393.7	3.45239	2.79104
FKBP3	FK506 binding protein 3, 25kDa	218003_s_at	349.1 ± 79.7	528.8 ± 161.6	1.51463	2.78742
SEPT11	septin 11	201307_at	420.3 ± 162.6	708.4 ± 276.4	1.68536	2.78516
DBT	dihydrolipoamide branched chain transacylase E2	205370_x_at	1049.5 ± 322.6	1612.5 ± 581.1	1.53652	2.78516
CD36	CD36 molecule (thrombospondin receptor)	209555_s_at	78.8 ± 89.4	558.9 ± 523.3	7.08873	2.78051
NSF	N-ethylmaleimide-sensitive factor	202395_at	476.1 ± 113.7	731.3 ± 248.6	1.53608	2.77823
PGP	phosphoglycolate phosphatase	222622_at	260.7 ± 57.9	396.1 ± 112.2	1.51963	2.7777
MS4A7	membrane-spanning 4-domains, subfamily A, member 7	223344_s_at	218.4 ± 50.9	714.4 ± 545.7	3.27086	2.77619
NUP50	nucleoporin 50kDa	213682_at	453.2 ± 169.9	733.7 ± 265.7	1.6191	2.77609
ZFAND6	Zinc finger, AN1-type domain 6	222186_at	99.6 ± 42.1	223.1 ± 101.0	2.23856	2.77604
GGCT	gamma-glutamylcyclotransferase	215380_s_at	1009.1 ± 218.4	1920.4 ± 1028.2	1.90302	2.77457
ZNF160	zinc finger protein 160	214715_x_at	563.7 ± 166.3	867.7 ± 297.2	1.5394	2.77453
ARHGAP18	Rho GTPase activating protein 18	225171_at	159.8 ± 87.4	360.4 ± 187.1	2.25523	2.77279
CTSB	cathepsin B	200839_s_at	2912.9 ± 990.1	5019.6 ± 2358.4	1.72322	2.77167
MDM2	Mdm2 p53 binding protein homolog (mouse)	225160_x_at	253.9 ± 99.8	454.2 ± 183.8	1.78883	2.77127
---	---	233300_at	90.8 ± 40.8	283.6 ± 185.8	3.1243	2.77075
TUBG1	tubulin, gamma 1	201714_at	263.7 ± 96.4	472.5 ± 195.4	1.79176	2.77065
ZNF638	zinc finger protein 638	213775_x_at	415.6 ± 173.3	654.7 ± 210.0	1.57547	2.76988
NT5C3	5'-nucleotidase, cytosolic III	223298_s_at	490.6 ± 129.5	874.8 ± 406.2	1.78319	2.76452
UBE2Q2	ubiquitin-conjugating enzyme E2Q family member 2	224747_at	282.5 ± 110.2	443.5 ± 128.9	1.56987	2.76448
PDIA5	protein disulfide isomerase family A, member 5	203857_s_at	172.0 ± 39.6	292.3 ± 98.5	1.69922	2.7613
METTL5	methyltransferase like 5	221570_s_at	483.9 ± 148.7	731.6 ± 231.5	1.51185	2.76036
DYRK2	dual-specificity tyrosine-(Y)-phosphorylation regulated kinase 2	202971_s_at	121.3 ± 45.5	261.3 ± 121.9	2.15489	2.75883
---	---	231205_at	175.1 ± 61.8	368.1 ± 184.0	2.1014	2.75845
MTERFD1	MTERF domain containing 1	219363_s_at	179.3 ± 73.2	340.8 ± 142.5	1.90029	2.75782
NUPL1	nucleoporin like 1	241425_at	135.4 ± 47.9	323.6 ± 180.3	2.38908	2.75776
NLN	neurolysin (metallopeptidase M3 family)	234762_x_at	573.1 ± 197.1	919.6 ± 345.4	1.60453	2.75768
SULF1	sulfatase 1	212354_at	120.0 ± 21.2	372.7 ± 260.2	3.10609	2.75757
ACTN1	actinin, alpha 1	208637_x_at	615.2 ± 246.5	1118.0 ± 531.6	1.81733	2.7557
---	---	243134_at	83.4 ± 35.8	270.2 ± 180.4	3.23971	2.75409
SLMO2	slowmo homolog 2 (Drosophila)	222441_x_at	326.2 ± 90.9	524.0 ± 184.7	1.60632	2.75129
UHRF1	ubiquitin-like with PHD and ring finger domains 1	225655_at	63.0 ± 18.4	180.9 ± 99.3	2.87209	2.74972
PNPLA8	patatin-like phospholipase domain containing 8	223982_s_at	297.1 ± 143.3	578.3 ± 277.7	1.94653	2.74924
ARL4C	ADP-ribosylation factor-like 4C	202206_at	214.2 ± 87.8	382.5 ± 148.0	1.78561	2.74888
ARL4C	ADP-ribosylation factor-like 4C	202207_at	274.2 ± 116.5	545.2 ± 271.4	1.98837	2.74753
---	---	243249_at	243.6 ± 83.8	412.3 ± 149.8	1.69223	2.74573
ACSL3	acyl-CoA synthetase long-chain family member 3	201662_s_at	361.4 ± 140.0	840.2 ± 524.3	2.32461	2.74209
HYOU1	hypoxia up-regulated 1	200825_s_at	678.5 ± 112.5	1097.9 ± 455.6	1.61798	2.74032
DCP2	DCP2 decapping enzyme homolog (S. cerevisiae)	212919_at	250.4 ± 131.5	456.9 ± 185.3	1.82448	2.73557
BCAS2	breast carcinoma amplified sequence 2	203053_at	344.7 ± 139.9	546.2 ± 175.5	1.58455	2.73515
LOC441259 /// POLR2J2	PMS2 postmeiotic segregation increased 2 (S. cerevisiae)-like /// polymerase (RNA) II (DNA directed) polypeptide J2	1552622_s_at	195.6 ± 70.9	426.9 ± 232.0	2.18243	2.735
IGFBP4	insulin-like growth factor binding protein 4	201508_at	490.5 ± 193.7	1222.5 ± 828.4	2.49206	2.73492
PSME4	proteasome (prosome, macropain) activator subunit 4	212219_at	275.5 ± 86.1	453.8 ± 162.8	1.64749	2.73267
---	---	242110_at	128.8 ± 82.6	400.2 ± 280.3	3.1083	2.72912
RASAL2	RAS protein activator like 2	222810_s_at	451.5 ± 102.4	682.5 ± 226.4	1.51156	2.72692
C6orf115	chromosome 6 open reading frame 115	223361_at	307.9 ± 97.4	495.0 ± 171.7	1.60773	2.72438
---	---	214902_x_at	423.2 ± 111.9	702.0 ± 285.1	1.65854	2.72224
SRSF10	serine/arginine-rich splicing factor 10	213594_x_at	301.6 ± 142.3	572.3 ± 268.0	1.89761	2.72205
EFHC1	EF-hand domain (C-terminal) containing 1	225656_at	227.7 ± 90.7	443.9 ± 211.0	1.94926	2.72017
U2AF1	U2 small nuclear RNA auxiliary factor 1	232141_at	120.1 ± 40.2	256.3 ± 120.5	2.13408	2.71926
SPP1	secreted phosphoprotein 1	209875_s_at	42.6 ± 15.0	2138.0 ± 2495.5	50.217	2.7183
CKLF	chemokine-like factor	223451_s_at	125.8 ± 36.9	243.4 ± 98.0	1.9351	2.71736
---	---	235138_at	232.3 ± 119.4	530.4 ± 308.8	2.28379	2.7169
BLOC1S2	biogenesis of lysosomal organelles complex-1, subunit 2	225049_at	743.5 ± 212.2	1217.6 ± 512.3	1.63773	2.71434
CALD1	caldesmon 1	212077_at	1650.2 ± 637.4	2606.2 ± 1023.3	1.57931	2.71398
B3GNT2	UDP-GlcNAc:betaGal beta-1,3-N-acetylglucosaminyltransferase 2	222870_s_at	244.5 ± 70.9	417.2 ± 160.8	1.70635	2.71323
NAMPT	Nicotinamide phosphoribosyltransferase	243296_at	230.1 ± 138.3	1447.0 ± 1432.2	6.28753	2.71192
PABPC1L	poly(A) binding protein, cytoplasmic 1-like	226670_s_at	124.8 ± 19.0	320.6 ± 196.3	2.56982	2.71043
SULT1A1	sulfotransferase family, cytosolic, 1A, phenol-preferring, member 1	215299_x_at	165.4 ± 43.9	270.4 ± 80.7	1.63462	2.70998
FN1	fibronectin 1	210495_x_at	2010.0 ± 734.5	4362.2 ± 2767.6	2.1702	2.70918
ATG5	ATG5 autophagy related 5 homolog (S. cerevisiae)	202511_s_at	190.5 ± 79.4	308.4 ± 85.5	1.61899	2.70837
SPPL2A	signal peptide peptidase-like 2A	226353_at	404.3 ± 109.5	645.4 ± 239.9	1.59611	2.70649
ZNF207	zinc finger protein 207	231848_x_at	408.0 ± 163.3	799.5 ± 419.5	1.95961	2.70571
BCAP29	B-cell receptor-associated protein 29	225677_at	257.2 ± 87.4	469.3 ± 208.0	1.82474	2.70499
NRIP1	nuclear receptor interacting protein 1	202600_s_at	385.7 ± 142.4	839.4 ± 501.8	2.1765	2.70102
CLEC7A	C-type lectin domain family 7, member A	1555756_a_at	51.8 ± 28.8	199.5 ± 137.5	3.84814	2.69908
ARID4B	AT rich interactive domain 4B (RBP1-like)	221230_s_at	306.4 ± 193.0	525.0 ± 179.5	1.7131	2.69864
SERPINH1	serpin peptidase inhibitor, clade H (heat shock protein 47), member 1, (collagen binding protein 1)	207714_s_at	452.1 ± 82.0	872.8 ± 468.6	1.93067	2.6975
DAB2	disabled homolog 2, mitogen-responsive phosphoprotein (Drosophila)	201280_s_at	577.0 ± 147.4	1285.5 ± 816.6	2.22773	2.69747
USP34	ubiquitin specific peptidase 34	233595_at	164.9 ± 103.0	393.1 ± 226.0	2.38352	2.69653
SH2B3	SH2B adaptor protein 3	203320_at	160.6 ± 46.4	371.3 ± 213.7	2.31156	2.69484
SERPINB3 /// SERPINB4	serpin peptidase inhibitor, clade B (ovalbumin), member 3 /// serpin peptidase inhibitor, clade B (ovalbumin), member 4	210413_x_at	179.3 ± 69.1	1026.9 ± 993.2	5.72676	2.69386
KTN1	kinectin 1 (kinesin receptor)	200914_x_at	495.1 ± 325.1	846.1 ± 313.2	1.70885	2.68923
TPR	translocated promoter region (to activated MET oncogene)	201730_s_at	839.6 ± 269.2	1293.6 ± 479.0	1.54071	2.68503
NAA38	N(alpha)-acetyltransferase 38, NatC auxiliary subunit	219119_at	362.0 ± 133.1	552.9 ± 168.4	1.52722	2.68476
---	---	232264_at	98.3 ± 23.1	295.0 ± 199.6	3.00181	2.68375
VCAN	versican	221731_x_at	718.8 ± 309.2	1920.5 ± 1419.6	2.67192	2.67674
PCBP2	Poly(rC) binding protein 2	229467_at	202.1 ± 20.7	328.9 ± 114.1	1.62754	2.67424
C1QA	complement component 1, q subcomponent, A chain	218232_at	257.4 ± 68.7	944.7 ± 803.3	3.66967	2.67407
NDUFA3	NADH dehydrogenase (ubiquinone) 1 alpha subcomplex, 3, 9kDa	218563_at	624.8 ± 155.7	972.7 ± 371.5	1.55683	2.67166
APBB1IP	amyloid beta (A4) precursor protein-binding, family B, member 1 interacting protein	230925_at	134.4 ± 37.5	335.3 ± 204.9	2.49568	2.67082
KIAA0907	KIAA0907	202220_at	384.7 ± 148.1	590.7 ± 185.6	1.53546	2.66784
LRPPRC	leucine-rich PPR-motif containing	1557360_at	78.4 ± 39.5	211.9 ± 120.6	2.70254	2.66542
THBS1	thrombospondin 1	201110_s_at	57.1 ± 36.8	334.2 ± 300.2	5.85335	2.66399
DNAJC15	DnaJ (Hsp40) homolog, subfamily C, member 15	218435_at	542.3 ± 152.9	960.6 ± 463.3	1.77132	2.66347
ZFAND6	Zinc finger, AN1-type domain 6	239757_at	102.7 ± 45.0	275.3 ± 169.6	2.68188	2.66141
APOLD1	apolipoprotein L domain containing 1	221031_s_at	89.0 ± 22.9	387.2 ± 327.4	4.35226	2.66088
LCP2	lymphocyte cytosolic protein 2 (SH2 domain containing leukocyte protein of 76kDa)	205269_at	30.4 ± 12.3	147.4 ± 103.4	4.84364	2.65947
---	---	235847_at	79.0 ± 27.5	206.6 ± 115.5	2.61643	2.65605
---	---	226725_at	152.8 ± 39.2	361.5 ± 215.8	2.36572	2.65548
ZNF207	zinc finger protein 207	229765_at	256.8 ± 103.4	601.4 ± 379.2	2.34188	2.65417
DLGAP4	discs, large (Drosophila) homolog-associated protein 4	233056_x_at	370.7 ± 87.1	616.4 ± 256.3	1.66269	2.65393
ARHGDIB	Rho GDP dissociation inhibitor (GDI) beta	201288_at	650.9 ± 168.7	1350.8 ± 818.2	2.0752	2.6537
---	---	243524_at	87.0 ± 30.1	192.6 ± 87.4	2.21337	2.65269
TIMP1	TIMP metallopeptidase inhibitor 1	201666_at	1735.2 ± 283.8	3915.0 ± 2655.6	2.25617	2.65243
PECAM1	platelet/endothelial cell adhesion molecule	208981_at	298.8 ± 128.3	597.8 ± 317.3	2.00072	2.65207
BCL2L11	BCL2-like 11 (apoptosis facilitator)	1555372_at	101.7 ± 28.8	302.7 ± 207.4	2.9756	2.65169
WDR11	WD repeat domain 11	229694_at	201.0 ± 90.9	460.3 ± 273.6	2.29044	2.65036
CCR5	chemokine (C-C motif) receptor 5	206991_s_at	332.2 ± 83.2	578.0 ± 257.6	1.74004	2.64982
SRPX	sushi-repeat-containing protein, X-linked	204955_at	606.8 ± 167.9	1146.0 ± 618.5	1.8884	2.64456
PON2	paraoxonase 2	210830_s_at	374.1 ± 84.3	653.0 ± 300.3	1.74535	2.64354
RHOQ	ras homolog gene family, member Q	212120_at	1007.2 ± 227.2	1554.6 ± 621.1	1.54354	2.63953
SYTL2	synaptotagmin-like 2	225496_s_at	227.9 ± 90.9	676.6 ± 514.4	2.9691	2.63942
LUC7L3	LUC7-like 3 (S. cerevisiae)	220044_x_at	359.7 ± 173.4	597.4 ± 224.2	1.66096	2.63857
NCRNA00182	non-protein coding RNA 182	1558515_at	169.7 ± 43.4	361.0 ± 195.3	2.12712	2.63765
ADAP2	ArfGAP with dual PH domains 2	219358_s_at	156.5 ± 26.8	314.6 ± 155.1	2.00998	2.63764
USP16	ubiquitin specific peptidase 16	228822_s_at	322.2 ± 133.1	483.5 ± 129.9	1.50052	2.63515
---	---	243993_at	73.0 ± 29.9	247.6 ± 175.8	3.39346	2.6348
AKIRIN1	akirin 1	217893_s_at	187.8 ± 35.5	302.8 ± 99.5	1.61192	2.63421
ACTN1	actinin, alpha 1	211160_x_at	415.1 ± 111.1	671.3 ± 267.7	1.61707	2.63384
ARMCX3	armadillo repeat containing, X-linked 3	217858_s_at	360.2 ± 183.3	548.0 ± 143.9	1.52143	2.63374
RAB23	RAB23, member RAS oncogene family	223463_at	133.4 ± 40.8	247.1 ± 97.0	1.85328	2.63341
FAM26F	family with sequence similarity 26, member F	229390_at	55.7 ± 23.4	335.8 ± 308.6	6.02409	2.63302
RAP2C	RAP2C, member of RAS oncogene family	218669_at	199.3 ± 63.6	321.5 ± 102.3	1.61306	2.6328
DNAJB14	DnaJ (Hsp40) homolog, subfamily B, member 14	219237_s_at	185.0 ± 88.3	369.9 ± 179.6	1.99885	2.63167
RBBP8	retinoblastoma binding protein 8	203344_s_at	290.7 ± 121.8	482.4 ± 179.3	1.65984	2.63036
NUPL1	nucleoporin like 1	204435_at	95.3 ± 35.7	223.4 ± 116.5	2.34373	2.63015
TXNRD1	thioredoxin reductase 1	201266_at	255.9 ± 47.3	504.2 ± 267.6	1.97042	2.62989
---	---	230494_at	58.4 ± 36.1	485.4 ± 492.8	8.31719	2.629
PRR11	proline rich 11	228273_at	84.1 ± 31.5	277.9 ± 200.4	3.30296	2.6276
KIF5B	kinesin family member 5B	224662_at	824.5 ± 272.2	1257.7 ± 463.9	1.52552	2.62438
---	---	1556352_at	287.0 ± 62.6	519.6 ± 247.2	1.8105	2.62015
BOLA2 /// BOLA2B	bolA homolog 2 (E. coli) /// bolA homolog 2B (E. coli)	209836_x_at	296.3 ± 66.4	445.2 ± 138.3	1.50224	2.61828
ETNK1	ethanolamine kinase 1	219017_at	69.6 ± 39.9	189.2 ± 105.7	2.71997	2.61815
RNASE1	ribonuclease, RNase A family, 1 (pancreatic)	201785_at	984.8 ± 273.5	2615.2 ± 1999.0	2.65563	2.61798
C14orf118	chromosome 14 open reading frame 118	229520_s_at	141.0 ± 32.5	280.9 ± 133.0	1.99285	2.61768
---	---	229434_at	289.7 ± 151.4	556.5 ± 274.3	1.9213	2.61763
FN1	fibronectin 1	216442_x_at	2226.5 ± 827.5	4733.6 ± 3056.0	2.12603	2.61695
COL3A1	Collagen, type III, alpha 1	232458_at	94.1 ± 66.8	258.4 ± 158.7	2.74594	2.61659
LRRC59	leucine rich repeat containing 59	222231_s_at	535.9 ± 96.6	850.6 ± 348.2	1.58706	2.6153
---	---	241769_at	107.7 ± 52.4	283.8 ± 176.9	2.63452	2.61278
STRADB	STE20-related kinase adaptor beta	223266_at	237.9 ± 49.5	394.4 ± 152.2	1.65807	2.61209
---	---	238902_at	88.5 ± 58.6	247.9 ± 154.4	2.80238	2.61177
ARHGAP18	Rho GTPase activating protein 18	225173_at	99.9 ± 42.4	225.3 ± 113.1	2.25534	2.61165
DNAJC3	DnaJ (Hsp40) homolog, subfamily C, member 3	1558080_s_at	396.9 ± 103.1	674.8 ± 300.6	1.70025	2.61109
EPSTI1	epithelial stromal interaction 1 (breast)	227609_at	134.1 ± 91.2	448.0 ± 349.8	3.34066	2.60402
TNFRSF21	tumor necrosis factor receptor superfamily, member 21	214581_x_at	83.6 ± 40.1	185.4 ± 83.0	2.21853	2.60397
TRIM38	tripartite motif-containing 38	203568_s_at	226.2 ± 29.7	346.5 ± 109.1	1.53186	2.60367
NID2	nidogen 2 (osteonidogen)	204114_at	69.3 ± 26.8	210.7 ± 136.5	3.04074	2.60288
FYB	FYN binding protein	211795_s_at	74.8 ± 11.0	269.4 ± 205.1	3.60024	2.60064
---	---	242144_at	93.4 ± 38.2	218.8 ± 114.5	2.34263	2.60014
CIAO1	cytosolic iron-sulfur protein assembly 1	203536_s_at	250.1 ± 45.6	399.7 ± 144.9	1.59806	2.59797
TMEM176B	transmembrane protein 176B	220532_s_at	344.2 ± 67.3	920.9 ± 688.0	2.67533	2.59749
IMPA1	inositol(myo)-1(or 4)-monophosphatase 1	203011_at	208.9 ± 105.2	440.8 ± 241.6	2.11022	2.59734
BCL2A1	BCL2-related protein A1	205681_at	127.1 ± 80.1	453.1 ± 367.7	3.56523	2.59722
H2AFZ	H2A histone family, member Z	200853_at	1664.5 ± 340.7	2710.3 ± 1261.6	1.6283	2.59654
---	---	215528_at	99.6 ± 33.6	209.3 ± 95.2	2.10166	2.59544
ATXN7	ataxin 7	209964_s_at	231.0 ± 36.9	368.9 ± 131.3	1.59717	2.59509
IGKC	Immunoglobulin kappa constant	214669_x_at	239.6 ± 102.0	1949.7 ± 2127.4	8.13773	2.59369
IFI44	interferon-induced protein 44	214453_s_at	133.6 ± 90.1	454.3 ± 360.4	3.40103	2.59327
SULT1A3 /// SULT1A4	sulfotransferase family, cytosolic, 1A, phenol-preferring, member 3 /// sulfotransferase family, cytosolic, 1A, phenol-preferring, member 4	210580_x_at	243.2 ± 77.2	375.1 ± 114.0	1.54247	2.5929
LYN	v-yes-1 Yamaguchi sarcoma viral related oncogene homolog	202626_s_at	158.0 ± 28.7	437.2 ± 312.7	2.76728	2.59288
CKLF	chemokine-like factor	221058_s_at	122.1 ± 33.8	227.5 ± 89.7	1.86329	2.59182
HSPB11	heat shock protein family B (small), member 11	215691_x_at	425.4 ± 185.2	694.1 ± 270.3	1.63153	2.58974
PNPT1	polyribonucleotide nucleotidyltransferase 1	225291_at	254.6 ± 75.3	475.1 ± 233.4	1.86612	2.58817
CTSB	cathepsin B	200838_at	2134.5 ± 780.2	4026.6 ± 2307.8	1.88642	2.57941
RAB11FIP3	RAB11 family interacting protein 3 (class II)	228613_at	157.4 ± 75.9	332.9 ± 174.9	2.11529	2.57899
XPO1	exportin 1 (CRM1 homolog, yeast)	235927_at	150.5 ± 58.1	494.4 ± 395.8	3.28595	2.57895
RNF213	ring finger protein 213	225931_s_at	139.9 ± 56.2	271.0 ± 120.0	1.93669	2.57622
LOXL2	lysyl oxidase-like 2	202998_s_at	141.0 ± 29.3	282.9 ± 138.9	2.00726	2.57513
VCAN	versican	204619_s_at	132.6 ± 60.7	361.6 ± 248.2	2.72779	2.57393
RPA3	replication protein A3, 14kDa	209507_at	309.2 ± 62.2	525.8 ± 232.3	1.70088	2.5701
IGL@	Immunoglobulin lambda locus	209138_x_at	185.7 ± 91.6	3014.6 ± 3580.4	16.2321	2.57009
GUCY1A3	guanylate cyclase 1, soluble, alpha 3	221942_s_at	195.1 ± 68.9	435.7 ± 262.9	2.23375	2.56828
VCAN	versican	204620_s_at	704.5 ± 289.9	1945.2 ± 1535.9	2.76108	2.56693
SMARCA5	SWI/SNF related, matrix associated, actin dependent regulator of chromatin, subfamily a, member 5	213251_at	215.4 ± 114.8	363.7 ± 125.2	1.68868	2.56588
IFITM2	interferon induced transmembrane protein 2 (1-8D)	201315_x_at	1839.0 ± 260.9	2849.6 ± 1242.2	1.5495	2.56429
---	---	242225_at	60.8 ± 14.5	185.0 ± 118.1	3.04519	2.56316
GSPT1	G1 to S phase transition 1	240452_at	77.2 ± 44.0	219.4 ± 138.1	2.84075	2.5628
RNF213	ring finger protein 213	230000_at	142.7 ± 69.8	552.4 ± 482.9	3.87218	2.56136
TTC14	tetratricopeptide repeat domain 14	225180_at	192.8 ± 127.7	361.5 ± 150.9	1.87483	2.55957
---	---	1556277_a_at	66.0 ± 12.4	173.7 ± 97.1	2.63223	2.5594
UACA	uveal autoantigen with coiled-coil domains and ankyrin repeats	223279_s_at	227.5 ± 96.8	392.0 ± 156.3	1.72309	2.55826
TNFRSF10B	tumor necrosis factor receptor superfamily, member 10b	209295_at	224.5 ± 103.4	436.3 ± 219.9	1.94338	2.55555
ZNF721	zinc finger protein 721	215978_x_at	607.5 ± 204.6	1012.4 ± 458.2	1.66644	2.55481
ATP6V1C1	ATPase, H+ transporting, lysosomal 42kDa, V1 subunit C1	202874_s_at	236.1 ± 113.5	544.8 ± 347.6	2.30713	2.55345
H2AFV	H2A histone family, member V	202487_s_at	500.0 ± 128.0	846.0 ± 394.7	1.69189	2.55282
KLHL24	kelch-like 24 (Drosophila)	206551_x_at	235.9 ± 47.9	371.3 ± 129.2	1.57409	2.55219
PIK3AP1	phosphoinositide-3-kinase adaptor protein 1	226459_at	122.7 ± 42.3	314.1 ± 203.6	2.55932	2.55139
LRRFIP1	Leucine rich repeat (in FLII) interacting protein 1	238534_at	122.4 ± 43.8	228.4 ± 90.6	1.86651	2.55123
---	---	1557987_at	466.4 ± 162.2	901.3 ± 507.2	1.9324	2.55069
ANKRD10	ankyrin repeat domain 10	226663_at	221.1 ± 154.2	558.3 ± 379.0	2.5249	2.5489
TARS	threonyl-tRNA synthetase	201263_at	404.8 ± 150.8	654.6 ± 260.5	1.61694	2.54845
---	---	217579_x_at	235.8 ± 34.0	382.6 ± 146.7	1.62267	2.54764
ENC1	ectodermal-neural cortex 1 (with BTB-like domain)	201340_s_at	93.1 ± 31.9	207.7 ± 104.7	2.23139	2.5471
MRPL42	mitochondrial ribosomal protein L42	217919_s_at	373.3 ± 147.1	563.3 ± 176.0	1.50888	2.54639
HAUS1	HAUS augmin-like complex, subunit 1	225297_at	129.1 ± 65.0	230.8 ± 77.9	1.78753	2.54505
TFRC	transferrin receptor (p90, CD71)	208691_at	946.3 ± 637.6	1994.3 ± 1234.7	2.10757	2.54442
UBLCP1	ubiquitin-like domain containing CTD phosphatase 1	227413_at	219.7 ± 90.5	406.0 ± 189.5	1.84845	2.54434
SEPT9	septin 9	1559025_at	66.5 ± 14.7	166.8 ± 88.2	2.50873	2.54415
IGF2 /// INS-IGF2	insulin-like growth factor 2 (somatomedin A) /// INS-IGF2 readthrough transcript	202409_at	126.5 ± 69.8	325.6 ± 210.8	2.57314	2.54367
C19orf12	chromosome 19 open reading frame 12	225863_s_at	184.9 ± 33.7	318.7 ± 129.9	1.72368	2.54361
SOCS4	suppressor of cytokine signaling 4	226178_at	138.7 ± 55.2	255.3 ± 102.7	1.84096	2.54348
---	---	236322_at	57.4 ± 35.6	194.3 ± 133.8	3.38692	2.54319
NUFIP2	nuclear fragile X mental retardation protein interacting protein 2	224939_at	673.2 ± 187.4	1033.7 ± 405.1	1.53561	2.53969
EML4	echinoderm microtubule associated protein like 4	228674_s_at	181.2 ± 28.9	326.7 ± 146.2	1.80284	2.53881
ISG15	ISG15 ubiquitin-like modifier	205483_s_at	253.5 ± 152.9	921.5 ± 818.2	3.63478	2.53748
LOC100499177	hypothetical LOC100499177	215009_s_at	135.8 ± 55.0	238.3 ± 83.2	1.75414	2.53729
FKBP11	FK506 binding protein 11, 19 kDa	219118_at	140.0 ± 33.7	416.0 ± 316.1	2.97106	2.5371
CXCL9	chemokine (C-X-C motif) ligand 9	203915_at	107.9 ± 33.0	929.7 ± 1024.9	8.61437	2.53636
ARHGDIB	Rho GDP dissociation inhibitor (GDI) beta	1555812_a_at	383.3 ± 133.4	826.5 ± 525.5	2.156	2.53623
IGLV1-44 /// LOC100290481	immunoglobulin lambda variable 1-44 /// immunoglobulin lambda light chain-like	214677_x_at	186.8 ± 119.8	3620.5 ± 4414.4	19.3763	2.53548
AAK1	AP2 associated kinase 1	205434_s_at	171.7 ± 72.2	296.9 ± 110.2	1.7292	2.53526
TMEM165	transmembrane protein 165	218095_s_at	386.5 ± 144.7	620.3 ± 241.8	1.60507	2.53499
MKNK1	MAP kinase interacting serine/threonine kinase 1	243256_at	89.8 ± 38.4	190.3 ± 85.3	2.11941	2.53379
C16orf61	chromosome 16 open reading frame 61	218447_at	322.7 ± 120.0	517.0 ± 193.6	1.60213	2.5335
LEPROTL1	leptin receptor overlapping transcript-like 1	202595_s_at	325.2 ± 78.1	488.9 ± 162.5	1.5032	2.53326
SERPINB9	serpin peptidase inhibitor, clade B (ovalbumin), member 9	209723_at	114.8 ± 68.5	337.3 ± 243.3	2.93747	2.53239
VWF	von Willebrand factor	202112_at	327.7 ± 211.9	701.1 ± 418.2	2.1394	2.53219
CD36	CD36 molecule (thrombospondin receptor)	228766_at	91.5 ± 109.2	580.7 ± 589.8	6.34612	2.53209
ABL2	v-abl Abelson murine leukemia viral oncogene homolog 2	226893_at	217.6 ± 60.6	358.0 ± 134.9	1.64519	2.5305
KRAS	v-Ki-ras2 Kirsten rat sarcoma viral oncogene homolog	214352_s_at	566.6 ± 103.3	871.7 ± 348.2	1.53858	2.53041
---	---	242143_at	119.3 ± 49.2	242.2 ± 113.7	2.02958	2.52804
PHF20L1	PHD finger protein 20-like 1	226942_at	175.3 ± 46.2	310.0 ± 130.3	1.76814	2.52736
---	---	217679_x_at	340.9 ± 85.5	537.6 ± 206.4	1.57699	2.52731
CDH11	cadherin 11, type 2, OB-cadherin (osteoblast)	207172_s_at	128.6 ± 33.4	257.1 ± 124.2	1.99904	2.52648
PLEK	pleckstrin	203470_s_at	255.2 ± 52.8	490.8 ± 263.4	1.9231	2.52511
PHF20L1	PHD finger protein 20-like 1	227523_s_at	148.7 ± 50.7	265.4 ± 105.1	1.78414	2.52431
TRAPPC10	trafficking protein particle complex 10	215269_at	59.5 ± 26.7	171.9 ± 103.8	2.88943	2.52426
MTIF2	mitochondrial translational initiation factor 2	203095_at	237.0 ± 78.2	375.8 ± 128.5	1.58542	2.52406
PPIG	peptidylprolyl isomerase G (cyclophilin G)	208993_s_at	208.3 ± 160.5	383.8 ± 150.2	1.84299	2.51989
DNAJC10	DnaJ (Hsp40) homolog, subfamily C, member 10	225174_at	253.1 ± 98.8	403.1 ± 138.2	1.59228	2.51911
FAM91A1	family with sequence similarity 91, member A1	226294_x_at	283.1 ± 99.5	459.5 ± 176.0	1.62281	2.5166
---	---	232356_at	34.2 ± 7.8	135.2 ± 91.0	3.95496	2.51397
PI3	peptidase inhibitor 3, skin-derived	41469_at	156.3 ± 55.6	1173.6 ± 1290.2	7.50884	2.51358
---	---	229490_s_at	50.7 ± 20.2	156.0 ± 95.8	3.07388	2.51277
SMS	spermine synthase	202043_s_at	253.2 ± 58.1	418.7 ± 171.0	1.65398	2.51267
---	---	243908_at	143.1 ± 83.5	324.3 ± 187.4	2.26672	2.51161
CD163	CD163 molecule	215049_x_at	316.5 ± 75.7	981.3 ± 828.6	3.10093	2.51097
PECAM1	platelet/endothelial cell adhesion molecule	208982_at	455.5 ± 194.6	885.0 ± 503.5	1.94311	2.51071
---	---	233921_s_at	69.0 ± 18.0	182.2 ± 106.7	2.63947	2.50974
MNDA	myeloid cell nuclear differentiation antigen	204959_at	76.9 ± 24.4	318.1 ± 274.7	4.13458	2.50938
NUDCD1	NudC domain containing 1	225439_at	126.5 ± 37.8	271.2 ± 146.5	2.14386	2.50828
SLMO2	slowmo homolog 2 (Drosophila)	217851_s_at	165.0 ± 55.9	287.7 ± 113.2	1.74287	2.50733
---	---	244674_at	112.0 ± 32.8	258.2 ± 149.2	2.30616	2.50599
STAB1	stabilin 1	204150_at	262.2 ± 41.2	484.9 ± 249.8	1.84914	2.50476
HMGB2	high-mobility group box 2	208808_s_at	490.8 ± 205.1	871.6 ± 435.9	1.77597	2.50421
C1orf131	chromosome 1 open reading frame 131	226242_at	226.3 ± 89.6	362.2 ± 122.1	1.60048	2.50387
---	---	208246_x_at	344.6 ± 95.9	520.4 ± 177.6	1.51002	2.50319
SERPINA1	serpin peptidase inhibitor, clade A (alpha-1 antiproteinase, antitrypsin), member 1	211429_s_at	101.8 ± 30.1	358.4 ± 295.7	3.51964	2.50235
UCHL5	ubiquitin carboxyl-terminal hydrolase L5	219960_s_at	238.5 ± 76.5	372.5 ± 124.0	1.56167	2.50127
DICER1	dicer 1, ribonuclease type III	213229_at	978.6 ± 314.8	1475.9 ± 571.6	1.50807	2.50003
PAPD4	PAP associated domain containing 4	238706_at	141.2 ± 57.4	303.3 ± 167.5	2.14738	2.49977
IGK@ /// IGKC /// IGKV1-5	immunoglobulin kappa locus /// immunoglobulin kappa constant /// immunoglobulin kappa variable 1-5	214836_x_at	175.2 ± 65.1	807.1 ± 789.8	4.60681	2.49881
---	---	217610_at	134.3 ± 37.8	264.5 ± 127.7	1.96975	2.49866
SPRR1B	small proline-rich protein 1B	205064_at	2337.6 ± 908.5	4706.7 ± 3012.0	2.01352	2.49812
ENG	endoglin	201809_s_at	287.9 ± 49.5	453.4 ± 173.8	1.5748	2.49424
---	---	226397_s_at	111.2 ± 29.3	310.7 ± 221.2	2.79287	2.4939
C1QB	complement component 1, q subcomponent, B chain	202953_at	90.8 ± 28.9	538.4 ± 549.2	5.93001	2.4938
CAPZA2	capping protein (actin filament) muscle Z-line, alpha 2	201237_at	198.4 ± 87.9	353.8 ± 152.0	1.78356	2.49229
TNPO1	transportin 1	225765_at	128.7 ± 36.7	240.5 ± 103.5	1.86865	2.49172
LRRC40	leucine rich repeat containing 40	218577_at	129.3 ± 72.5	260.0 ± 121.4	2.01191	2.49146
LYPLA1	lysophospholipase I	203007_x_at	922.0 ± 151.2	1407.2 ± 590.5	1.5262	2.49028
RECQL	RecQ protein-like (DNA helicase Q1-like)	212918_at	297.1 ± 123.7	529.3 ± 251.1	1.78159	2.49009
SEC23A	Sec23 homolog A (S. cerevisiae)	212887_at	276.4 ± 112.1	443.7 ± 161.8	1.60523	2.48947
PHTF2	putative homeodomain transcription factor 2	209780_at	188.1 ± 80.1	379.8 ± 205.0	2.01927	2.48715
IGLC7 /// IGLV1-44	immunoglobulin lambda constant 7 /// immunoglobulin lambda variable 1-44	215379_x_at	182.2 ± 62.5	2108.3 ± 2509.2	11.569	2.4849
PTPRC	protein tyrosine phosphatase, receptor type, C	212588_at	152.1 ± 72.3	650.2 ± 616.8	4.27453	2.48376
MLKL	mixed lineage kinase domain-like	238025_at	97.6 ± 20.6	203.9 ± 98.9	2.09011	2.4835
MIER1	mesoderm induction early response 1 homolog (Xenopus laevis)	225475_at	158.3 ± 67.7	293.2 ± 129.3	1.85281	2.48294
TIA1	TIA1 cytotoxic granule-associated RNA binding protein	201448_at	219.4 ± 105.7	423.2 ± 216.6	1.92842	2.48227
CSRP2	cysteine and glycine-rich protein 2	207030_s_at	243.5 ± 112.6	698.2 ± 556.2	2.8673	2.48218
ARMC1	armadillo repeat containing 1	222550_at	256.9 ± 95.3	410.9 ± 148.7	1.59978	2.48201
BTF3L4	basic transcription factor 3-like 4	226963_at	341.5 ± 105.6	523.0 ± 185.1	1.53132	2.48179
---	---	241722_x_at	140.6 ± 21.7	373.2 ± 267.0	2.6548	2.48147
RUNX2	runt-related transcription factor 2	232231_at	101.5 ± 49.5	297.7 ± 216.6	2.93449	2.48003
ATP8B1	ATPase, aminophospholipid transporter, class I, type 8B, member 1	214594_x_at	321.4 ± 114.4	585.2 ± 298.4	1.82087	2.47904
---	---	222313_at	51.5 ± 14.7	152.9 ± 93.1	2.96847	2.47822
LIMA1	LIM domain and actin binding 1	222457_s_at	215.4 ± 77.5	372.9 ± 159.1	1.7313	2.47652
GOLT1B	golgi transport 1B	222552_at	336.0 ± 128.1	607.2 ± 306.3	1.80712	2.47627
CYR61	cysteine-rich, angiogenic inducer, 61	210764_s_at	140.3 ± 63.2	324.1 ± 198.4	2.31016	2.47538
CSRP2	cysteine and glycine-rich protein 2	211126_s_at	206.1 ± 60.1	490.1 ± 333.9	2.37832	2.47518
---	---	239238_at	182.5 ± 55.6	429.2 ± 284.5	2.3515	2.47337
ANKRD44	ankyrin repeat domain 44	228471_at	130.2 ± 51.2	242.1 ± 101.6	1.85933	2.47305
RGS5	regulator of G-protein signaling 5	209071_s_at	787.1 ± 352.2	1672.6 ± 1109.7	2.12501	2.47294
SLC2A3	solute carrier family 2 (facilitated glucose transporter), member 3	202499_s_at	73.6 ± 36.8	276.1 ± 227.1	3.74921	2.47169
TIMM50	translocase of inner mitochondrial membrane 50 homolog (S. cerevisiae)	224913_s_at	313.9 ± 80.2	520.4 ± 227.4	1.65775	2.46781
---	---	241786_at	60.9 ± 30.2	164.1 ± 94.3	2.69585	2.46696
DBF4	DBF4 homolog (S. cerevisiae)	204244_s_at	68.4 ± 35.2	178.1 ± 102.3	2.60293	2.46695
MAD2L1	MAD2 mitotic arrest deficient-like 1 (yeast)	203362_s_at	67.9 ± 22.1	238.6 ± 186.3	3.51465	2.46484
TMEM206	transmembrane protein 206	222752_s_at	131.0 ± 38.6	278.0 ± 153.0	2.12237	2.464
FGF13	fibroblast growth factor 13	205110_s_at	75.1 ± 33.5	239.6 ± 177.2	3.19233	2.4633
RAP2C	RAP2C, member of RAS oncogene family	218668_s_at	119.1 ± 60.6	227.0 ± 93.8	1.90589	2.4627
SLC25A37	solute carrier family 25, member 37	222529_at	119.0 ± 42.2	318.3 ± 223.8	2.6763	2.45922
MITD1	MIT, microtubule interacting and transport, domain containing 1	226329_s_at	148.3 ± 70.1	278.1 ± 123.1	1.87506	2.45884
ATP6V1C1	ATPase, H+ transporting, lysosomal 42kDa, V1 subunit C1	202872_at	102.5 ± 26.7	209.3 ± 100.1	2.04091	2.45816
UBE2S	ubiquitin-conjugating enzyme E2S	202779_s_at	199.5 ± 59.2	438.0 ± 275.4	2.19561	2.45621
ARHGAP15	Rho GTPase activating protein 15	218870_at	139.7 ± 31.7	327.2 ± 209.1	2.34229	2.45545
BIRC2	baculoviral IAP repeat-containing 2	202076_at	442.1 ± 242.5	723.3 ± 288.9	1.63604	2.45502
RDX	radixin	212398_at	234.9 ± 83.1	408.8 ± 183.0	1.74052	2.45429
---	---	210679_x_at	238.5 ± 45.3	368.8 ± 130.0	1.54635	2.45186
SYTL2	synaptotagmin-like 2	232914_s_at	167.3 ± 56.6	477.8 ± 374.0	2.8565	2.44978
TTC14	tetratricopeptide repeat domain 14	225178_at	114.2 ± 47.6	248.1 ± 134.8	2.17267	2.44935
DMTF1	cyclin D binding myb-like transcription factor 1	203301_s_at	299.9 ± 130.5	476.4 ± 173.3	1.5889	2.44862
NKTR	natural killer-tumor recognition sequence	202379_s_at	859.4 ± 407.3	1343.0 ± 536.7	1.56264	2.44786
---	---	233442_at	120.0 ± 44.3	226.6 ± 97.4	1.88782	2.447
PBK	PDZ binding kinase	219148_at	43.0 ± 11.5	191.9 ± 159.1	4.46119	2.4462
---	---	240307_at	79.3 ± 36.5	203.6 ± 123.5	2.56778	2.44613
EVI2A	ecotropic viral integration site 2A	204774_at	79.1 ± 24.0	288.5 ± 240.2	3.64581	2.44528
---	---	239393_at	116.1 ± 33.9	275.0 ± 171.3	2.36905	2.4444
PCOLCE	procollagen C-endopeptidase enhancer	202465_at	494.4 ± 196.8	1017.3 ± 648.3	2.05765	2.44376
CYBB	cytochrome b-245, beta polypeptide	203923_s_at	82.0 ± 22.8	282.8 ± 229.0	3.44964	2.44287
---	---	243233_at	77.2 ± 30.9	216.8 ± 145.5	2.80877	2.44264
TAF15	TAF15 RNA polymerase II, TATA box binding protein (TBP)-associated factor, 68kDa	227891_s_at	206.7 ± 46.3	356.8 ± 158.0	1.72615	2.44141
PAPSS2	3'-phosphoadenosine 5'-phosphosulfate synthase 2	203058_s_at	78.2 ± 19.9	201.0 ± 123.7	2.56886	2.44106
SP110	SP110 nuclear body protein	209761_s_at	249.0 ± 68.8	480.7 ± 267.2	1.93043	2.4389
SAMSN1	SAM domain, SH3 domain and nuclear localization signals 1	220330_s_at	22.7 ± 7.1	238.9 ± 250.6	10.5157	2.43866
FMO2	flavin containing monooxygenase 2 (non-functional)	228268_at	127.0 ± 45.7	272.0 ± 151.3	2.14201	2.43842
SLC25A13	solute carrier family 25, member 13 (citrin)	229061_s_at	136.0 ± 48.4	291.2 ± 165.0	2.14104	2.43758
WNT5A	wingless-type MMTV integration site family, member 5A	205990_s_at	123.4 ± 47.0	378.9 ± 302.1	3.06937	2.43674
FNBP4	formin binding protein 4	229272_at	130.0 ± 30.9	278.5 ± 158.4	2.14264	2.43269
EDEM3	ER degradation enhancer, mannosidase alpha-like 3	223243_s_at	202.8 ± 97.0	366.8 ± 167.4	1.80857	2.43172
CALU	calumenin	214845_s_at	268.8 ± 77.2	528.8 ± 306.0	1.96733	2.43155
FLJ45445	hypothetical LOC399844	225899_x_at	384.8 ± 161.2	586.6 ± 202.3	1.52433	2.43044
---	---	243561_at	75.1 ± 37.6	184.4 ± 103.6	2.4551	2.4295
C17orf91	chromosome 17 open reading frame 91	214696_at	219.8 ± 111.4	407.0 ± 197.4	1.85139	2.42944
RNF19A	ring finger protein 19A	223085_at	458.4 ± 216.5	707.1 ± 253.3	1.54252	2.4284
---	---	238883_at	151.0 ± 53.0	355.9 ± 233.6	2.35675	2.42838
SULF2	sulfatase 2	224724_at	393.1 ± 144.8	677.3 ± 328.5	1.72302	2.4283
LUC7L3	LUC7-like 3 (S. cerevisiae)	203804_s_at	615.2 ± 319.0	935.9 ± 322.9	1.52142	2.42685
PLVAP	plasmalemma vesicle associated protein	221529_s_at	326.1 ± 91.1	498.2 ± 181.4	1.52775	2.42593
TAF9	TAF9 RNA polymerase II, TATA box binding protein (TBP)-associated factor, 32kDa	203893_at	215.5 ± 84.5	332.1 ± 100.8	1.54113	2.42505
STAB1	stabilin 1	38487_at	422.2 ± 89.6	688.4 ± 314.0	1.6305	2.42447
WIPI1	WD repeat domain, phosphoinositide interacting 1	213836_s_at	296.1 ± 112.3	606.6 ± 372.4	2.04844	2.42218
TYMS	thymidylate synthetase	202589_at	377.4 ± 95.0	976.8 ± 770.5	2.5885	2.42213
TNPO1	transportin 1	212635_at	305.4 ± 107.0	459.7 ± 150.7	1.50538	2.42204
RAB7L1	RAB7, member RAS oncogene family-like 1	218699_at	203.4 ± 69.3	347.6 ± 147.1	1.70916	2.42123
C19orf12	chromosome 19 open reading frame 12	223983_s_at	227.2 ± 38.0	341.9 ± 111.8	1.50483	2.42057
PFDN4	prefoldin subunit 4	205361_s_at	308.4 ± 152.8	510.7 ± 207.7	1.65622	2.42052
TBRG1	transforming growth factor beta regulator 1	226318_at	276.6 ± 108.7	466.8 ± 203.5	1.68741	2.42052
---	---	227576_at	193.3 ± 101.3	363.6 ± 176.7	1.88038	2.41816
C14orf129	chromosome 14 open reading frame 129	223239_at	305.8 ± 154.7	516.7 ± 220.3	1.68944	2.41803
---	---	235493_at	103.3 ± 57.0	214.4 ± 102.6	2.07558	2.41771
ZWINT	ZW10 interactor	204026_s_at	299.2 ± 46.1	450.2 ± 161.4	1.50488	2.41693
IFI30	interferon, gamma-inducible protein 30	201422_at	601.0 ± 157.2	1934.2 ± 1771.1	3.2181	2.41627
SLC38A6	solute carrier family 38, member 6	214830_at	57.7 ± 27.0	226.5 ± 188.1	3.92722	2.41539
GOLT1B	golgi transport 1B	218193_s_at	134.0 ± 51.2	307.6 ± 192.1	2.29548	2.41517
LOC100132832	postmeiotic segregation increased 2-like 5-like	1557996_at	187.5 ± 53.0	331.7 ± 151.0	1.76918	2.41453
DLG1	Discs, large homolog 1 (Drosophila)	230229_at	123.1 ± 64.9	300.7 ± 195.8	2.44239	2.41412
ZNF638	zinc finger protein 638	239243_at	94.5 ± 53.4	245.9 ± 161.2	2.60358	2.41342
HCLS1	hematopoietic cell-specific Lyn substrate 1	202957_at	174.1 ± 62.0	514.3 ± 420.7	2.95296	2.41231
SAMD9L	sterile alpha motif domain containing 9-like	226603_at	73.0 ± 13.7	245.0 ± 193.4	3.35633	2.41229
HSPH1	heat shock 105kDa/110kDa protein 1	206976_s_at	521.4 ± 290.3	1187.5 ± 842.9	2.27733	2.41228
---	---	242008_at	68.3 ± 42.9	190.4 ± 121.8	2.78631	2.41209
---	---	242865_at	80.4 ± 44.8	221.9 ± 148.8	2.76148	2.4118
TANK	TRAF family member-associated NFKB activator	209451_at	244.7 ± 106.8	418.2 ± 180.5	1.70874	2.41176
FAM72A /// FAM72B /// FAM72C /// FAM72D	family with sequence similarity 72, member A /// family with sequence similarity 72, member B /// family with sequence similarity 72, member C /// family with sequence similarity 72, member D	225834_at	73.2 ± 14.7	178.1 ± 101.6	2.43247	2.41142
PXDN	peroxidasin homolog (Drosophila)	212012_at	226.0 ± 75.5	443.4 ± 250.1	1.96238	2.41127
KRIT1	KRIT1, ankyrin repeat containing	34031_i_at	221.6 ± 69.8	369.1 ± 152.6	1.66568	2.41032
---	---	238970_at	52.3 ± 15.4	155.4 ± 99.2	2.97218	2.41031
CHORDC1	cysteine and histidine-rich domain (CHORD)-containing 1	218566_s_at	194.8 ± 102.1	351.9 ± 157.7	1.80603	2.41024
---	---	230383_x_at	107.2 ± 22.0	226.1 ± 120.3	2.10884	2.41017
NNMT	nicotinamide N-methyltransferase	202237_at	242.6 ± 110.6	1392.7 ± 1528.3	5.74104	2.40848
C1orf9	chromosome 1 open reading frame 9	203429_s_at	290.5 ± 117.1	453.7 ± 162.2	1.56192	2.40735
PI3	peptidase inhibitor 3, skin-derived	203691_at	157.6 ± 49.6	1315.8 ± 1541.9	8.34865	2.407
DAB2	disabled homolog 2, mitogen-responsive phosphoprotein (Drosophila)	201278_at	448.0 ± 123.1	813.3 ± 450.1	1.81534	2.40691
RPL26L1	ribosomal protein L26-like 1	218830_at	485.1 ± 146.8	732.6 ± 278.8	1.51029	2.40637
PODXL	podocalyxin-like	201578_at	184.8 ± 76.8	322.4 ± 136.8	1.74481	2.40634
SDF2L1	stromal cell-derived factor 2-like 1	218681_s_at	190.3 ± 43.2	310.6 ± 119.7	1.63241	2.40599
AP1S2	adaptor-related protein complex 1, sigma 2 subunit	228415_at	171.8 ± 65.3	541.9 ± 463.2	3.15522	2.40505
DFNA5	deafness, autosomal dominant 5	203695_s_at	107.8 ± 14.5	511.8 ± 511.9	4.74966	2.40402
FN1	fibronectin 1	212464_s_at	1336.0 ± 520.6	3143.5 ± 2406.1	2.35291	2.40307
MGEA5	meningioma expressed antigen 5 (hyaluronidase)	223494_at	484.3 ± 181.6	812.7 ± 388.4	1.67832	2.40183
CXCL10	chemokine (C-X-C motif) ligand 10	204533_at	81.9 ± 14.2	999.2 ± 1216.0	12.1962	2.40125
ZNF207	zinc finger protein 207	1556035_s_at	319.8 ± 99.1	564.8 ± 286.6	1.76647	2.39995
FAM126A	family with sequence similarity 126, member A	227239_at	496.2 ± 276.0	912.9 ± 493.3	1.83968	2.39917
GCFC1	GC-rich sequence DNA-binding factor 1	218515_at	225.6 ± 66.4	349.7 ± 120.4	1.54991	2.39807
GOLGA4	golgin A4	215203_at	219.6 ± 115.1	406.1 ± 199.0	1.84904	2.39689
SEMA6A	sema domain, transmembrane domain (TM), and cytoplasmic domain, (semaphorin) 6A	225660_at	161.7 ± 62.0	604.2 ± 564.8	3.73606	2.39688
KIAA1267 /// LOC100294337	KIAA1267 /// hypothetical LOC100294337	243589_at	76.8 ± 24.5	206.1 ± 135.4	2.68413	2.39653
HEY1	hairy/enhancer-of-split related with YRPW motif 1	44783_s_at	408.5 ± 139.0	1115.7 ± 925.0	2.73107	2.39594
PIK3C2A	Phosphoinositide-3-kinase, class 2, alpha polypeptide	241905_at	64.7 ± 29.4	196.4 ± 138.4	3.03483	2.39365
---	---	236251_at	139.5 ± 72.8	288.9 ± 156.1	2.07058	2.39359
CALD1	Caldesmon 1	235834_at	124.5 ± 51.3	260.3 ± 141.3	2.09065	2.39182
---	---	242673_at	73.8 ± 32.2	188.5 ± 114.6	2.55336	2.39102
XAF1	XIAP associated factor 1	228617_at	175.0 ± 154.7	574.4 ± 496.9	3.28331	2.39094
FAM26F	family with sequence similarity 26, member F	229391_s_at	63.7 ± 22.8	280.2 ± 256.8	4.40066	2.38873
LARP7	La ribonucleoprotein domain family, member 7	212785_s_at	210.6 ± 100.9	327.6 ± 96.9	1.5559	2.38757
DLD	dihydrolipoamide dehydrogenase	230426_at	110.4 ± 27.3	213.9 ± 99.9	1.93814	2.38746
NAMPT	nicotinamide phosphoribosyltransferase	1555167_s_at	153.5 ± 63.4	304.4 ± 160.9	1.98319	2.38727
NR1D2	nuclear receptor subfamily 1, group D, member 2	225768_at	117.5 ± 60.6	235.2 ± 113.5	2.00242	2.38724
ATR	ataxia telangiectasia and Rad3 related	209903_s_at	201.8 ± 94.9	340.1 ± 133.9	1.68567	2.38695
RACGAP1	Rac GTPase activating protein 1	222077_s_at	181.2 ± 63.5	306.0 ± 123.2	1.6892	2.38685
MKKS	McKusick-Kaufman syndrome	222530_s_at	259.1 ± 70.3	414.4 ± 165.9	1.59948	2.38598
ASPM	asp (abnormal spindle) homolog, microcephaly associated (Drosophila)	219918_s_at	41.9 ± 15.7	185.9 ± 157.2	4.43958	2.3859
CBLB	Cas-Br-M (murine) ecotropic retroviral transforming sequence b	209682_at	281.9 ± 108.9	509.9 ± 262.4	1.80885	2.38587
SEMA6A	sema domain, transmembrane domain (TM), and cytoplasmic domain, (semaphorin) 6A	223449_at	167.3 ± 48.9	435.6 ± 327.2	2.60295	2.38535
RHOQ	ras homolog gene family, member Q	1559582_at	165.0 ± 39.6	336.0 ± 192.9	2.03572	2.3843
AHSA2	AHA1, activator of heat shock 90kDa protein ATPase homolog 2 (yeast)	226334_s_at	176.9 ± 81.2	287.8 ± 96.4	1.62756	2.38389
INTS6	integrator complex subunit 6	218819_at	314.8 ± 140.0	529.4 ± 235.3	1.68171	2.38333
RASA2	RAS p21 protein activator 2	230669_at	387.6 ± 106.4	593.6 ± 231.8	1.53142	2.38091
HERC2P2 /// HERC2P9	hect domain and RLD 2 pseudogene 2 /// hect domain and RLD 2 pseudogene 9	217317_s_at	252.4 ± 101.0	419.0 ± 175.3	1.66001	2.38048
PFDN2	prefoldin subunit 2	218336_at	395.1 ± 79.2	599.7 ± 235.2	1.51767	2.38043
---	---	240594_at	57.0 ± 25.8	169.2 ± 112.7	2.96794	2.38005
PON2	paraoxonase 2	201876_at	778.5 ± 106.2	1211.9 ± 553.2	1.55674	2.37984
NAV2	neuron navigator 2	218330_s_at	230.1 ± 123.3	412.3 ± 192.4	1.79172	2.37682
---	---	242431_at	64.5 ± 22.6	165.3 ± 97.3	2.56236	2.37636
ATOX1	ATX1 antioxidant protein 1 homolog (yeast)	203454_s_at	667.2 ± 132.9	1215.8 ± 712.5	1.82207	2.37586
CD93	CD93 molecule	202877_s_at	173.8 ± 31.3	319.7 ± 159.6	1.83986	2.37574
LOC100190986	hypothetical LOC100190986	235060_at	631.9 ± 153.3	968.6 ± 411.3	1.53282	2.37558
ATM	ataxia telangiectasia mutated	208442_s_at	135.9 ± 45.1	254.2 ± 118.8	1.87088	2.37483
---	---	235757_at	56.9 ± 12.7	177.6 ± 126.0	3.12353	2.37458
---	---	242859_at	129.5 ± 40.7	275.6 ± 159.0	2.12851	2.37398
LAMB1	laminin, beta 1	201505_at	284.5 ± 127.3	476.1 ± 205.8	1.67356	2.37386
---	---	242968_at	115.2 ± 28.8	249.4 ± 143.7	2.16561	2.3736
TMEM87B	transmembrane protein 87B	225412_at	164.1 ± 65.8	309.0 ± 153.0	1.88283	2.37288
MRPL1	mitochondrial ribosomal protein L1	223154_at	211.2 ± 105.2	330.1 ± 99.2	1.56307	2.37157
KIF2A	kinesin heavy chain member 2A	203087_s_at	136.0 ± 58.7	251.3 ± 111.5	1.84766	2.37154
PRPF4B	PRP4 pre-mRNA processing factor 4 homolog B (yeast)	202127_at	173.1 ± 86.3	319.5 ± 150.1	1.8452	2.37143
---	---	232307_at	107.0 ± 45.4	208.5 ± 94.5	1.94806	2.37103
HEXB	hexosaminidase B (beta polypeptide)	201944_at	976.0 ± 249.2	1682.6 ± 923.1	1.72401	2.37069
DAB2	disabled homolog 2, mitogen-responsive phosphoprotein (Drosophila)	201279_s_at	652.9 ± 127.1	1243.2 ± 773.6	1.90421	2.36968
AEBP1	AE binding protein 1	201792_at	916.8 ± 258.6	1604.9 ± 896.2	1.7505	2.3694
SUCLA2	succinate-CoA ligase, ADP-forming, beta subunit	202930_s_at	315.9 ± 136.8	485.4 ± 168.8	1.53644	2.36783
CSNK1A1	Casein kinase 1, alpha 1	1556006_s_at	94.3 ± 51.8	236.6 ± 152.5	2.50751	2.36552
NPL	N-acetylneuraminate pyruvate lyase (dihydrodipicolinate synthase)	240440_at	44.4 ± 11.6	154.1 ± 111.3	3.46933	2.36546
HMGXB4	HMG box domain containing 4	212596_s_at	253.8 ± 49.6	411.2 ± 174.7	1.62013	2.36243
SSR3	signal sequence receptor, gamma (translocon-associated protein gamma)	222412_s_at	192.8 ± 62.7	313.7 ± 119.5	1.62716	2.36228
CETN3	centrin, EF-hand protein, 3	209662_at	123.4 ± 70.8	252.4 ± 129.3	2.04476	2.36205
SIPA1L2	signal-induced proliferation-associated 1 like 2	225056_at	238.9 ± 74.6	389.7 ± 160.7	1.63155	2.36199
OSBPL3	oxysterol binding protein-like 3	209627_s_at	149.5 ± 45.0	277.0 ± 132.9	1.85321	2.36161
HSP90B1	heat shock protein 90kDa beta (Grp94), member 1	216449_x_at	315.3 ± 112.0	490.4 ± 186.9	1.55543	2.36158
CCL8	chemokine (C-C motif) ligand 8	214038_at	96.5 ± 27.2	664.8 ± 750.6	6.88701	2.36157
RIT1	Ras-like without CAAX 1	209882_at	106.0 ± 50.3	207.7 ± 94.3	1.95925	2.36011
ADAM12	ADAM metallopeptidase domain 12	226777_at	33.2 ± 7.5	202.5 ± 195.0	6.09729	2.3598
COL1A2	collagen, type I, alpha 2	202404_s_at	3933.3 ± 2653.3	6534.6 ± 3057.5	1.66135	2.35927
---	---	237459_at	50.9 ± 6.5	156.6 ± 106.5	3.07916	2.35793
ERO1L	ERO1-like (S. cerevisiae)	222646_s_at	133.0 ± 51.0	284.2 ± 166.2	2.13763	2.35792
---	---	226756_at	114.0 ± 53.3	328.0 ± 254.9	2.87709	2.35749
SLC39A8	solute carrier family 39 (zinc transporter), member 8	209267_s_at	152.1 ± 98.6	379.2 ± 267.1	2.49351	2.3573
CCNB1	cyclin B1	214710_s_at	87.8 ± 21.9	257.6 ± 195.5	2.93394	2.35667
GMNN	geminin, DNA replication inhibitor	218350_s_at	303.7 ± 93.4	540.4 ± 282.0	1.77961	2.35617
MBD4	methyl-CpG binding domain protein 4	209579_s_at	352.8 ± 82.4	556.0 ± 235.8	1.57611	2.35604
MDM2	Mdm2 p53 binding protein homolog (mouse)	229711_s_at	158.9 ± 66.7	288.7 ± 132.2	1.81715	2.35583
---	---	227107_at	218.8 ± 87.0	358.0 ± 140.9	1.63668	2.35401
N4BP2L2	NEDD4 binding protein 2-like 2	202258_s_at	430.9 ± 195.5	731.8 ± 353.7	1.69841	2.35378
MTIF3	mitochondrial translational initiation factor 3	223356_s_at	199.3 ± 68.1	314.8 ± 110.4	1.57942	2.35352
DTYMK	deoxythymidylate kinase (thymidylate kinase)	1553984_s_at	291.4 ± 37.7	454.3 ± 184.9	1.55908	2.35339
MME	membrane metallo-endopeptidase	203435_s_at	127.1 ± 37.8	269.8 ± 156.3	2.12252	2.35312
CCDC14	coiled-coil domain containing 14	225017_at	290.4 ± 146.3	474.5 ± 190.2	1.63373	2.35226
SUB1	SUB1 homolog (S. cerevisiae)	221727_at	203.9 ± 101.2	359.0 ± 160.7	1.76026	2.35216
PALLD	palladin, cytoskeletal associated protein	200907_s_at	646.1 ± 245.6	1135.3 ± 620.1	1.75708	2.35008
C17orf62	chromosome 17 open reading frame 62	218130_at	156.5 ± 46.5	259.2 ± 97.4	1.65601	2.34922
CHMP5	chromatin modifying protein 5	218085_at	278.4 ± 145.8	459.9 ± 186.8	1.65171	2.34747
---	---	242467_at	107.9 ± 68.5	320.8 ± 253.0	2.9725	2.34582
STEAP4	STEAP family member 4	225987_at	221.9 ± 132.8	668.1 ± 577.5	3.01029	2.34529
CREM	cAMP responsive element modulator	207630_s_at	136.7 ± 31.4	289.8 ± 172.5	2.12016	2.34499
SNX10	sorting nexin 10	218404_at	235.0 ± 147.4	566.1 ± 410.6	2.40876	2.34459
SACS	spastic ataxia of Charlevoix-Saguenay (sacsin)	213262_at	87.4 ± 58.0	200.2 ± 110.0	2.29201	2.34437
INHBA	inhibin, beta A	227140_at	53.6 ± 53.7	179.9 ± 130.8	3.35333	2.34429
---	---	240314_at	145.2 ± 45.3	301.4 ± 175.5	2.07657	2.34422
MCAM	melanoma cell adhesion molecule	210869_s_at	264.3 ± 135.5	644.8 ± 483.7	2.43948	2.34394
TMEM176A	transmembrane protein 176A	218345_at	355.4 ± 78.9	617.6 ± 322.5	1.73756	2.34226
GPX8	glutathione peroxidase 8 (putative)	227628_at	203.6 ± 68.5	322.4 ± 116.1	1.58318	2.34224
FAM65C	family with sequence similarity 65, member C	227654_at	76.5 ± 18.3	203.5 ± 136.8	2.65932	2.34203
---	---	1554948_at	86.0 ± 41.0	209.6 ± 129.4	2.43618	2.34143
UPP1	uridine phosphorylase 1	203234_at	88.0 ± 22.5	304.1 ± 262.3	3.45685	2.34125
MRPS17 /// ZNF713	mitochondrial ribosomal protein S17 /// zinc finger protein 713	218982_s_at	234.8 ± 78.7	365.2 ± 131.1	1.55564	2.34068
SRGAP2	SLIT-ROBO Rho GTPase activating protein 2	1556203_a_at	143.8 ± 39.3	332.5 ± 222.7	2.31261	2.34035
TFRC	transferrin receptor (p90, CD71)	207332_s_at	754.9 ± 393.9	1477.0 ± 934.1	1.95655	2.33923
CD163	CD163 molecule	203645_s_at	205.8 ± 59.6	593.3 ± 502.6	2.88238	2.33791
SP110	SP110 nuclear body protein	208012_x_at	283.7 ± 51.8	456.7 ± 199.3	1.60956	2.33656
IFNGR1	interferon gamma receptor 1	242903_at	142.3 ± 49.5	284.6 ± 155.7	2.00063	2.335
THBS2	thrombospondin 2	203083_at	818.4 ± 229.4	1366.6 ± 713.8	1.66984	2.3336
CCAR1	cell division cycle and apoptosis regulator 1	224736_at	320.7 ± 187.4	507.5 ± 178.8	1.58266	2.33324
---	---	242657_at	268.6 ± 68.6	411.9 ± 153.7	1.53325	2.33227
PDXK	pyridoxal (pyridoxine, vitamin B6) kinase	202671_s_at	128.3 ± 31.0	286.0 ± 180.3	2.23019	2.33196
CCNB2	cyclin B2	202705_at	113.6 ± 18.8	244.6 ± 143.3	2.15381	2.33193
UBE2F	ubiquitin-conjugating enzyme E2F (putative)	231948_s_at	135.6 ± 54.4	244.8 ± 106.5	1.80561	2.3299
CTSL1	cathepsin L1	202087_s_at	785.8 ± 192.9	1414.4 ± 836.0	1.80001	2.32936
PLEKHO1	pleckstrin homology domain containing, family O member 1	218223_s_at	152.4 ± 34.6	269.8 ± 122.5	1.77004	2.32812
RAD50	RAD50 homolog (S. cerevisiae)	208393_s_at	125.7 ± 62.3	236.5 ± 106.9	1.88116	2.32728
HEY1	hairy/enhancer-of-split related with YRPW motif 1	218839_at	189.6 ± 65.5	496.5 ± 390.3	2.61802	2.32642
P4HA2	prolyl 4-hydroxylase, alpha polypeptide II	202733_at	285.3 ± 72.8	469.0 ± 212.8	1.64401	2.32611
PLAUR	plasminogen activator, urokinase receptor	210845_s_at	153.0 ± 18.1	362.5 ± 255.2	2.36901	2.32486
WIPI1	WD repeat domain, phosphoinositide interacting 1	203827_at	222.3 ± 73.2	448.2 ± 274.0	2.01629	2.32402
DAB2	disabled homolog 2, mitogen-responsive phosphoprotein (Drosophila)	210757_x_at	770.2 ± 145.1	1377.2 ± 812.1	1.78818	2.32393
NUDT5	nudix (nucleoside diphosphate linked moiety X)-type motif 5	223100_s_at	376.0 ± 103.6	582.1 ± 239.9	1.54809	2.32365
LOC727820	hypothetical protein LOC727820	227383_at	177.4 ± 73.0	372.2 ± 229.2	2.09801	2.32335
NRIP1	nuclear receptor interacting protein 1	202599_s_at	232.1 ± 94.1	422.9 ± 219.3	1.82172	2.32304
IFT81	intraflagellar transport 81 homolog (Chlamydomonas)	219372_at	112.4 ± 38.1	286.2 ± 203.5	2.54733	2.32298
MCTS1	malignant T cell amplified sequence 1	218163_at	336.1 ± 120.3	505.9 ± 180.5	1.50509	2.32275
---	---	237018_at	187.5 ± 48.4	337.6 ± 168.3	1.80087	2.32261
---	---	239405_at	88.0 ± 22.2	193.6 ± 107.4	2.19869	2.32241
CTSC	cathepsin C	201487_at	551.6 ± 123.5	950.9 ± 517.9	1.72383	2.32041
FCRLA	Fc receptor-like A	235372_at	146.9 ± 36.8	364.7 ± 266.8	2.48301	2.31918
DLD	dihydrolipoamide dehydrogenase	209095_at	614.4 ± 229.9	989.8 ± 464.1	1.61102	2.31885
HOMER1	homer homolog 1 (Drosophila)	213793_s_at	125.2 ± 56.1	269.4 ± 158.8	2.15126	2.31823
LPAR6	lysophosphatidic acid receptor 6	218589_at	395.1 ± 143.8	669.6 ± 333.6	1.69482	2.31789
VCAN	versican	215646_s_at	294.2 ± 135.1	806.5 ± 679.8	2.74173	2.31763
PLAUR	plasminogen activator, urokinase receptor	211924_s_at	185.2 ± 23.6	397.8 ± 260.4	2.14811	2.31743
---	---	1556007_s_at	288.1 ± 246.7	629.8 ± 408.6	2.18625	2.31743
PPIP5K2	diphosphoinositol pentakisphosphate kinase 2	203253_s_at	141.5 ± 90.2	270.4 ± 127.0	1.91099	2.31672
RGS1	regulator of G-protein signaling 1	202988_s_at	19.4 ± 3.1	156.1 ± 153.1	8.03347	2.31653
AIF1	allograft inflammatory factor 1	209901_x_at	260.4 ± 29.8	544.0 ± 361.3	2.08916	2.31608
---	---	236524_at	95.8 ± 39.3	232.8 ± 151.1	2.4288	2.31521
---	---	237768_x_at	114.1 ± 56.0	222.8 ± 106.5	1.95322	2.31465
SLC2A3	solute carrier family 2 (facilitated glucose transporter), member 3	202497_x_at	247.0 ± 60.3	484.5 ± 293.6	1.96155	2.31449
---	---	232797_at	75.4 ± 35.7	184.2 ± 110.9	2.44387	2.31449
TDG	thymine-DNA glycosylase	203743_s_at	203.7 ± 98.9	367.3 ± 178.7	1.8033	2.31207
PLDN	pallidin homolog (mouse)	222826_at	347.8 ± 148.9	543.7 ± 213.3	1.56333	2.3116
NPL	N-acetylneuraminate pyruvate lyase (dihydrodipicolinate synthase)	223405_at	204.2 ± 56.7	620.8 ± 550.6	3.03977	2.31136
MTF2	metal response element binding transcription factor 2	203346_s_at	237.5 ± 74.8	441.0 ± 243.3	1.8565	2.30913
FCGR1B	Fc fragment of IgG, high affinity Ib, receptor (CD64)	214511_x_at	45.9 ± 9.0	256.8 ± 259.5	5.59318	2.30835
MS4A6A	membrane-spanning 4-domains, subfamily A, member 6A	223280_x_at	413.7 ± 86.7	885.2 ± 628.6	2.13941	2.30656
PAK1IP1	PAK1 interacting protein 1	218886_at	162.5 ± 62.5	299.0 ± 147.3	1.84024	2.30607
---	---	230099_at	254.5 ± 101.7	425.0 ± 189.2	1.66994	2.30531
NPL	N-acetylneuraminate pyruvate lyase (dihydrodipicolinate synthase)	221210_s_at	93.6 ± 55.9	386.5 ± 375.1	4.12922	2.3046
FIGNL1	fidgetin-like 1	222843_at	147.8 ± 50.6	249.3 ± 97.8	1.68745	2.30368
COPS8	COP9 constitutive photomorphogenic homolog subunit 8 (Arabidopsis)	202143_s_at	404.6 ± 146.9	648.0 ± 289.0	1.60186	2.30183
---	---	242074_at	86.1 ± 23.1	199.0 ± 119.3	2.31147	2.30136
SULF1	sulfatase 1	212353_at	36.3 ± 8.1	175.6 ± 158.0	4.82987	2.30117
DPH3	DPH3, KTI11 homolog (S. cerevisiae)	225195_at	103.6 ± 72.7	206.4 ± 92.9	1.99177	2.29842
---	---	230401_at	135.5 ± 19.4	239.4 ± 106.9	1.7666	2.29829
SPRR1A	small proline-rich protein 1A	214549_x_at	887.3 ± 352.1	2268.9 ± 1921.2	2.55714	2.29814
USP1	ubiquitin specific peptidase 1	202412_s_at	239.2 ± 97.4	391.4 ± 163.2	1.63613	2.29558
LOC728153	similar to FAM133B protein	1560199_x_at	182.6 ± 41.4	322.3 ± 156.6	1.76515	2.29555
CCL3 /// CCL3L1 /// CCL3L3	chemokine (C-C motif) ligand 3 /// chemokine (C-C motif) ligand 3-like 1 /// chemokine (C-C motif) ligand 3-like 3	205114_s_at	55.6 ± 16.9	360.3 ± 395.8	6.48195	2.29489
---	---	235705_at	108.9 ± 20.1	233.3 ± 136.7	2.14272	2.29445
BAZ1A	bromodomain adjacent to zinc finger domain, 1A	217985_s_at	178.2 ± 85.4	300.1 ± 119.5	1.68438	2.29434
FCER1G	Fc fragment of IgE, high affinity I, receptor for; gamma polypeptide	204232_at	277.9 ± 77.3	980.6 ± 965.5	3.52912	2.29409
ZNF451	zinc finger protein 451	1556060_a_at	338.6 ± 104.4	569.4 ± 280.8	1.68161	2.2921
N4BP2L2	NEDD4 binding protein 2-like 2	214753_at	287.8 ± 149.4	511.8 ± 259.8	1.77789	2.29196
KIAA0528	KIAA0528	212943_at	262.5 ± 112.9	443.5 ± 203.9	1.68973	2.29117
PTPRC	protein tyrosine phosphatase, receptor type, C	207238_s_at	77.0 ± 11.1	228.2 ± 176.1	2.96208	2.28949
FKBP14	FK506 binding protein 14, 22 kDa	219390_at	125.6 ± 27.6	248.0 ± 133.5	1.97439	2.28927
SP110	SP110 nuclear body protein	209762_x_at	203.3 ± 38.0	360.9 ± 183.6	1.77481	2.28792
GLIPR1	GLI pathogenesis-related 1	204222_s_at	111.0 ± 44.2	309.3 ± 242.4	2.78509	2.28506
ARPC1B	actin related protein 2/3 complex, subunit 1B, 41kDa	201954_at	1014.9 ± 260.1	2084.3 ± 1488.6	2.05363	2.28368
HCK	hemopoietic cell kinase	208018_s_at	119.8 ± 29.4	288.8 ± 201.4	2.41025	2.28363
CSF2RB	colony stimulating factor 2 receptor, beta, low-affinity (granulocyte-macrophage)	205159_at	172.7 ± 73.3	400.8 ± 283.1	2.32118	2.28318
DENND1B	DENN/MADD domain containing 1B	219696_at	189.1 ± 83.7	348.5 ± 179.5	1.84305	2.28042
PVT1	Pvt1 oncogene (non-protein coding)	1558290_a_at	107.1 ± 31.5	212.1 ± 108.2	1.97934	2.27988
AIF1	allograft inflammatory factor 1	215051_x_at	437.7 ± 56.2	861.4 ± 569.3	1.96778	2.27884
SCD	stearoyl-CoA desaturase (delta-9-desaturase)	200831_s_at	540.5 ± 81.8	1006.8 ± 630.9	1.86291	2.27505
IFITM1	interferon induced transmembrane protein 1 (9-27)	201601_x_at	1564.3 ± 718.9	2561.6 ± 1306.3	1.63753	2.27468
LPXN	leupaxin	216250_s_at	203.2 ± 39.5	567.2 ± 484.9	2.79178	2.2743
FLJ44342	hypothetical LOC645460	226419_s_at	155.2 ± 38.6	258.4 ± 104.9	1.66446	2.27259
LOC100509419 /// LOC100510581 /// LOC642236	protein FRG1B-like /// protein FRG1-like /// FSHD region gene 1 pseudogene	215160_x_at	175.9 ± 50.9	281.5 ± 105.9	1.60007	2.27247
---	---	244579_at	61.9 ± 33.6	189.2 ± 141.5	3.05765	2.27126
---	---	233995_at	67.3 ± 10.6	178.6 ± 120.1	2.65338	2.27091
WIPF1	WAS/WASL interacting protein family, member 1	202664_at	256.5 ± 126.5	484.6 ± 275.6	1.88906	2.26918
C1orf38	chromosome 1 open reading frame 38	210785_s_at	83.8 ± 26.6	193.5 ± 116.6	2.30881	2.26894
---	---	232615_at	271.8 ± 114.3	549.6 ± 353.1	2.02226	2.26745
SOS1	son of sevenless homolog 1 (Drosophila)	230337_at	120.8 ± 46.4	260.5 ± 158.4	2.15579	2.26588
C6orf218	chromosome 6 open reading frame 218	244829_at	104.6 ± 47.9	311.6 ± 257.6	2.98059	2.26496
CD53	CD53 molecule	203416_at	304.6 ± 72.1	941.4 ± 883.1	3.0908	2.26403
SPRR1A	small proline-rich protein 1A	213796_at	1687.1 ± 1397.6	4179.0 ± 3442.2	2.47705	2.26374
SERPINB4	serpin peptidase inhibitor, clade B (ovalbumin), member 4	211906_s_at	48.5 ± 45.7	925.3 ± 1233.2	19.0743	2.26359
SNRPA1	Small nuclear ribonucleoprotein polypeptide A'	242146_at	118.1 ± 51.8	247.1 ± 141.9	2.09195	2.26254
IGF2BP3	insulin-like growth factor 2 mRNA binding protein 3	203820_s_at	25.9 ± 5.3	149.0 ± 138.2	5.76026	2.26078
TLR2	toll-like receptor 2	204924_at	164.4 ± 32.7	322.7 ± 188.0	1.96303	2.26074
MUC20	Mucin 20, cell surface associated	1558220_at	147.6 ± 38.0	316.7 ± 203.6	2.14525	2.2583
GTF2H2 /// GTF2H2B /// GTF2H2C /// GTF2H2D	general transcription factor IIH, polypeptide 2, 44kDa /// general transcription factor IIH, polypeptide 2B /// general transcription factor IIH, polypeptide 2C /// general transcription factor IIH, polypeptide 2D	221540_x_at	305.9 ± 60.7	471.7 ± 196.1	1.54208	2.25766
KYNU	kynureninase (L-kynurenine hydrolase)	217388_s_at	31.5 ± 12.2	168.1 ± 158.0	5.33917	2.25736
OAS1	2',5'-oligoadenylate synthetase 1, 40/46kDa	205552_s_at	102.8 ± 66.9	265.5 ± 190.4	2.58269	2.25683
---	---	233296_x_at	197.9 ± 67.0	327.2 ± 139.7	1.65291	2.25557
FASTKD3	FAST kinase domains 3	219200_at	181.5 ± 55.4	293.4 ± 115.9	1.6164	2.25397
GPBP1L1	GC-rich promoter binding protein 1-like 1	1569320_at	101.3 ± 45.7	210.0 ± 113.4	2.07451	2.25305
NNMT	nicotinamide N-methyltransferase	202238_s_at	152.2 ± 31.3	627.5 ± 653.8	4.12197	2.24961
ADM	adrenomedullin	202912_at	227.8 ± 75.9	396.5 ± 198.6	1.74057	2.24958
SRA1	steroid receptor RNA activator 1	224130_s_at	254.5 ± 54.7	394.0 ± 158.4	1.54822	2.24935
SLA	Src-like-adaptor	203761_at	163.8 ± 28.9	332.6 ± 204.9	2.03011	2.24934
MS4A6A	membrane-spanning 4-domains, subfamily A, member 6A	224356_x_at	413.9 ± 89.5	882.0 ± 640.9	2.13111	2.24868
XAF1	XIAP associated factor 1	206133_at	127.8 ± 34.4	289.0 ± 193.5	2.26177	2.24783
LRP8	low density lipoprotein receptor-related protein 8, apolipoprotein e receptor	208433_s_at	103.1 ± 28.6	252.6 ± 176.8	2.45112	2.24755
MALAT1	metastasis associated lung adenocarcinoma transcript 1 (non-protein coding)	1558678_s_at	3907.2 ± 2958.7	6215.1 ± 2602.7	1.59069	2.24669
RB1CC1	RB1-inducible coiled-coil 1	202033_s_at	377.4 ± 151.3	644.5 ± 333.8	1.70761	2.24437
CALD1	caldesmon 1	201616_s_at	430.2 ± 161.7	797.6 ± 484.5	1.85416	2.24384
---	---	233303_at	97.0 ± 42.7	201.9 ± 108.7	2.08089	2.2435
QKI	Quaking homolog, KH domain RNA binding (mouse)	241938_at	118.7 ± 43.9	227.3 ± 114.3	1.9152	2.24237
GLS	glutaminase	221510_s_at	295.6 ± 168.3	578.6 ± 354.9	1.95723	2.24206
DOCK11	dedicator of cytokinesis 11	226875_at	133.0 ± 44.4	314.4 ± 223.1	2.36408	2.24192
PSMC6	proteasome (prosome, macropain) 26S subunit, ATPase, 6	201699_at	346.5 ± 196.4	586.9 ± 279.3	1.69379	2.24168
CIB1	calcium and integrin binding 1 (calmyrin)	201953_at	235.5 ± 45.1	379.9 ± 168.1	1.61317	2.24055
MFSD1	major facilitator superfamily domain containing 1	218109_s_at	815.5 ± 267.5	1247.9 ± 563.8	1.53022	2.23824
---	---	242476_at	87.9 ± 56.7	240.0 ± 178.3	2.7303	2.2373
MTX2	metaxin 2	203517_at	207.3 ± 59.5	319.6 ± 116.9	1.54162	2.23585
---	---	230387_at	103.3 ± 77.8	234.4 ± 141.7	2.2688	2.23545
MTF2	metal response element binding transcription factor 2	203345_s_at	239.2 ± 77.2	386.3 ± 167.0	1.61482	2.23375
BAZ1A	bromodomain adjacent to zinc finger domain, 1A	217986_s_at	207.2 ± 108.1	359.6 ± 166.8	1.73552	2.23372
RAC2	ras-related C3 botulinum toxin substrate 2 (rho family, small GTP binding protein Rac2)	213603_s_at	356.6 ± 100.5	791.1 ± 595.1	2.21837	2.23284
NFKBIZ	nuclear factor of kappa light polypeptide gene enhancer in B-cells inhibitor, zeta	223218_s_at	517.8 ± 213.5	1068.5 ± 755.7	2.06355	2.23282
NPIPL3	nuclear pore complex interacting protein-like 3	215123_at	314.3 ± 76.6	516.2 ± 251.1	1.64239	2.23049
KDELR3	KDEL (Lys-Asp-Glu-Leu) endoplasmic reticulum protein retention receptor 3	207265_s_at	229.4 ± 75.2	399.3 ± 202.9	1.74085	2.23008
RPL22L1	ribosomal protein L22-like 1	225541_at	645.9 ± 211.7	1028.6 ± 502.0	1.5925	2.2295
---	---	240263_at	90.4 ± 18.3	219.9 ± 149.7	2.43357	2.22933
ZRANB2	zinc finger, RAN-binding domain containing 2	223716_s_at	700.4 ± 362.0	1058.2 ± 414.8	1.51093	2.22851
DSC2	desmocollin 2	226817_at	407.6 ± 239.9	1008.6 ± 829.4	2.4747	2.22845
GTF2H3	general transcription factor IIH, polypeptide 3, 34kDa	222104_x_at	280.9 ± 56.3	427.7 ± 171.4	1.52295	2.228
---	---	244078_at	115.2 ± 28.7	268.4 ± 184.1	2.329	2.22744
---	---	1565886_at	116.9 ± 58.3	232.5 ± 123.1	1.98854	2.22702
RFC4	replication factor C (activator 1) 4, 37kDa	204023_at	166.8 ± 52.7	291.8 ± 138.9	1.74978	2.22676
DNAJB14	DnaJ (Hsp40) homolog, subfamily B, member 14	222850_s_at	234.1 ± 110.9	431.2 ± 237.8	1.84215	2.22641
THBS1	thrombospondin 1	201108_s_at	101.3 ± 22.9	212.0 ± 121.7	2.09321	2.22495
---	---	243149_at	38.0 ± 21.0	141.1 ± 110.5	3.71557	2.22483
LOC100134445	hypothetical LOC100134445	236841_at	228.4 ± 126.3	395.0 ± 185.0	1.72907	2.22383
---	---	238320_at	304.5 ± 165.2	1006.2 ± 990.6	3.30491	2.22355
COMMD10	COMM domain containing 10	222637_at	192.1 ± 79.8	313.4 ± 126.6	1.63176	2.22327
SPRR3	small proline-rich protein 3	232082_x_at	603.1 ± 156.0	1266.3 ± 934.1	2.09951	2.22306
SLC25A36	Solute carrier family 25, member 36	237741_at	79.1 ± 15.3	208.6 ± 150.7	2.63871	2.21949
DHX33	DEAH (Asp-Glu-Ala-His) box polypeptide 33	222875_at	544.9 ± 123.5	861.3 ± 419.1	1.58055	2.21909
FAM82B	family with sequence similarity 82, member B	218549_s_at	200.6 ± 69.8	322.0 ± 129.9	1.60498	2.21871
C6orf125	chromosome 6 open reading frame 125	224448_s_at	429.7 ± 75.3	658.8 ± 294.1	1.53305	2.21781
CEBPZ	CCAAT/enhancer binding protein (C/EBP), zeta	203341_at	160.9 ± 85.0	276.7 ± 116.3	1.71998	2.21753
MICAL2	microtubule associated monoxygenase, calponin and LIM domain containing 2	212473_s_at	307.4 ± 134.1	618.3 ± 409.6	2.01157	2.2173
ANKRD44	ankyrin repeat domain 44	226641_at	111.1 ± 68.6	223.8 ± 116.6	2.01421	2.21675
GMFG	glia maturation factor, gamma	204220_at	111.8 ± 22.7	297.3 ± 233.8	2.65897	2.21644
CTSS	cathepsin S	232617_at	389.3 ± 112.8	795.6 ± 556.5	2.0435	2.21638
SEMA6A	sema domain, transmembrane domain (TM), and cytoplasmic domain, (semaphorin) 6A	215028_at	39.4 ± 17.8	451.4 ± 570.9	11.4602	2.2151
FCGR3A /// FCGR3B	Fc fragment of IgG, low affinity IIIa, receptor (CD16a) /// Fc fragment of IgG, low affinity IIIb, receptor (CD16b)	204006_s_at	31.0 ± 10.4	137.5 ± 117.0	4.42974	2.21379
FRMD4A	FERM domain containing 4A	1560031_at	132.7 ± 54.6	240.8 ± 113.3	1.81461	2.21294
PNPLA8	patatin-like phospholipase domain containing 8	223309_x_at	300.8 ± 90.3	453.7 ± 175.2	1.50852	2.21229
IWS1	IWS1 homolog (S. cerevisiae)	224768_at	255.2 ± 92.3	409.7 ± 177.2	1.60523	2.21203
ZFYVE16	zinc finger, FYVE domain containing 16	1554638_at	50.5 ± 19.0	271.7 ± 288.1	5.38033	2.21027
RBM28	RNA binding motif protein 28	218593_at	191.7 ± 48.8	302.7 ± 119.5	1.5794	2.20983
PSMB9	proteasome (prosome, macropain) subunit, beta type, 9 (large multifunctional peptidase 2)	204279_at	344.2 ± 160.8	690.9 ± 461.4	2.00694	2.20945
LOXL1	lysyl oxidase-like 1	203570_at	319.2 ± 93.3	501.3 ± 220.7	1.57076	2.20882
LAPTM5	lysosomal protein transmembrane 5	201720_s_at	471.2 ± 143.9	1087.5 ± 871.3	2.30794	2.20863
---	---	232375_at	56.5 ± 12.6	196.3 ± 167.3	3.47238	2.20534
ITPKB	Inositol 1,4,5-trisphosphate 3-kinase B	235213_at	139.0 ± 50.5	246.1 ± 113.4	1.77077	2.20526
CTNNB1	catenin (cadherin-associated protein), beta 1, 88kDa	223679_at	104.6 ± 39.2	239.8 ± 158.3	2.29161	2.20474
---	---	230892_at	105.6 ± 49.4	236.0 ± 149.8	2.23553	2.20312
RPS16P5	ribosomal protein S16 pseudogene 5	1566079_at	131.3 ± 32.6	306.9 ± 220.3	2.3383	2.20191
HTATIP2	HIV-1 Tat interactive protein 2, 30kDa	209448_at	372.9 ± 96.1	591.4 ± 277.4	1.58571	2.20086
SAMD9	sterile alpha motif domain containing 9	228531_at	46.9 ± 19.9	217.4 ± 214.0	4.63981	2.19683
C15orf29	chromosome 15 open reading frame 29	232094_at	62.1 ± 26.5	169.6 ± 118.6	2.7311	2.19653
SERPINA1	serpin peptidase inhibitor, clade A (alpha-1 antiproteinase, antitrypsin), member 1	202833_s_at	48.2 ± 21.2	263.5 ± 281.6	5.46928	2.19352
TOP2A	topoisomerase (DNA) II alpha 170kDa	201291_s_at	62.5 ± 18.1	274.7 ± 277.1	4.39541	2.19287
---	---	243768_at	289.4 ± 98.9	519.2 ± 296.3	1.79423	2.1893
IFRD1	interferon-related developmental regulator 1	202146_at	195.2 ± 112.8	331.2 ± 142.8	1.69653	2.1871
IBTK	inhibitor of Bruton agammaglobulinemia tyrosine kinase	210970_s_at	188.0 ± 103.3	300.8 ± 106.0	1.60004	2.18634
UCP2	uncoupling protein 2 (mitochondrial, proton carrier)	208998_at	392.4 ± 153.2	889.0 ± 698.9	2.26566	2.18415
RECQL	RecQ protein-like (DNA helicase Q1-like)	205091_x_at	145.8 ± 57.5	272.3 ± 144.1	1.86783	2.18316
GPR116	G protein-coupled receptor 116	212950_at	120.7 ± 57.4	228.6 ± 114.7	1.89438	2.18312
PHLDA2	pleckstrin homology-like domain, family A, member 2	209803_s_at	225.0 ± 216.5	520.3 ± 374.1	2.31192	2.18204
PARP12	poly (ADP-ribose) polymerase family, member 12	218543_s_at	191.6 ± 85.1	361.0 ± 205.9	1.88401	2.18151
PRRX1	paired related homeobox 1	205991_s_at	187.1 ± 77.4	367.8 ± 225.2	1.96571	2.1798
SRSF2IP	serine/arginine-rich splicing factor 2, interacting protein	232597_x_at	149.7 ± 79.3	258.9 ± 110.4	1.72899	2.17963
SKAP2	src kinase associated phosphoprotein 2	204362_at	206.3 ± 118.8	402.6 ± 241.4	1.95153	2.17754
HIST1H2AC	histone cluster 1, H2ac	215071_s_at	219.7 ± 95.7	426.8 ± 263.4	1.94253	2.17704
MBNL2	Muscleblind-like 2 (Drosophila)	232138_at	172.0 ± 86.7	360.5 ± 236.3	2.09634	2.17569
MGLL	monoglyceride lipase	211026_s_at	331.9 ± 135.3	598.5 ± 349.7	1.8033	2.17407
PELI1	Pellino homolog 1 (Drosophila)	232213_at	148.3 ± 37.1	251.0 ± 111.4	1.69187	2.17306
---	---	232338_at	101.0 ± 30.5	220.5 ± 138.4	2.18252	2.17125
UAP1	UDP-N-acteylglucosamine pyrophosphorylase 1	209340_at	267.2 ± 114.3	609.2 ± 470.6	2.27982	2.17016
SRSF11	serine/arginine-rich splicing factor 11	213742_at	318.7 ± 240.9	576.5 ± 305.6	1.80897	2.17001
PPAPDC1B	phosphatidic acid phosphatase type 2 domain containing 1B	226150_at	94.7 ± 36.7	199.2 ± 114.6	2.10376	2.16957
RGS10	regulator of G-protein signaling 10	204319_s_at	295.1 ± 63.7	496.4 ± 260.5	1.68222	2.16914
WSB1	WD repeat and SOCS box-containing 1	201294_s_at	208.7 ± 95.0	319.6 ± 108.3	1.53119	2.16629
HIST1H4C	histone cluster 1, H4c	205967_at	266.1 ± 51.5	471.5 ± 268.7	1.77213	2.16581
IFT80	intraflagellar transport 80 homolog (Chlamydomonas)	1558956_s_at	136.6 ± 106.6	264.6 ± 133.8	1.93632	2.16348
---	---	1560500_at	83.8 ± 10.4	193.1 ± 125.0	2.30424	2.16332
NNT	nicotinamide nucleotide transhydrogenase	202783_at	200.8 ± 64.4	320.0 ± 132.9	1.5941	2.16326
PTPRC	protein tyrosine phosphatase, receptor type, C	212587_s_at	93.5 ± 26.4	473.8 ± 537.6	5.06896	2.16167
---	---	1557270_at	188.2 ± 77.0	348.6 ± 195.9	1.85248	2.16037
SLA	Src-like-adaptor	203760_s_at	156.8 ± 26.8	308.4 ± 189.1	1.96695	2.15947
FBXO45	F-box protein 45	225099_at	265.2 ± 96.1	494.3 ± 300.8	1.86407	2.15836
---	---	232935_at	94.5 ± 35.2	235.4 ± 172.3	2.49089	2.15511
GLRX	glutaredoxin (thioltransferase)	206662_at	671.8 ± 262.8	1204.2 ± 749.3	1.79246	2.1549
SELL	selectin L	204563_at	72.2 ± 15.2	332.5 ± 356.7	4.6075	2.15313
FAM107B	family with sequence similarity 107, member B	223059_s_at	281.1 ± 101.2	529.2 ± 330.6	1.8828	2.15301
VPS13C	Vacuolar protein sorting 13 homolog C (S. cerevisiae)	235023_at	89.7 ± 69.1	199.6 ± 117.2	2.22418	2.15203
RNF213	ring finger protein 213	241347_at	198.4 ± 40.4	315.5 ± 135.1	1.59026	2.15171
C1S	complement component 1, s subcomponent	208747_s_at	1274.7 ± 451.7	2312.3 ± 1513.6	1.81406	2.15027
---	---	235985_at	177.1 ± 85.7	303.5 ± 140.0	1.71418	2.15016
ACOT13	acyl-CoA thioesterase 13	204565_at	296.6 ± 89.4	448.5 ± 180.9	1.51215	2.14849
---	---	238918_at	112.3 ± 35.4	212.6 ± 110.2	1.89393	2.14447
---	---	237895_at	223.3 ± 38.9	339.9 ± 135.3	1.52254	2.14391
---	---	241692_at	63.5 ± 18.4	169.9 ± 121.6	2.67404	2.14384
RASSF4	Ras association (RalGDS/AF-6) domain family member 4	226436_at	53.4 ± 15.2	159.5 ± 121.4	2.98581	2.14362
HDGFRP3	hepatoma-derived growth factor, related protein 3	209524_at	172.0 ± 78.0	280.4 ± 113.0	1.63077	2.14105
UBE2C	ubiquitin-conjugating enzyme E2C	202954_at	204.5 ± 41.5	483.3 ± 386.5	2.36338	2.14046
MALAT1	Metastasis associated lung adenocarcinoma transcript 1 (non-protein coding)	228582_x_at	187.4 ± 98.9	351.6 ± 199.5	1.87568	2.13986
CCL4	chemokine (C-C motif) ligand 4	204103_at	123.1 ± 20.0	476.4 ± 502.1	3.8688	2.13965
SERPINB1	serpin peptidase inhibitor, clade B (ovalbumin), member 1	212268_at	308.3 ± 85.1	482.1 ± 218.2	1.56369	2.13906
SLC2A14 /// SLC2A3	solute carrier family 2 (facilitated glucose transporter), member 14 /// solute carrier family 2 (facilitated glucose transporter), member 3	222088_s_at	93.4 ± 25.8	254.8 ± 206.5	2.7276	2.13864
C19orf2	Chromosome 19 open reading frame 2	222266_at	199.9 ± 86.8	355.9 ± 189.4	1.78042	2.1385
LGALS1	lectin, galactoside-binding, soluble, 1	201105_at	3912.0 ± 1046.5	6369.3 ± 3668.2	1.62814	2.13739
PRC1	protein regulator of cytokinesis 1	218009_s_at	158.7 ± 31.5	288.2 ± 157.0	1.8165	2.13631
---	---	233867_at	147.7 ± 31.8	249.8 ± 114.2	1.69181	2.13573
MBNL1	Muscleblind-like (Drosophila)	235879_at	174.4 ± 115.4	374.7 ± 254.9	2.14824	2.13544
PLAU	plasminogen activator, urokinase	205479_s_at	191.7 ± 55.8	447.1 ± 350.5	2.33296	2.13513
TPX2	TPX2, microtubule-associated, homolog (Xenopus laevis)	210052_s_at	113.4 ± 23.4	283.2 ± 220.1	2.49805	2.13503
HIST1H2BK	histone cluster 1, H2bk	209806_at	658.7 ± 230.9	1238.4 ± 837.4	1.88018	2.13345
IFIT3	interferon-induced protein with tetratricopeptide repeats 3	204747_at	270.1 ± 78.0	566.4 ± 412.3	2.09684	2.13344
YES1	v-yes-1 Yamaguchi sarcoma viral oncogene homolog 1	202932_at	267.7 ± 100.6	408.0 ± 160.4	1.52407	2.13267
ACSL3	acyl-CoA synthetase long-chain family member 3	201660_at	314.3 ± 129.4	614.9 ± 412.8	1.9563	2.1326
BASP1	brain abundant, membrane attached signal protein 1	202391_at	562.3 ± 150.6	947.2 ± 542.6	1.6843	2.13197
PHLDB2	pleckstrin homology-like domain, family B, member 2	225688_s_at	202.4 ± 137.8	393.7 ± 234.9	1.94518	2.13176
TMEM8A	transmembrane protein 8A	221882_s_at	174.1 ± 38.3	333.8 ± 203.7	1.91698	2.13162
HSPA13	heat shock protein 70kDa family, member 13	202557_at	136.8 ± 87.6	264.1 ± 142.7	1.93093	2.13125
C1orf38	chromosome 1 open reading frame 38	207571_x_at	104.3 ± 30.7	205.3 ± 113.1	1.96904	2.12993
CTSS	cathepsin S	202901_x_at	52.3 ± 20.0	203.3 ± 192.0	3.88652	2.12822
N4BP1	NEDD4 binding protein 1	32069_at	208.6 ± 51.3	313.7 ± 116.1	1.50407	2.12792
RUNX1	runt-related transcription factor 1	209360_s_at	289.0 ± 107.1	560.7 ± 371.8	1.94042	2.12702
MYO1G	myosin IG	244654_at	134.3 ± 23.3	247.8 ± 133.9	1.8447	2.12194
GAPDHP62	glyceraldehyde 3 phosphate dehydrogenase pseudogene 62	238807_at	179.0 ± 54.3	279.1 ± 107.6	1.55944	2.12194
AP1S2	adaptor-related protein complex 1, sigma 2 subunit	203300_x_at	1250.4 ± 645.3	1979.3 ± 989.4	1.58293	2.12158
SULF2	sulfatase 2	233555_s_at	159.1 ± 45.1	263.6 ± 116.9	1.6572	2.12155
MGLL	monoglyceride lipase	225102_at	358.3 ± 108.5	540.2 ± 228.6	1.50769	2.12147
CCL5	chemokine (C-C motif) ligand 5	204655_at	95.5 ± 37.8	266.0 ± 221.9	2.7859	2.12103
---	---	241460_at	162.7 ± 46.0	272.4 ± 125.0	1.67446	2.12101
PDP1	pyruvate dehyrogenase phosphatase catalytic subunit 1	222572_at	265.1 ± 100.6	495.4 ± 308.3	1.86889	2.12074
IFI44L	interferon-induced protein 44-like	204439_at	151.8 ± 168.7	500.3 ± 485.3	3.29496	2.12044
EMCN	endomucin	222885_at	197.6 ± 111.3	361.9 ± 199.2	1.83184	2.11955
---	---	236545_at	147.2 ± 71.2	313.6 ± 211.9	2.1306	2.11606
TMX3	thioredoxin-related transmembrane protein 3	225302_at	190.8 ± 94.4	314.6 ± 136.3	1.64865	2.11303
MRAS	muscle RAS oncogene homolog	225185_at	202.1 ± 57.9	317.2 ± 132.1	1.56942	2.11285
SLC26A2	solute carrier family 26 (sulfate transporter), member 2	205097_at	339.5 ± 149.1	727.6 ± 553.7	2.14332	2.11209
EGR1	Early growth response 1	227404_s_at	2350.5 ± 1426.1	4388.2 ± 2968.3	1.86694	2.11136
SOD2	superoxide dismutase 2, mitochondrial	216841_s_at	64.7 ± 25.6	172.4 ± 125.5	2.66386	2.11136
---	---	239251_at	200.8 ± 66.9	330.1 ± 153.4	1.64402	2.11116
NFKBIZ	nuclear factor of kappa light polypeptide gene enhancer in B-cells inhibitor, zeta	223217_s_at	599.8 ± 124.6	1164.9 ± 835.2	1.94208	2.11102
FCGR2A	Fc fragment of IgG, low affinity IIa, receptor (CD32)	203561_at	71.0 ± 17.7	351.0 ± 395.3	4.94026	2.11049
PDIA4	protein disulfide isomerase family A, member 4	211048_s_at	324.1 ± 78.1	530.6 ± 275.5	1.63696	2.11024
LOC91316	glucuronidase, beta/immunoglobulin lambda-like polypeptide 1 pseudogene	213502_x_at	225.7 ± 53.5	543.3 ± 452.6	2.40679	2.11018
SLC40A1	solute carrier family 40 (iron-regulated transporter), member 1	223044_at	606.3 ± 283.7	1172.1 ± 817.3	1.93323	2.10969
HSPA6	heat shock 70kDa protein 6 (HSP70B')	213418_at	140.4 ± 19.3	373.6 ± 322.6	2.66052	2.10896
---	---	242343_x_at	170.5 ± 87.2	302.8 ± 153.5	1.77564	2.10875
STEAP1	six transmembrane epithelial antigen of the prostate 1	205542_at	144.7 ± 45.7	322.7 ± 234.7	2.22989	2.10783
IGLL3P	immunoglobulin lambda-like polypeptide 3, pseudogene	215946_x_at	115.6 ± 37.7	321.7 ± 279.5	2.78289	2.10775
LOC100131993	Similar to hCG2020760	230292_at	222.3 ± 92.8	395.0 ± 219.1	1.77691	2.1076
CCPG1	cell cycle progression 1	221511_x_at	197.0 ± 70.2	312.1 ± 129.5	1.58413	2.10759
LAMB1	laminin, beta 1	211651_s_at	230.3 ± 70.2	370.9 ± 171.5	1.61043	2.10718
GZMA	granzyme A (granzyme 1, cytotoxic T-lymphocyte-associated serine esterase 3)	205488_at	51.0 ± 5.1	233.3 ± 243.9	4.57493	2.10617
---	---	243338_at	98.4 ± 43.5	212.8 ± 134.2	2.16161	2.10568
SFRS18	splicing factor, arginine/serine-rich 18	212176_at	268.7 ± 112.3	428.0 ± 192.4	1.59314	2.10461
IRF1	interferon regulatory factor 1	238725_at	195.5 ± 49.9	414.8 ± 299.8	2.12155	2.10459
GABBR1 /// UBD	gamma-aminobutyric acid (GABA) B receptor, 1 /// ubiquitin D	205890_s_at	50.3 ± 9.3	352.3 ± 431.2	7.00853	2.10441
AIF1	allograft inflammatory factor 1	213095_x_at	289.0 ± 37.1	573.3 ± 403.0	1.98377	2.10324
CDKN1A	cyclin-dependent kinase inhibitor 1A (p21, Cip1)	202284_s_at	944.3 ± 247.0	1474.6 ± 769.4	1.56166	2.10285
IGF2BP3	insulin-like growth factor 2 mRNA binding protein 3	203819_s_at	19.5 ± 3.0	135.5 ± 140.7	6.96297	2.1017
CD83	CD83 molecule	204440_at	233.9 ± 32.7	362.9 ± 159.5	1.55159	2.09972
LOC727820	hypothetical protein LOC727820	227384_s_at	223.5 ± 121.7	435.7 ± 278.6	1.94908	2.09916
BUB1B	budding uninhibited by benzimidazoles 1 homolog beta (yeast)	203755_at	92.1 ± 19.4	203.2 ± 132.4	2.20538	2.09866
IGFBP2	insulin-like growth factor binding protein 2, 36kDa	202718_at	169.1 ± 48.6	511.3 ± 494.6	3.02382	2.09755
CD14	CD14 molecule	201743_at	333.3 ± 126.3	1325.1 ± 1512.6	3.97555	2.09704
IRF8	interferon regulatory factor 8	204057_at	213.0 ± 75.2	559.1 ± 499.6	2.62516	2.09592
---	---	1556416_s_at	108.3 ± 40.7	232.8 ± 151.8	2.14929	2.09536
LCP1	lymphocyte cytosolic protein 1 (L-plastin)	208885_at	462.4 ± 116.0	765.7 ± 427.6	1.65611	2.09529
CFI	complement factor I	203854_at	68.9 ± 16.4	183.4 ± 138.4	2.66029	2.09362
THBS1	thrombospondin 1	201109_s_at	77.7 ± 35.0	283.6 ± 281.6	3.64926	2.09279
SFRP2	secreted frizzled-related protein 2	223121_s_at	354.7 ± 140.9	801.0 ± 653.7	2.25835	2.09138
FRG1B	FSHD region gene 1 family, member B	234949_at	131.6 ± 47.6	241.4 ± 127.7	1.83377	2.08748
CALD1	caldesmon 1	201617_x_at	349.5 ± 155.4	530.3 ± 218.0	1.51731	2.08641
SOD2	superoxide dismutase 2, mitochondrial	215223_s_at	113.8 ± 29.6	379.9 ± 378.0	3.33677	2.08621
SPRR2B	small proline-rich protein 2B	208539_x_at	840.5 ± 322.6	2555.1 ± 2654.0	3.03992	2.08595
UHMK1	U2AF homology motif (UHM) kinase 1	227740_at	473.2 ± 321.0	743.2 ± 311.0	1.57069	2.08572
GGH	gamma-glutamyl hydrolase (conjugase, folylpolygammaglutamyl hydrolase)	203560_at	301.1 ± 99.3	700.7 ± 585.3	2.32734	2.08543
C13orf18	chromosome 13 open reading frame 18	219471_at	147.7 ± 28.3	250.3 ± 119.3	1.69524	2.08538
ZMYND8	zinc finger, MYND-type containing 8	209049_s_at	294.7 ± 67.1	482.4 ± 250.7	1.63684	2.08529
NAMPT	nicotinamide phosphoribosyltransferase	217738_at	456.0 ± 210.2	836.3 ± 539.0	1.83383	2.08486
MS4A4A	membrane-spanning 4-domains, subfamily A, member 4	219607_s_at	67.4 ± 35.8	369.9 ± 435.9	5.48768	2.08451
RHOQ	ras homolog gene family, member Q	214449_s_at	390.8 ± 126.9	595.5 ± 267.8	1.52382	2.08305
ZNF12	zinc finger protein 12	219571_s_at	316.4 ± 94.6	486.9 ± 218.5	1.53892	2.08177
IQGAP2	IQ motif containing GTPase activating protein 2	203474_at	70.9 ± 40.9	190.0 ± 144.5	2.67914	2.07963
CXCL12	chemokine (C-X-C motif) ligand 12	203666_at	368.4 ± 170.5	634.4 ± 360.4	1.72205	2.07906
VGLL4	vestigial like 4 (Drosophila)	214004_s_at	323.7 ± 60.5	498.2 ± 231.7	1.5393	2.07667
AP1S2	adaptor-related protein complex 1, sigma 2 subunit	230264_s_at	1112.0 ± 436.9	1700.5 ± 836.3	1.52913	2.07639
TAP1	transporter 1, ATP-binding cassette, sub-family B (MDR/TAP)	202307_s_at	316.8 ± 114.0	518.2 ± 266.3	1.63569	2.07605
NEK7	NIMA (never in mitosis gene a)-related kinase 7	212530_at	411.1 ± 216.8	645.8 ± 293.3	1.57072	2.07584
ALOX5AP	arachidonate 5-lipoxygenase-activating protein	204174_at	272.2 ± 67.4	521.2 ± 350.7	1.91463	2.07459
SLC25A37	solute carrier family 25, member 37	222528_s_at	112.9 ± 26.9	229.7 ± 143.5	2.03465	2.06884
SLC5A3	solute carrier family 5 (sodium/myo-inositol cotransporter), member 3	213164_at	539.8 ± 236.8	1214.0 ± 1018.1	2.24871	2.06771
AKR1B10	aldo-keto reductase family 1, member B10 (aldose reductase)	206561_s_at	85.4 ± 29.6	342.0 ± 367.0	4.006	2.06708
FCGR1A /// FCGR1C	Fc fragment of IgG, high affinity Ia, receptor (CD64) /// Fc fragment of IgG, high affinity Ic, receptor (CD64)	216950_s_at	70.4 ± 13.0	246.6 ± 239.3	3.50152	2.06699
DOCK4	dedicator of cytokinesis 4	205003_at	99.8 ± 53.8	269.0 ± 225.4	2.69538	2.06561
GLRX	glutaredoxin (thioltransferase)	209276_s_at	368.6 ± 171.9	729.9 ± 522.0	1.97996	2.06027
ZDHHC17	zinc finger, DHHC-type containing 17	212982_at	225.5 ± 95.7	342.2 ± 128.8	1.51767	2.05964
TCIRG1	T-cell, immune regulator 1, ATPase, H+ transporting, lysosomal V0 subunit A3	204158_s_at	122.9 ± 15.2	238.7 ± 143.8	1.9424	2.058
CALU	calumenin	200756_x_at	321.4 ± 65.8	494.1 ± 230.6	1.53742	2.05781
CAP2	CAP, adenylate cyclase-associated protein, 2 (yeast)	212551_at	76.8 ± 29.4	184.3 ± 129.3	2.40117	2.05776
GOLGA4	golgin A4	201567_s_at	558.5 ± 279.2	924.0 ± 506.5	1.65444	2.05719
---	---	238774_at	93.1 ± 60.9	257.9 ± 218.4	2.76964	2.05684
TTC3	tetratricopeptide repeat domain 3	210645_s_at	841.7 ± 311.5	1308.0 ± 669.8	1.55396	2.05652
---	---	236752_at	91.2 ± 53.1	215.6 ± 153.6	2.36461	2.0562
RHOU	ras homolog gene family, member U	223168_at	117.8 ± 57.7	302.3 ± 251.0	2.56608	2.0561
XBP1	X-box binding protein 1	200670_at	485.4 ± 262.9	776.7 ± 382.7	1.60026	2.05511
SHC1	SHC (Src homology 2 domain containing) transforming protein 1	214853_s_at	1482.5 ± 254.2	2340.2 ± 1320.8	1.57855	2.05408
PECAM1	platelet/endothelial cell adhesion molecule	208983_s_at	263.2 ± 102.4	462.0 ± 268.2	1.75525	2.05171
ICAM2	intercellular adhesion molecule 2	213620_s_at	109.6 ± 24.0	262.1 ± 203.2	2.39091	2.04881
C5orf13	chromosome 5 open reading frame 13	230424_at	63.3 ± 8.9	163.7 ± 120.0	2.58338	2.04781
PALLD	palladin, cytoskeletal associated protein	200897_s_at	937.0 ± 457.3	1455.5 ± 723.4	1.5534	2.04736
C1R	complement component 1, r subcomponent	212067_s_at	606.6 ± 194.6	1097.5 ± 735.4	1.80941	2.04729
---	---	228623_at	167.9 ± 83.1	293.4 ± 149.8	1.74781	2.04643
SLC7A11	solute carrier family 7, (cationic amino acid transporter, y+ system) member 11	209921_at	52.0 ± 5.8	155.9 ± 126.0	2.99638	2.04616
IRF1	interferon regulatory factor 1	202531_at	180.1 ± 48.5	315.0 ± 172.6	1.74869	2.04584
ELL2	elongation factor, RNA polymerase II, 2	226099_at	259.4 ± 114.7	477.1 ± 298.7	1.83928	2.04384
PELI1	Pellino homolog 1 (Drosophila)	232304_at	111.8 ± 67.7	248.0 ± 171.7	2.21811	2.04381
DRAM1	DNA-damage regulated autophagy modulator 1	218627_at	175.0 ± 26.6	333.3 ± 213.1	1.9048	2.04345
EIF4E	eukaryotic translation initiation factor 4E	201437_s_at	185.1 ± 67.6	315.4 ± 162.1	1.70363	2.04137
TNFAIP8	tumor necrosis factor, alpha-induced protein 8	208296_x_at	275.8 ± 73.1	484.7 ± 291.6	1.75757	2.03906
MRPS23	mitochondrial ribosomal protein S23	223156_at	237.6 ± 81.4	367.8 ± 159.0	1.54778	2.03856
---	---	1559425_at	112.5 ± 51.6	214.8 ± 119.0	1.90972	2.03587
IFITM1	interferon induced transmembrane protein 1 (9-27)	214022_s_at	1699.6 ± 932.5	2685.2 ± 1405.4	1.57991	2.03547
MFN1	mitofusin 1	207098_s_at	182.7 ± 88.8	310.6 ± 153.5	1.69972	2.03436
TBC1D7	TBC1 domain family, member 7	223461_at	129.4 ± 38.6	410.4 ± 412.9	3.17162	2.03331
KIAA1245 /// NBPF1 /// NBPF10 /// NBPF11 /// NBPF12 /// NBPF24 /// NBPF8 /// NBPF9	KIAA1245 /// neuroblastoma breakpoint family, member 1 /// neuroblastoma breakpoint family, member 10 /// neuroblastoma breakpoint family, member 11 /// neuroblastoma breakpoint family, member 12 /// neuroblastoma breakpoint family, member 24 /// neuroblastoma breakpoint family, member 8 /// neuroblastoma breakpoint family, member 9	1562062_at	191.3 ± 89.1	329.7 ± 171.9	1.7237	2.03296
NRP2	neuropilin 2	229225_at	129.4 ± 36.9	256.3 ± 162.4	1.98133	2.03246
TYMS	thymidylate synthetase	1554696_s_at	138.1 ± 27.7	314.8 ± 244.3	2.27919	2.03235
FMO2	flavin containing monooxygenase 2 (non-functional)	211726_s_at	76.9 ± 21.6	198.8 ± 156.0	2.58548	2.02791
CCL19	chemokine (C-C motif) ligand 19	210072_at	251.9 ± 159.8	956.0 ± 1095.8	3.79486	2.02767
ALAS1	aminolevulinate, delta-, synthase 1	205633_s_at	359.7 ± 130.2	576.2 ± 296.5	1.60205	2.02749
CCL18	chemokine (C-C motif) ligand 18 (pulmonary and activation-regulated)	32128_at	231.1 ± 176.1	2354.0 ± 3404.4	10.186	2.02621
---	---	236168_at	56.1 ± 16.6	161.3 ± 129.3	2.8752	2.02621
RFTN1	raftlin, lipid raft linker 1	212646_at	323.7 ± 117.8	517.3 ± 260.7	1.5983	2.02513
CREM	cAMP responsive element modulator	209967_s_at	117.7 ± 25.2	249.1 ± 171.6	2.11584	2.02503
DOCK9	dedicator of cytokinesis 9	232874_at	65.5 ± 15.5	171.9 ± 131.7	2.62315	2.02239
CXCL11	chemokine (C-X-C motif) ligand 11	211122_s_at	13.7 ± 1.3	173.0 ± 218.3	12.5858	2.02124
---	---	1564424_at	133.6 ± 42.6	264.6 ± 169.6	1.98048	2.02119
ITGA7	integrin, alpha 7	216331_at	214.3 ± 58.3	414.6 ± 282.1	1.9343	2.02048
TNFRSF1B	tumor necrosis factor receptor superfamily, member 1B	203508_at	86.9 ± 21.6	198.6 ± 140.4	2.28579	2.01764
WIPF1	WAS/WASL interacting protein family, member 1	202665_s_at	174.4 ± 24.3	279.6 ± 129.8	1.60354	2.01402
---	---	242881_x_at	21.8 ± 5.7	179.3 ± 216.4	8.22721	2.0135
---	---	237310_at	168.4 ± 82.9	289.5 ± 145.7	1.71947	2.01271
GIMAP4	GTPase, IMAP family member 4	219243_at	205.3 ± 56.0	495.7 ± 432.4	2.41469	2.01104
HMHA1	histocompatibility (minor) HA-1	212873_at	173.8 ± 32.8	278.2 ± 127.8	1.60089	2.01059
APOBEC3G	apolipoprotein B mRNA editing enzyme, catalytic polypeptide-like 3G	204205_at	80.3 ± 36.7	258.2 ± 249.0	3.2172	2.01026
---	---	216022_at	65.7 ± 11.4	188.2 ± 159.5	2.8654	2.00889
LRRC15	leucine rich repeat containing 15	213909_at	285.7 ± 275.8	535.5 ± 312.5	1.87431	2.00803
HLA-DRA	major histocompatibility complex, class II, DR alpha	210982_s_at	2176.4 ± 775.0	3978.9 ± 2860.8	1.82815	2.00797
---	---	236923_x_at	163.0 ± 40.3	275.7 ± 141.0	1.69168	2.00711
TNFAIP8	tumor necrosis factor, alpha-induced protein 8	210260_s_at	236.9 ± 101.2	482.0 ± 354.1	2.03452	2.00508
S1PR3	sphingosine-1-phosphate receptor 3	228176_at	174.1 ± 68.1	294.1 ± 148.4	1.68896	2.00346
GUCY1A3	guanylate cyclase 1, soluble, alpha 3	229530_at	62.4 ± 36.9	187.7 ± 162.7	3.00645	2.00275
MS4A6A	membrane-spanning 4-domains, subfamily A, member 6A	223922_x_at	607.4 ± 115.0	1017.8 ± 628.2	1.67574	2.0024
HLA-DRA	major histocompatibility complex, class II, DR alpha	208894_at	2813.8 ± 1083.6	5161.7 ± 3744.8	1.83443	1.99983
PPP2R2A	protein phosphatase 2, regulatory subunit B, alpha	236492_at	169.4 ± 94.1	274.2 ± 113.5	1.61859	1.99844
SLC5A3	solute carrier family 5 (sodium/myo-inositol cotransporter), member 3	212944_at	376.6 ± 189.9	716.4 ± 501.0	1.90229	1.99799
NKTR	natural killer-tumor recognition sequence	215338_s_at	293.5 ± 139.8	470.6 ± 230.5	1.60356	1.99742
SLC7A8	solute carrier family 7 (amino acid transporter, L-type), member 8	216604_s_at	227.1 ± 36.9	353.6 ± 165.4	1.55691	1.99639
---	---	1560271_at	63.9 ± 38.8	167.2 ± 126.5	2.61715	1.99513
---	---	243514_at	165.3 ± 62.2	305.7 ± 185.6	1.84964	1.99441
CLK1 /// PPIL3	CDC-like kinase 1 /// peptidylprolyl isomerase (cyclophilin)-like 3	214683_s_at	242.0 ± 139.3	424.6 ± 241.0	1.7545	1.99359
SOD2	superoxide dismutase 2, mitochondrial	221477_s_at	586.8 ± 82.4	1076.6 ± 765.3	1.83475	1.99348
UBA6	ubiquitin-like modifier activating enzyme 6	222602_at	154.5 ± 83.6	257.9 ± 115.7	1.66916	1.99104
PLEKHB2	pleckstrin homology domain containing, family B (evectins) member 2	201411_s_at	441.4 ± 139.1	674.5 ± 330.0	1.52802	1.99031
C2orf67	chromosome 2 open reading frame 67	231252_at	106.5 ± 47.3	209.9 ± 125.5	1.97009	1.98949
ZFYVE16	zinc finger, FYVE domain containing 16	203651_at	197.4 ± 93.0	385.9 ± 262.8	1.95531	1.98928
CARD16	caspase recruitment domain family, member 16	1552701_a_at	115.4 ± 90.1	389.4 ± 407.3	3.37498	1.98919
TAF15	TAF15 RNA polymerase II, TATA box binding protein (TBP)-associated factor, 68kDa	227884_at	169.4 ± 48.3	339.1 ± 237.5	2.00206	1.98741
---	---	235028_at	268.0 ± 207.9	461.5 ± 237.7	1.72224	1.98709
FBN1	fibrillin 1	202766_s_at	550.5 ± 213.1	1022.7 ± 726.0	1.8579	1.98598
---	---	222303_at	260.9 ± 91.1	577.9 ± 480.3	2.21493	1.98427
---	---	229483_at	45.6 ± 25.1	154.0 ± 137.8	3.3796	1.98229
DUXAP10	Double homeobox A pseudogene 10	228116_at	144.7 ± 36.8	276.3 ± 175.8	1.91011	1.98101
ZNF148	zinc finger protein 148	203319_s_at	236.4 ± 83.3	365.2 ± 162.7	1.54507	1.98057
SCD	stearoyl-CoA desaturase (delta-9-desaturase)	223839_s_at	231.8 ± 81.2	365.8 ± 172.4	1.57828	1.98044
BST2	bone marrow stromal cell antigen 2	201641_at	195.5 ± 152.7	433.2 ± 337.2	2.21543	1.97953
GTSE1	G-2 and S-phase expressed 1	204318_s_at	57.5 ± 14.3	193.3 ± 184.6	3.3636	1.97805
LGALS9	lectin, galactoside-binding, soluble, 9	203236_s_at	207.5 ± 41.5	369.8 ± 227.4	1.7826	1.97651
C12orf11	chromosome 12 open reading frame 11	221652_s_at	317.0 ± 151.4	490.7 ± 223.9	1.54786	1.97639
USP48	ubiquitin specific peptidase 48	225925_s_at	290.6 ± 107.7	449.1 ± 209.9	1.54529	1.97302
---	---	1558837_a_at	238.5 ± 39.7	395.4 ± 219.0	1.6576	1.97131
GPR183	G protein-coupled receptor 183	205419_at	67.9 ± 40.7	169.7 ± 125.9	2.50087	1.97024
ZBTB20	zinc finger and BTB domain containing 20	222357_at	124.0 ± 64.5	276.6 ± 209.1	2.23148	1.9698
CTSA	cathepsin A	200661_at	1014.2 ± 152.9	1525.2 ± 806.2	1.50388	1.9681
MALAT1	metastasis associated lung adenocarcinoma transcript 1 (non-protein coding)	224558_s_at	706.5 ± 270.5	1146.7 ± 668.7	1.62319	1.96704
---	---	240038_at	64.1 ± 13.5	188.4 ± 166.7	2.93903	1.96677
S100A7A	S100 calcium binding protein A7A	232170_at	55.2 ± 13.4	287.8 ± 348.3	5.21415	1.96534
TSPAN13	tetraspanin 13	217979_at	290.6 ± 177.5	544.6 ± 363.8	1.87429	1.96306
GNL2	guanine nucleotide binding protein-like 2 (nucleolar)	201948_at	208.4 ± 83.0	315.2 ± 125.1	1.51267	1.96129
PFKFB3	6-phosphofructo-2-kinase/fructose-2,6-biphosphatase 3	202464_s_at	351.1 ± 181.1	535.6 ± 236.2	1.52556	1.96075
GPR172A	G protein-coupled receptor 172A	222155_s_at	198.8 ± 49.5	299.3 ± 123.0	1.50584	1.95961
ACSL3	acyl-CoA synthetase long-chain family member 3	201661_s_at	278.6 ± 163.7	639.2 ± 552.6	2.29414	1.95934
H2BFS	H2B histone family, member S	208579_x_at	273.2 ± 123.1	508.4 ± 343.4	1.86121	1.95847
NID1	nidogen 1	202007_at	327.2 ± 115.6	549.4 ± 322.2	1.6789	1.95786
DHX33	DEAH (Asp-Glu-Ala-His) box polypeptide 33	226262_at	344.8 ± 84.2	548.0 ± 294.6	1.58934	1.9577
VGLL3	vestigial like 3 (Drosophila)	227399_at	129.2 ± 50.6	302.2 ± 247.3	2.33828	1.95644
C1orf63	chromosome 1 open reading frame 63	209006_s_at	199.4 ± 112.2	318.8 ± 138.7	1.59858	1.95626
UHRF1BP1	UHRF1 binding protein 1	226135_at	237.1 ± 91.8	370.2 ± 170.9	1.56098	1.95585
MRPS31	mitochondrial ribosomal protein S31	212604_at	247.6 ± 111.6	414.0 ± 225.8	1.67223	1.95475
GLYR1 /// SEPT6	glyoxylate reductase 1 homolog (Arabidopsis) /// septin 6	212414_s_at	165.2 ± 60.3	322.7 ± 220.1	1.95365	1.95471
RGS5	regulator of G-protein signaling 5	1555725_a_at	275.6 ± 122.1	592.0 ± 484.1	2.14819	1.95448
---	---	241897_at	99.0 ± 42.8	252.9 ± 216.1	2.55462	1.95407
PDCD6	Programmed cell death 6	222380_s_at	180.1 ± 58.7	308.1 ± 169.7	1.71126	1.95404
PRF1	perforin 1 (pore forming protein)	214617_at	157.2 ± 28.3	265.7 ± 140.4	1.69046	1.95355
LMLN	leishmanolysin-like (metallopeptidase M8 family)	244881_at	190.0 ± 68.8	311.6 ± 156.5	1.64024	1.95336
LOC220594	ubiquitin specific peptidase 6 (Tre-2 oncogene) pseudogene	213510_x_at	290.1 ± 132.3	448.0 ± 204.7	1.54457	1.95333
SLC2A14 /// SLC2A3	solute carrier family 2 (facilitated glucose transporter), member 14 /// solute carrier family 2 (facilitated glucose transporter), member 3	216236_s_at	223.6 ± 61.0	401.9 ± 255.7	1.79713	1.9532
RARRES3	retinoic acid receptor responder (tazarotene induced) 3	204070_at	166.2 ± 30.1	307.3 ± 195.7	1.8494	1.9528
---	---	235680_at	83.6 ± 31.9	187.0 ± 131.3	2.23605	1.95175
---	---	242920_at	93.5 ± 62.7	207.1 ± 143.9	2.21552	1.95139
KIAA1033	KIAA1033	212794_s_at	372.7 ± 215.6	567.5 ± 243.8	1.52263	1.9512
VCAN	versican	211571_s_at	245.1 ± 92.5	662.8 ± 660.2	2.70387	1.95112
DUSP10	dual specificity phosphatase 10	221563_at	242.7 ± 94.6	411.4 ± 234.1	1.69477	1.95051
NRP2	neuropilin 2	225566_at	163.9 ± 33.5	277.0 ± 148.0	1.69032	1.9503
FPR1	formyl peptide receptor 1	205119_s_at	80.6 ± 20.6	285.7 ± 304.9	3.5466	1.94958
PLOD2	procollagen-lysine, 2-oxoglutarate 5-dioxygenase 2	202620_s_at	76.2 ± 51.4	215.0 ± 190.0	2.82097	1.9486
CCR1	chemokine (C-C motif) receptor 1	205099_s_at	67.5 ± 11.6	268.3 ± 298.0	3.9731	1.94828
BCAT1	branched chain amino-acid transaminase 1, cytosolic	225285_at	45.7 ± 6.6	161.0 ± 153.7	3.519	1.94712
FAM36A /// HOXA7	family with sequence similarity 36, member A /// homeobox A7	206848_at	196.9 ± 52.7	312.2 ± 149.4	1.58585	1.9468
LOC399753	hypothetical LOC399753	239151_at	473.6 ± 170.1	789.1 ± 478.2	1.66598	1.94362
IFI35	interferon-induced protein 35	209417_s_at	177.7 ± 51.0	292.2 ± 148.7	1.64465	1.94313
OAS2	2'-5'-oligoadenylate synthetase 2, 69/71kDa	204972_at	203.3 ± 159.3	397.5 ± 265.2	1.95562	1.94226
USP32	ubiquitin specific peptidase 32	226505_x_at	346.0 ± 151.6	519.6 ± 229.4	1.50183	1.942
---	---	244753_at	147.9 ± 61.2	263.5 ± 148.9	1.78209	1.94142
SQRDL	sulfide quinone reductase-like (yeast)	217995_at	601.7 ± 194.0	930.5 ± 498.0	1.54654	1.94075
TMEM158	transmembrane protein 158 (gene/pseudogene)	213338_at	167.0 ± 44.4	448.2 ± 434.7	2.68356	1.94061
GRB10	growth factor receptor-bound protein 10	209409_at	178.6 ± 63.9	319.9 ± 193.7	1.79118	1.93844
CCL5	chemokine (C-C motif) ligand 5	1555759_a_at	247.7 ± 44.1	548.8 ± 469.3	2.21525	1.93739
NUFIP2	nuclear fragile X mental retardation protein interacting protein 2	224956_at	176.2 ± 65.3	287.3 ± 140.3	1.63026	1.93683
COL6A6	collagen, type VI, alpha 6	230867_at	43.7 ± 17.5	193.5 ± 213.3	4.42637	1.93626
GEM	GTP binding protein overexpressed in skeletal muscle	204472_at	151.4 ± 88.4	306.6 ± 214.1	2.02564	1.93473
GPX1	glutathione peroxidase 1	200736_s_at	1145.8 ± 232.0	1777.7 ± 1020.7	1.55144	1.9346
GBP3	guanylate binding protein 3	223434_at	118.1 ± 92.2	271.8 ± 210.7	2.30202	1.93363
GPR34	G protein-coupled receptor 34	223620_at	82.9 ± 26.8	213.0 ± 179.5	2.57024	1.93328
CD24	CD24 molecule	208651_x_at	274.2 ± 155.3	561.6 ± 434.6	2.04794	1.93305
COL1A1	collagen, type I, alpha 1	202310_s_at	4258.1 ± 3115.2	7273.9 ± 4600.0	1.70827	1.93029
PNKD	paroxysmal nonkinesigenic dyskinesia	233177_s_at	169.1 ± 32.3	297.8 ± 176.9	1.76041	1.92972
LCE3D	late cornified envelope 3D	224328_s_at	377.8 ± 126.9	1823.7 ± 2423.0	4.82713	1.92969
TMEM163	transmembrane protein 163	223503_at	26.0 ± 17.6	331.0 ± 479.3	12.7253	1.9283
CYFIP2	cytoplasmic FMR1 interacting protein 2	215785_s_at	223.3 ± 70.1	336.3 ± 143.5	1.5058	1.92757
ARHGAP9	Rho GTPase activating protein 9	224451_x_at	154.5 ± 32.4	267.1 ± 150.0	1.72907	1.92308
EHBP1	EH domain binding protein 1	212650_at	163.6 ± 64.4	266.0 ± 126.3	1.62584	1.92284
ISG20	interferon stimulated exonuclease gene 20kDa	204698_at	77.0 ± 17.3	228.1 ± 217.7	2.96146	1.91919
CYBA	cytochrome b-245, alpha polypeptide	203028_s_at	528.2 ± 144.1	1053.2 ± 853.2	1.99409	1.9191
LYZ	lysozyme	213975_s_at	1398.2 ± 725.8	2548.9 ± 1862.9	1.82295	1.91877
---	---	242646_at	195.5 ± 54.9	316.9 ± 162.6	1.62087	1.91872
GUCY1A3	guanylate cyclase 1, soluble, alpha 3	227235_at	84.4 ± 30.0	226.8 ± 202.2	2.68754	1.91865
SH3BP5	SH3-domain binding protein 5 (BTK-associated)	201810_s_at	409.5 ± 66.7	637.8 ± 347.4	1.55746	1.91828
CDCA7	cell division cycle associated 7	224428_s_at	216.4 ± 81.0	353.0 ± 185.0	1.63127	1.9152
RGS5	regulator of G-protein signaling 5	209070_s_at	521.0 ± 263.3	910.8 ± 601.0	1.74813	1.91391
---	---	231552_at	152.5 ± 27.7	253.4 ± 131.2	1.66224	1.91372
IFIT3	interferon-induced protein with tetratricopeptide repeats 3	229450_at	414.5 ± 217.2	880.3 ± 745.1	2.1239	1.91188
APLNR	apelin receptor	213592_at	183.3 ± 67.4	284.3 ± 124.1	1.55063	1.91027
CCL18	chemokine (C-C motif) ligand 18 (pulmonary and activation-regulated)	209924_at	414.5 ± 161.3	2571.8 ± 3674.8	6.20539	1.90962
TOP2A	topoisomerase (DNA) II alpha 170kDa	201292_at	103.1 ± 33.6	306.8 ± 309.3	2.97666	1.90893
NCOA7	nuclear receptor coactivator 7	225344_at	477.6 ± 144.9	766.5 ± 446.6	1.60507	1.90479
MBNL1	muscleblind-like (Drosophila)	1558111_at	213.2 ± 120.0	378.8 ± 229.9	1.77638	1.90469
AGL	amylo-alpha-1, 6-glucosidase, 4-alpha-glucanotransferase	203566_s_at	220.4 ± 141.8	367.1 ± 187.9	1.66614	1.90192
OAS1	2',5'-oligoadenylate synthetase 1, 40/46kDa	202869_at	143.8 ± 59.9	252.8 ± 141.5	1.75782	1.90021
IDO1	indoleamine 2,3-dioxygenase 1	210029_at	92.0 ± 17.9	197.5 ± 141.1	2.1455	1.89988
CCL5	chemokine (C-C motif) ligand 5	1405_i_at	49.5 ± 18.4	212.1 ± 240.5	4.28696	1.89816
ITGB2	integrin, beta 2 (complement component 3 receptor 3 and 4 subunit)	202803_s_at	207.0 ± 67.8	577.0 ± 598.6	2.78757	1.89793
C21orf91	chromosome 21 open reading frame 91	226109_at	420.0 ± 173.6	796.4 ± 599.2	1.89621	1.89787
STK17B	serine/threonine kinase 17b	226525_at	319.3 ± 92.7	527.1 ± 312.9	1.65081	1.8957
---	---	232528_at	122.7 ± 83.9	226.8 ± 126.5	1.84834	1.89541
IRF7	interferon regulatory factor 7	208436_s_at	187.8 ± 142.0	376.0 ± 267.4	2.00145	1.89526
FAM126B	family with sequence similarity 126, member B	229460_at	131.1 ± 66.6	240.1 ± 140.7	1.83112	1.89389
CD24	CD24 molecule	266_s_at	239.8 ± 155.4	548.4 ± 483.0	2.28691	1.89328
SLC30A1	solute carrier family 30 (zinc transporter), member 1	212907_at	741.8 ± 245.0	1122.7 ± 596.7	1.51348	1.89242
MS4A4A	membrane-spanning 4-domains, subfamily A, member 4	1555728_a_at	87.9 ± 29.3	274.5 ± 282.6	3.12123	1.89238
ATP6V0E2	ATPase, H+ transporting V0 subunit e2	213587_s_at	300.0 ± 69.0	548.4 ± 388.5	1.82816	1.88986
MMP11	matrix metallopeptidase 11 (stromelysin 3)	203878_s_at	197.4 ± 40.3	320.0 ± 170.2	1.62096	1.88942
OASL	2'-5'-oligoadenylate synthetase-like	210797_s_at	127.3 ± 25.0	230.0 ± 136.8	1.80733	1.88934
PPM1K	protein phosphatase, Mg2+/Mn2+ dependent, 1K	235061_at	106.2 ± 55.8	208.7 ± 131.6	1.96413	1.88933
CD24	CD24 molecule	209772_s_at	149.0 ± 64.2	312.8 ± 240.8	2.09895	1.88453
---	---	242068_at	122.7 ± 112.3	233.3 ± 129.8	1.9013	1.88411
ODC1	ornithine decarboxylase 1	200790_at	478.4 ± 249.3	815.6 ± 519.3	1.70485	1.88254
ORC5	origin recognition complex, subunit 5	204957_at	231.7 ± 71.0	351.2 ± 160.4	1.51594	1.88156
C5AR1	complement component 5a receptor 1	220088_at	34.5 ± 4.2	182.3 ± 217.6	5.29043	1.8813
HIST1H2BD	histone cluster 1, H2bd	209911_x_at	284.4 ± 111.5	478.2 ± 287.6	1.68163	1.87999
---	---	232431_at	101.0 ± 73.5	221.7 ± 162.3	2.19632	1.87942
GIMAP7	GTPase, IMAP family member 7	228071_at	67.6 ± 31.6	229.3 ± 241.2	3.39276	1.87884
PLBD1	phospholipase B domain containing 1	218454_at	479.1 ± 94.4	999.0 ± 867.1	2.08508	1.87865
DMXL2	Dmx-like 2	212820_at	138.9 ± 84.0	239.6 ± 121.7	1.72516	1.87837
FCER1G	Fc fragment of IgE, high affinity I, receptor for; gamma polypeptide	1554899_s_at	109.4 ± 62.2	584.9 ± 791.9	5.34483	1.87577
C3AR1	complement component 3a receptor 1	209906_at	153.4 ± 33.7	404.2 ± 398.4	2.63534	1.87535
GUSBP3	glucuronidase, beta pseudogene 3	215599_at	243.1 ± 119.5	465.9 ± 339.7	1.91657	1.87503
MCAM	melanoma cell adhesion molecule	211340_s_at	284.2 ± 149.6	521.3 ± 360.2	1.83419	1.87384
---	---	1557512_at	104.0 ± 45.8	216.8 ± 153.7	2.08383	1.87379
PFKFB4	6-phosphofructo-2-kinase/fructose-2,6-biphosphatase 4	228499_at	155.9 ± 33.6	257.5 ± 135.5	1.65171	1.87278
GIMAP6	GTPase, IMAP family member 6	219777_at	110.9 ± 61.1	273.5 ± 240.9	2.46579	1.87269
EVI2B	ecotropic viral integration site 2B	211742_s_at	118.5 ± 53.0	333.5 ± 334.7	2.81385	1.87245
OAS3	2'-5'-oligoadenylate synthetase 3, 100kDa	218400_at	224.8 ± 134.0	396.0 ± 242.1	1.76143	1.87168
PIK3R3	phosphoinositide-3-kinase, regulatory subunit 3 (gamma)	202743_at	89.4 ± 41.4	333.7 ± 387.6	3.73378	1.87111
IGKC	immunoglobulin kappa constant	217480_x_at	141.8 ± 30.7	382.2 ± 381.5	2.69522	1.86978
BCAT1	branched chain amino-acid transaminase 1, cytosolic	226517_at	38.2 ± 11.5	163.1 ± 178.7	4.274	1.86958
PMEPA1	prostate transmembrane protein, androgen induced 1	222450_at	277.5 ± 110.7	429.3 ± 212.3	1.547	1.86921
RGS20	regulator of G-protein signaling 20	210138_at	129.3 ± 121.4	282.0 ± 211.2	2.18129	1.86844
ISG20	interferon stimulated exonuclease gene 20kDa	33304_at	99.3 ± 20.9	227.0 ± 183.3	2.28559	1.86795
SIGLEC1	sialic acid binding Ig-like lectin 1, sialoadhesin	219519_s_at	96.8 ± 16.9	199.1 ± 139.0	2.05694	1.86585
NT5E	5'-nucleotidase, ecto (CD73)	203939_at	120.6 ± 34.9	281.6 ± 241.6	2.33449	1.8658
COL5A1	collagen, type V, alpha 1	212488_at	459.0 ± 166.0	786.9 ± 524.6	1.71449	1.86497
SYK	spleen tyrosine kinase	226068_at	126.9 ± 39.1	244.0 ± 163.3	1.92224	1.86433
ALOX5	arachidonate 5-lipoxygenase	204446_s_at	98.7 ± 42.8	218.3 ± 167.7	2.21303	1.86313
---	---	239449_at	85.2 ± 30.7	198.4 ± 157.7	2.32949	1.86129
RSAD2	radical S-adenosyl methionine domain containing 2	213797_at	54.0 ± 11.2	169.3 ± 162.7	3.13328	1.85986
TYROBP	TYRO protein tyrosine kinase binding protein	204122_at	256.7 ± 77.6	896.5 ± 1089.8	3.49304	1.85973
B3GALNT2	beta-1,3-N-acetylgalactosaminyltransferase 2	226233_at	195.6 ± 67.5	304.9 ± 144.8	1.55864	1.85905
PPFIBP1	PTPRF interacting protein, binding protein 1 (liprin beta 1)	214375_at	164.9 ± 71.3	294.0 ± 180.6	1.78256	1.85842
---	---	244414_at	192.1 ± 140.5	405.9 ± 322.8	2.11299	1.85759
---	---	239901_at	169.5 ± 30.4	281.2 ± 155.4	1.65844	1.85645
IFI27	interferon, alpha-inducible protein 27	202411_at	1195.6 ± 1070.6	2003.1 ± 1166.4	1.67539	1.85608
CD2	CD2 molecule	205831_at	148.3 ± 42.1	339.5 ± 296.5	2.2891	1.85559
CD24	CD24 molecule	209771_x_at	986.9 ± 609.1	1881.9 ± 1485.2	1.90692	1.8554
---	---	238563_at	162.0 ± 99.5	329.4 ± 246.1	2.03306	1.85535
PSMB10	proteasome (prosome, macropain) subunit, beta type, 10	202659_at	278.3 ± 104.9	468.8 ± 287.7	1.6845	1.85412
CTSS	cathepsin S	202902_s_at	363.2 ± 116.2	1299.6 ± 1619.4	3.57826	1.85341
AURKA	aurora kinase A	208079_s_at	49.4 ± 5.1	172.2 ± 177.1	3.48804	1.85275
SLAMF7	SLAM family member 7	222838_at	39.7 ± 4.0	145.4 ± 146.9	3.65977	1.84986
SLC25A13	solute carrier family 25, member 13 (citrin)	203775_at	175.5 ± 68.7	321.8 ± 213.8	1.83339	1.84952
SLC26A2	solute carrier family 26 (sulfate transporter), member 2	224959_at	460.7 ± 350.4	747.5 ± 398.8	1.62269	1.84895
PLSCR1	phospholipid scramblase 1	202430_s_at	135.9 ± 81.3	252.7 ± 156.8	1.85995	1.84859
C1D	C1D nuclear receptor corepressor	200056_s_at	245.4 ± 119.9	373.8 ± 167.8	1.5232	1.84496
---	---	243546_at	81.7 ± 10.3	190.4 ± 152.7	2.33147	1.84487
KIAA1199	KIAA1199	212942_s_at	90.7 ± 23.5	293.4 ± 320.1	3.23458	1.84479
ATL2	atlastin GTPase 2	222700_at	458.1 ± 186.3	701.9 ± 371.4	1.53234	1.84449
GIMAP2	GTPase, IMAP family member 2	232024_at	51.1 ± 20.1	211.5 ± 244.7	4.13506	1.84441
CDK5	cyclin-dependent kinase 5	204247_s_at	195.1 ± 35.0	312.0 ± 165.7	1.59884	1.84359
ARHGAP29	Rho GTPase activating protein 29	203910_at	309.7 ± 103.7	498.3 ± 286.4	1.60876	1.84275
CORO1A	coronin, actin binding protein, 1A	209083_at	203.9 ± 53.9	427.5 ± 356.4	2.09704	1.84256
CD24	CD24 molecule	216379_x_at	898.2 ± 576.1	1752.3 ± 1428.7	1.95085	1.84085
CCDC76	coiled-coil domain containing 76	232489_at	95.4 ± 66.8	198.0 ± 134.5	2.0761	1.84056
NOC3L	nucleolar complex associated 3 homolog (S. cerevisiae)	218889_at	226.0 ± 122.6	344.7 ± 147.9	1.52553	1.84001
STK38L	serine/threonine kinase 38 like	212572_at	231.1 ± 82.5	367.8 ± 195.1	1.59186	1.83974
---	---	231972_at	143.7 ± 30.6	291.5 ± 222.3	2.0286	1.83959
PSMA7	proteasome (prosome, macropain) subunit, alpha type, 7	201114_x_at	1082.1 ± 203.4	1930.4 ± 1470.2	1.78403	1.83874
NRP1	neuropilin 1	212298_at	204.9 ± 84.9	331.5 ± 175.8	1.61812	1.83726
CEP164	centrosomal protein 164kDa	1558953_s_at	184.2 ± 75.5	287.6 ± 134.0	1.56128	1.83699
SP110	SP110 nuclear body protein	223980_s_at	310.1 ± 44.4	467.0 ± 238.0	1.50575	1.83658
SCD	stearoyl-CoA desaturase (delta-9-desaturase)	211708_s_at	141.8 ± 49.6	314.2 ± 265.7	2.21574	1.83584
CTSC	cathepsin C	225647_s_at	416.6 ± 167.6	727.6 ± 502.7	1.74644	1.83559
SLC25A36	solute carrier family 25, member 36	201918_at	380.8 ± 178.8	588.6 ± 306.5	1.54562	1.83531
---	---	242932_at	201.5 ± 77.5	421.8 ± 349.8	2.09355	1.83498
TGFB1	transforming growth factor, beta 1	203085_s_at	183.4 ± 43.0	290.4 ± 147.9	1.58326	1.83321
CD24	CD24 molecule	208650_s_at	204.9 ± 124.1	530.6 ± 536.5	2.58965	1.83304
---	---	243030_at	169.8 ± 58.5	279.3 ± 150.2	1.64543	1.83222
C1S	complement component 1, s subcomponent	1555229_a_at	255.3 ± 139.0	586.9 ± 546.0	2.29909	1.83181
PHACTR1	phosphatase and actin regulator 1	213638_at	46.5 ± 7.7	329.0 ± 467.1	7.08256	1.82998
RASD1	RAS, dexamethasone-induced 1	223467_at	340.4 ± 122.1	541.4 ± 309.3	1.5905	1.8265
ATP1B1	ATPase, Na+/K+ transporting, beta 1 polypeptide	201242_s_at	1222.0 ± 932.6	1883.0 ± 942.6	1.54097	1.82591
FCGR3B	Fc fragment of IgG, low affinity IIIb, receptor (CD16b)	204007_at	80.5 ± 32.7	261.4 ± 284.7	3.24699	1.82248
C20orf112	chromosome 20 open reading frame 112	225224_at	179.1 ± 47.7	301.3 ± 176.4	1.68236	1.82241
CCR1	chemokine (C-C motif) receptor 1	205098_at	92.7 ± 23.3	307.6 ± 347.3	3.31985	1.81995
LST1	leukocyte specific transcript 1	211582_x_at	226.3 ± 41.7	344.6 ± 170.5	1.52296	1.81986
KIAA0485	hypothetical LOC57235	214295_at	113.2 ± 89.8	271.1 ± 236.2	2.39532	1.8198
FAR1	fatty acyl CoA reductase 1	224866_at	176.2 ± 106.2	281.8 ± 130.1	1.59946	1.81806
CD84	CD84 molecule	230391_at	166.7 ± 35.5	376.5 ± 337.9	2.25873	1.81784
TNC	Tenascin C	216005_at	32.4 ± 15.5	179.9 ± 225.9	5.55855	1.81784
CREM	cAMP responsive element modulator	214508_x_at	137.7 ± 19.0	265.8 ± 190.6	1.93074	1.81684
IDH1	isocitrate dehydrogenase 1 (NADP+), soluble	1555037_a_at	483.4 ± 207.6	771.8 ± 459.0	1.59661	1.81494
NEDD4L	neural precursor cell expressed, developmentally down-regulated 4-like	212445_s_at	97.0 ± 26.7	253.0 ± 241.1	2.60863	1.81478
COL5A1	collagen, type V, alpha 1	203325_s_at	342.3 ± 86.1	530.5 ± 294.3	1.54991	1.81372
FCGR2C	Fc fragment of IgG, low affinity IIc, receptor for (CD32) (gene/pseudogene)	210992_x_at	194.0 ± 37.0	378.6 ± 293.1	1.95189	1.81235
CD48	CD48 molecule	204118_at	164.6 ± 41.8	346.3 ± 287.9	2.10415	1.80981
PLXDC1	plexin domain containing 1	219700_at	147.6 ± 65.7	252.1 ± 141.4	1.70722	1.80956
TPM2	tropomyosin 2 (beta)	204083_s_at	193.6 ± 146.6	343.0 ± 206.4	1.77176	1.80784
PCMTD1	protein-L-isoaspartate (D-aspartate) O-methyltransferase domain containing 1	232382_s_at	394.6 ± 162.4	612.2 ± 336.1	1.55164	1.80783
SLC1A3	solute carrier family 1 (glial high affinity glutamate transporter), member 3	202800_at	158.7 ± 34.5	260.5 ± 142.2	1.64168	1.80769
PDP1	pyruvate dehyrogenase phosphatase catalytic subunit 1	218273_s_at	180.6 ± 46.3	284.8 ± 145.2	1.57716	1.80705
GJB6	gap junction protein, beta 6, 30kDa	231771_at	1229.4 ± 689.5	2184.4 ± 1627.0	1.77682	1.80667
---	---	244447_at	195.4 ± 46.3	331.3 ± 204.0	1.69536	1.80571
ST3GAL1	ST3 beta-galactoside alpha-2,3-sialyltransferase 1	225033_at	152.2 ± 32.1	286.6 ± 202.7	1.88324	1.80567
C5orf22	chromosome 5 open reading frame 22	203738_at	264.4 ± 78.0	401.0 ± 200.6	1.51685	1.80546
HBB	hemoglobin, beta	209116_x_at	748.6 ± 701.2	2491.4 ± 3098.0	3.32835	1.80442
ZNF148	zinc finger protein 148	228545_at	289.5 ± 93.6	444.6 ± 232.8	1.53602	1.80395
FBXO45	F-box protein 45	225100_at	225.3 ± 75.2	360.0 ± 197.9	1.59796	1.80258
TTYH3	tweety homolog 3 (Drosophila)	224674_at	494.2 ± 162.9	903.2 ± 697.6	1.82758	1.79917
TNFAIP3	tumor necrosis factor, alpha-induced protein 3	202643_s_at	227.9 ± 84.4	364.0 ± 199.8	1.59745	1.79552
NQO1	NAD(P)H dehydrogenase, quinone 1	201468_s_at	305.5 ± 136.1	559.8 ± 414.0	1.83204	1.79494
NQO1	NAD(P)H dehydrogenase, quinone 1	210519_s_at	226.1 ± 88.9	494.7 ± 447.2	2.18835	1.79465
PHF14	PHD finger protein 14	228095_at	217.6 ± 111.6	414.7 ± 310.9	1.90586	1.79286
MFAP5	microfibrillar associated protein 5	209758_s_at	194.6 ± 109.6	623.8 ± 743.4	3.20571	1.79155
KRT16	keratin 16	209800_at	358.0 ± 225.2	2272.6 ± 3476.7	6.34814	1.7892
RPE	ribulose-5-phosphate-3-epimerase	225040_s_at	167.7 ± 97.2	269.7 ± 129.9	1.60816	1.78506
C1orf162	chromosome 1 open reading frame 162	228532_at	103.4 ± 28.7	276.4 ± 277.3	2.67342	1.78439
GDF15	growth differentiation factor 15	221577_x_at	117.3 ± 74.4	468.3 ± 604.0	3.99081	1.78417
UCP2	uncoupling protein 2 (mitochondrial, proton carrier)	208997_s_at	257.3 ± 73.9	399.7 ± 215.6	1.5537	1.7835
SOCS3	suppressor of cytokine signaling 3	227697_at	66.0 ± 96.5	263.1 ± 315.5	3.98762	1.78334
LIPA	lipase A, lysosomal acid, cholesterol esterase	201847_at	947.6 ± 136.4	1986.6 ± 1876.3	2.09653	1.78093
BHLHE41	basic helix-loop-helix family, member e41	221530_s_at	202.5 ± 98.0	410.3 ± 336.1	2.02609	1.77949
GLA	galactosidase, alpha	214430_at	333.0 ± 68.2	550.0 ± 357.1	1.65176	1.77943
EPB41L3	erythrocyte membrane protein band 4.1-like 3	206710_s_at	230.1 ± 68.1	372.7 ± 217.4	1.61951	1.77916
VEGFA	vascular endothelial growth factor A	210512_s_at	303.4 ± 149.5	833.5 ± 933.4	2.74688	1.77915
FAM107B	family with sequence similarity 107, member B	223058_at	254.4 ± 87.9	384.8 ± 190.6	1.5128	1.77767
MCAM	melanoma cell adhesion molecule	209086_x_at	293.3 ± 75.6	472.3 ± 285.5	1.61041	1.77701
TAP2	transporter 2, ATP-binding cassette, sub-family B (MDR/TAP)	225973_at	286.3 ± 128.7	450.7 ± 247.2	1.57389	1.77661
BLNK	B-cell linker	207655_s_at	155.1 ± 73.2	330.6 ± 279.5	2.13182	1.77551
H2AFX	H2A histone family, member X	205436_s_at	289.8 ± 68.6	438.6 ± 229.9	1.51317	1.77379
HSP90B1	heat shock protein 90kDa beta (Grp94), member 1	200598_s_at	637.6 ± 343.5	983.9 ± 551.0	1.54307	1.7715
CARD16 /// CASP1	caspase recruitment domain family, member 16 /// caspase 1, apoptosis-related cysteine peptidase (interleukin 1, beta, convertase)	1552703_s_at	155.2 ± 86.0	332.5 ± 281.9	2.14266	1.77148
VSIG4	V-set and immunoglobulin domain containing 4	204787_at	219.5 ± 44.9	465.5 ± 415.1	2.12076	1.77008
PLAU	plasminogen activator, urokinase	211668_s_at	121.3 ± 45.4	277.1 ± 246.7	2.28394	1.7693
SILV	silver homolog (mouse)	209848_s_at	3085.7 ± 1163.2	5552.0 ± 4473.9	1.79928	1.76818
MRC1 /// MRC1L1	mannose receptor, C type 1 /// mannose receptor, C type 1-like 1	204438_at	282.5 ± 85.2	510.9 ± 379.5	1.80827	1.76706
LAIR1	leukocyte-associated immunoglobulin-like receptor 1	210644_s_at	126.0 ± 31.6	253.7 ± 195.4	2.01249	1.76671
---	---	229150_at	215.8 ± 72.7	400.8 ± 299.4	1.85717	1.76533
CD3D	CD3d molecule, delta (CD3-TCR complex)	213539_at	167.4 ± 37.2	313.1 ± 229.2	1.86984	1.76353
LGMN	legumain	201212_at	609.4 ± 204.0	1168.7 ± 992.6	1.91785	1.76292
C14orf34	chromosome 14 open reading frame 34	1555786_s_at	530.3 ± 288.5	1107.6 ± 1016.5	2.08867	1.76252
DENND2D	DENN/MADD domain containing 2D	221081_s_at	173.2 ± 20.0	289.4 ± 175.6	1.67108	1.76095
PRKAR2B	protein kinase, cAMP-dependent, regulatory, type II, beta	203680_at	107.1 ± 48.0	250.6 ± 224.7	2.34002	1.76015
C10orf10	chromosome 10 open reading frame 10	209183_s_at	176.1 ± 52.0	352.4 ± 286.3	2.00096	1.75962
ID1	inhibitor of DNA binding 1, dominant negative helix-loop-helix protein	208937_s_at	533.4 ± 308.5	903.9 ± 614.8	1.69456	1.75831
GCH1	GTP cyclohydrolase 1	204224_s_at	133.0 ± 81.2	267.3 ± 202.9	2.01008	1.7543
PLAT	plasminogen activator, tissue	201860_s_at	349.7 ± 174.4	647.3 ± 503.0	1.8512	1.75253
MS4A6A	membrane-spanning 4-domains, subfamily A, member 6A	219666_at	300.7 ± 82.1	617.3 ± 550.8	2.05306	1.75134
PSPH	phosphoserine phosphatase	205048_s_at	117.7 ± 121.1	296.1 ± 281.8	2.5164	1.74991
KRR1	KRR1, small subunit (SSU) processome component, homolog (yeast)	203202_at	193.3 ± 140.4	304.5 ± 135.5	1.57485	1.74975
HLA-DMA	major histocompatibility complex, class II, DM alpha	217478_s_at	435.3 ± 166.0	1003.5 ± 1020.9	2.30517	1.74955
LRRC32	leucine rich repeat containing 32	203835_at	196.4 ± 50.8	358.9 ± 262.1	1.82705	1.7495
TNFSF10	tumor necrosis factor (ligand) superfamily, member 10	214329_x_at	151.0 ± 75.3	301.2 ± 236.0	1.99526	1.7476
FKBP14	FK506 binding protein 14, 22 kDa	230728_at	186.5 ± 85.5	291.9 ± 145.5	1.56535	1.74723
EMILIN2	elastin microfibril interfacer 2	224374_s_at	254.9 ± 35.9	454.5 ± 333.9	1.78254	1.74656
RSAD2	radical S-adenosyl methionine domain containing 2	242625_at	41.1 ± 15.3	177.0 ± 215.0	4.30632	1.74559
IFIT1	interferon-induced protein with tetratricopeptide repeats 1	203153_at	178.1 ± 123.4	640.1 ± 826.4	3.59362	1.74344
SEL1L3	sel-1 suppressor of lin-12-like 3 (C. elegans)	212314_at	88.1 ± 17.4	200.4 ± 170.6	2.27513	1.74292
HBB	hemoglobin, beta	211696_x_at	1228.6 ± 1094.8	3305.2 ± 3807.2	2.69027	1.74049
SLK	STE20-like kinase	206875_s_at	364.1 ± 173.6	596.3 ± 378.7	1.63755	1.73984
ARHGAP30	Rho GTPase activating protein 30	226219_at	123.6 ± 36.8	266.3 ± 227.8	2.15449	1.73763
FABP4	fatty acid binding protein 4, adipocyte	203980_at	112.8 ± 177.1	1055.5 ± 1739.7	9.35605	1.73759
KLK13	kallikrein-related peptidase 13	205783_at	138.5 ± 40.6	298.7 ± 260.8	2.15576	1.73656
CASP1	caspase 1, apoptosis-related cysteine peptidase (interleukin 1, beta, convertase)	211368_s_at	292.0 ± 133.6	546.8 ± 432.1	1.8729	1.735
---	---	236599_at	343.0 ± 176.4	852.9 ± 918.2	2.48657	1.73403
COL5A1	collagen, type V, alpha 1	212489_at	221.8 ± 106.5	406.3 ± 299.9	1.83191	1.73359
CRYZ	crystallin, zeta (quinone reductase)	202950_at	374.7 ± 156.4	584.6 ± 340.2	1.56034	1.73277
RNF6	ring finger protein (C3H2C3 type) 6	203403_s_at	365.2 ± 200.7	551.1 ± 278.4	1.50924	1.73099
LY86	lymphocyte antigen 86	205859_at	164.0 ± 34.4	372.0 ± 353.9	2.269	1.73009
MYO1F	myosin IF	213733_at	122.4 ± 23.7	229.4 ± 161.7	1.87448	1.73007
---	---	1556373_a_at	148.8 ± 36.8	251.1 ± 151.3	1.68724	1.72972
AURKA	aurora kinase A	204092_s_at	97.7 ± 14.8	244.5 ± 238.2	2.50279	1.72884
ITGB2	integrin, beta 2 (complement component 3 receptor 3 and 4 subunit)	1555349_a_at	201.7 ± 65.1	529.0 ± 580.3	2.62296	1.72869
IL18BP	interleukin 18 binding protein	222868_s_at	108.2 ± 24.7	278.4 ± 282.8	2.57348	1.72711
FGL2	fibrinogen-like 2	227265_at	621.4 ± 275.2	1084.6 ± 820.1	1.74536	1.72448
IGK@ /// IGKC	immunoglobulin kappa locus /// immunoglobulin kappa constant	215176_x_at	109.1 ± 45.2	1199.4 ± 2039.5	10.9888	1.72419
PARVB	parvin, beta	37966_at	231.8 ± 53.4	352.1 ± 185.0	1.51909	1.72331
GIMAP5	GTPase, IMAP family member 5	218805_at	263.8 ± 60.1	396.5 ± 208.2	1.50305	1.72274
MDK	midkine (neurite growth-promoting factor 2)	209035_at	129.4 ± 22.0	264.2 ± 216.2	2.04191	1.72136
HBB	hemoglobin, beta	217232_x_at	1076.0 ± 917.3	2942.3 ± 3468.4	2.73451	1.72051
ETNK1	ethanolamine kinase 1	225290_at	142.5 ± 100.9	344.9 ± 338.9	2.42058	1.71945
---	---	235652_at	200.5 ± 99.9	326.4 ± 187.1	1.62785	1.71871
CD52	CD52 molecule	34210_at	134.3 ± 48.2	418.7 ± 503.0	3.11829	1.71685
PDK4	pyruvate dehydrogenase kinase, isozyme 4	225207_at	108.8 ± 62.7	272.2 ± 268.7	2.50205	1.71609
SCD	stearoyl-CoA desaturase (delta-9-desaturase)	211162_x_at	182.8 ± 44.4	377.9 ± 331.6	2.06683	1.7159
TRBC1	T cell receptor beta constant 1	210915_x_at	175.7 ± 61.1	483.2 ± 547.2	2.7509	1.71549
TRBC1 /// TRBC2	T cell receptor beta constant 1 /// T cell receptor beta constant 2	211796_s_at	183.5 ± 64.9	505.2 ± 574.8	2.7534	1.71427
HPSE	heparanase	219403_s_at	136.7 ± 41.5	262.5 ± 198.4	1.92057	1.71423
LAMA1	laminin, alpha 1	227048_at	27.6 ± 6.8	145.1 ± 184.6	5.25351	1.71321
MICAL1	microtubule associated monoxygenase, calponin and LIM domain containing 1	218376_s_at	175.9 ± 52.3	293.7 ± 181.9	1.67028	1.71149
TNFAIP2	tumor necrosis factor, alpha-induced protein 2	202510_s_at	265.3 ± 65.6	455.3 ± 321.3	1.71649	1.71057
MPEG1	macrophage expressed 1	226818_at	418.4 ± 138.2	885.4 ± 852.6	2.11609	1.70903
IL10RA	interleukin 10 receptor, alpha	204912_at	145.9 ± 38.2	277.6 ± 210.8	1.90241	1.70901
NES	nestin	218678_at	485.3 ± 160.4	760.8 ± 477.2	1.5679	1.70619
PPIF	peptidylprolyl isomerase F	201490_s_at	333.0 ± 131.8	509.8 ± 285.1	1.53078	1.70585
---	---	232333_at	289.5 ± 101.8	476.0 ± 311.4	1.64416	1.70161
FPR3	formyl peptide receptor 3	230422_at	122.9 ± 28.1	256.4 ± 216.8	2.0867	1.69841
ECM1	extracellular matrix protein 1	209365_s_at	697.5 ± 215.2	1150.2 ± 822.2	1.64894	1.69815
NANS	N-acetylneuraminic acid synthase	218189_s_at	265.8 ± 45.5	425.9 ± 267.5	1.60258	1.69761
CCL2	chemokine (C-C motif) ligand 2	216598_s_at	275.6 ± 132.3	1261.9 ± 1868.5	4.57802	1.69747
PLOD2	procollagen-lysine, 2-oxoglutarate 5-dioxygenase 2	202619_s_at	122.5 ± 50.5	267.9 ± 238.7	2.18763	1.69498
CASP1	caspase 1, apoptosis-related cysteine peptidase (interleukin 1, beta, convertase)	211366_x_at	668.7 ± 195.9	1074.7 ± 734.3	1.6071	1.69469
CNIH3	cornichon homolog 3 (Drosophila)	214841_at	64.6 ± 33.6	175.5 ± 172.6	2.71458	1.69445
SFRP2	secreted frizzled-related protein 2	223122_s_at	1379.7 ± 608.1	2309.1 ± 1714.3	1.67361	1.69112
MPZL2	myelin protein zero-like 2	203780_at	184.7 ± 111.1	448.5 ± 466.6	2.42815	1.68815
CST7	cystatin F (leukocystatin)	210140_at	106.1 ± 30.2	209.9 ± 160.1	1.97936	1.68791
---	---	238558_at	157.3 ± 107.6	270.0 ± 161.6	1.71581	1.68732
CILP	cartilage intermediate layer protein, nucleotide pyrophosphohydrolase	206227_at	221.3 ± 92.5	541.7 ± 580.6	2.44734	1.686
RGS5	regulator of G-protein signaling 5	218353_at	314.6 ± 170.4	570.2 ± 441.7	1.81222	1.68592
ECHDC1	enoyl CoA hydratase domain containing 1	223087_at	764.0 ± 299.5	1153.1 ± 686.9	1.50925	1.68496
DUSP5	dual specificity phosphatase 5	209457_at	187.6 ± 66.8	293.6 ± 159.1	1.56488	1.68486
RAB20	RAB20, member RAS oncogene family	219622_at	138.8 ± 11.4	265.1 ± 205.7	1.90926	1.68323
a The FDR q-value for each was <0.0001
