# Supplementary material for: Gene expression analyses of primary melanomas reveal CTHRC1 as an important player in melanoma progression
Source: Oncotarget. 2016 Feb 23;7(12):15065–92. doi: 10.18632/oncotarget.7604 (PMC4924771; doi:10.18632/oncotarget.7604)
Supplement: Supplementary file 3 [file oncotarget-07-15065-s003.xlsx]

## Sheet: Supplementary Table S2
Supplementary Table S2. Underexpressed genes in primary melanomas compared to benign nevi by Significance Analysis of Microarrays (SAM).
			Mean ± StDev		Fold	SAM scorea
Gene	Gene description	Probe set ID	Benign nevi	Primary melanomas	Melanomas vs nevi	Melanomas vs nevi
CHP2	calcineurin-like EF hand protein 2	206149_at	992.0 ± 177.1	230.1 ± 184.1	-4.31073	-9.50963
C12orf57	chromosome 12 open reading frame 57	224719_s_at	2920.3 ± 638.9	1334.3 ± 270.7	-2.18861	-9.19423
CD44	CD44 molecule (Indian blood group)	204489_s_at	4737.5 ± 1010.7	1831.0 ± 767.6	-2.58738	-8.7761
CD44	CD44 molecule (Indian blood group)	209835_x_at	3725.4 ± 922.5	1477.2 ± 477.3	-2.52193	-8.71078
CIRBP	cold inducible RNA binding protein	200810_s_at	3603.7 ± 762.1	1777.9 ± 368.8	-2.02689	-8.65652
CIRBP	cold inducible RNA binding protein	200811_at	3891.8 ± 885.9	1717.4 ± 483.5	-2.26604	-8.59639
EPB41L4A-AS1	EPB41L4A antisense RNA 1 (non-protein coding)	225698_at	2821.9 ± 957.7	764.4 ± 341.0	-3.69174	-8.4717
CD44	CD44 molecule (Indian blood group)	212014_x_at	3187.3 ± 835.5	1219.7 ± 428.2	-2.61318	-8.40156
GLTSCR2	glioma tumor suppressor candidate region gene 2	234339_s_at	2535.4 ± 479.0	1134.9 ± 379.8	-2.23394	-8.3799
GLTSCR2	glioma tumor suppressor candidate region gene 2	217807_s_at	9711.1 ± 1017.5	5341.5 ± 1525.2	-1.81806	-8.32418
CRTAC1	cartilage acidic protein 1	221204_s_at	1433.4 ± 573.0	247.0 ± 142.1	-5.80316	-8.3007
ATXN7L3B	ataxin 7-like 3B	212114_at	1691.0 ± 197.5	1026.9 ± 180.0	-1.64668	-8.13045
RPL13 /// SNORD68	ribosomal protein L13 /// small nucleolar RNA, C/D box 68	212933_x_at	7793.2 ± 842.7	5055.8 ± 906.7	-1.54144	-7.99997
C11orf2	chromosome 11 open reading frame 2	217969_at	1570.9 ± 294.3	770.3 ± 203.9	-2.03918	-7.92712
CCNI	cyclin I	208656_s_at	5401.5 ± 846.9	3414.7 ± 529.1	-1.58184	-7.78192
MAL	mal, T-cell differentiation protein	204777_s_at	1391.6 ± 509.2	303.3 ± 214.7	-4.58864	-7.78169
---	---	234512_x_at	5180.0 ± 745.8	2941.3 ± 766.9	-1.7611	-7.58115
CCDC3	coiled-coil domain containing 3	223316_at	2474.6 ± 614.2	836.7 ± 510.4	-2.95763	-7.57852
PHB2	prohibitin 2	201600_at	4719.9 ± 580.3	3049.6 ± 552.8	-1.54775	-7.53531
CD44	CD44 molecule (Indian blood group)	204490_s_at	2304.2 ± 622.3	950.0 ± 345.5	-2.42548	-7.42133
BTG1	B-cell translocation gene 1, anti-proliferative	200921_s_at	4632.3 ± 722.5	2479.3 ± 767.9	-1.86835	-7.35441
AHCYL2	adenosylhomocysteinase-like 2	212814_at	1775.0 ± 771.4	393.6 ± 190.9	-4.50977	-7.34526
TFAP2B	transcription factor AP-2 beta (activating enhancer binding protein 2 beta)	1553394_a_at	674.9 ± 260.1	107.0 ± 110.7	-6.30521	-7.30998
BOC	Boc homolog (mouse)	224184_s_at	607.3 ± 71.8	283.2 ± 98.2	-2.14427	-7.03811
CTDSP2	CTD (carboxy-terminal domain, RNA polymerase II, polypeptide A) small phosphatase 2	203445_s_at	2034.9 ± 210.5	1336.2 ± 248.0	-1.52295	-6.96205
CORO2B	coronin, actin binding protein, 2B	209789_at	1070.2 ± 356.4	243.3 ± 249.9	-4.39811	-6.8718
SNHG8	small nucleolar RNA host gene 8 (non-protein coding)	225220_at	2617.9 ± 973.3	919.6 ± 355.8	-2.84679	-6.85094
RPL13 /// SNORD68	ribosomal protein L13 /// small nucleolar RNA, C/D box 68	229590_at	753.2 ± 321.4	182.8 ± 54.8	-4.12051	-6.83163
EEF2K	eukaryotic elongation factor-2 kinase	225546_at	1031.5 ± 250.9	418.4 ± 184.1	-2.46515	-6.80015
PTPN14	protein tyrosine phosphatase, non-receptor type 14	226282_at	2194.3 ± 538.2	1040.6 ± 354.7	-2.10873	-6.76402
CD44	CD44 molecule (Indian blood group)	212063_at	7871.1 ± 1007.1	4623.0 ± 1373.1	-1.7026	-6.73152
CD59	CD59 molecule, complement regulatory protein	200985_s_at	5144.1 ± 838.4	2865.4 ± 902.8	-1.79525	-6.68867
C17orf76-AS1 /// SNORD49A /// SNORD49B /// SNORD65	C17orf76 antisense RNA 1 (non-protein coding) /// small nucleolar RNA, C/D box 49A /// small nucleolar RNA, C/D box 49B /// small nucleolar RNA, C/D box 65	225065_x_at	4489.4 ± 1716.2	1263.8 ± 968.3	-3.55219	-6.66088
LETMD1	LETM1 domain containing 1	207170_s_at	982.4 ± 258.2	462.6 ± 116.6	-2.12347	-6.63943
RPL10A	ribosomal protein L10a	200036_s_at	8525.1 ± 970.0	5657.9 ± 1205.5	-1.50674	-6.60687
CDKN1C	cyclin-dependent kinase inhibitor 1C (p57, Kip2)	213348_at	2106.8 ± 870.0	635.4 ± 322.5	-3.31578	-6.5821
GAS5 /// SNORD44 /// SNORD47 /// SNORD76 /// SNORD77 /// SNORD79 /// SNORD80 /// SNORD81	growth arrest-specific 5 (non-protein coding) /// small nucleolar RNA, C/D box 44 /// small nucleolar RNA, C/D box 47 /// small nucleolar RNA, C/D box 76 /// small nucleolar RNA, C/D box 77 /// small nucleolar RNA, C/D box 79 /// small nucleolar RNA, C/D box 80 /// small nucleolar RNA, C/D box 81	224841_x_at	4906.4 ± 1089.2	2228.5 ± 1045.7	-2.20169	-6.57752
RPS15A	ribosomal protein S15a	235309_at	762.1 ± 240.1	239.5 ± 143.0	-3.18173	-6.53981
PFDN5	prefoldin subunit 5	207132_x_at	3933.0 ± 659.3	2428.4 ± 544.8	-1.61955	-6.53157
ZFYVE21	zinc finger, FYVE domain containing 21	224445_s_at	1132.7 ± 247.2	579.9 ± 161.1	-1.95333	-6.52737
GAS5 /// SNORD44 /// SNORD47 /// SNORD76 /// SNORD77 /// SNORD79 /// SNORD80 /// SNORD81	growth arrest-specific 5 (non-protein coding) /// small nucleolar RNA, C/D box 44 /// small nucleolar RNA, C/D box 47 /// small nucleolar RNA, C/D box 76 /// small nucleolar RNA, C/D box 77 /// small nucleolar RNA, C/D box 79 /// small nucleolar RNA, C/D box 80 /// small nucleolar RNA, C/D box 81	224741_x_at	6959.2 ± 1680.3	3197.8 ± 1426.3	-2.17628	-6.52369
TMEM43	transmembrane protein 43	217795_s_at	1558.5 ± 390.0	816.4 ± 187.5	-1.90901	-6.5217
AHNAK2	AHNAK nucleoprotein 2	212992_at	2971.1 ± 753.9	1056.4 ± 761.4	-2.81264	-6.4926
TUSC1	tumor suppressor candidate 1	227388_at	1102.9 ± 186.7	639.4 ± 143.1	-1.72502	-6.47222
EEF2K	eukaryotic elongation factor-2 kinase	225545_at	1279.0 ± 386.8	559.0 ± 177.6	-2.28809	-6.45439
GATA3	GATA binding protein 3	209604_s_at	3394.5 ± 913.5	998.9 ± 989.4	-3.39822	-6.4481
CTDSPL	CTD (carboxy-terminal domain, RNA polymerase II, polypeptide A) small phosphatase-like	201906_s_at	954.4 ± 137.4	533.5 ± 144.3	-1.78903	-6.44436
FBXO16 /// ZNF395	F-box protein 16 /// zinc finger protein 395	223216_x_at	524.7 ± 88.0	277.8 ± 60.8	-1.88892	-6.34981
EXPH5	exophilin 5	214734_at	1538.8 ± 263.2	570.2 ± 422.6	-2.69875	-6.33912
PEBP1	phosphatidylethanolamine binding protein 1	211941_s_at	3087.7 ± 289.1	2043.3 ± 460.3	-1.51119	-6.3109
TPPP3	tubulin polymerization-promoting protein family member 3	218876_at	739.0 ± 234.4	247.5 ± 137.4	-2.98553	-6.30966
RPL13 /// SNORD68	ribosomal protein L13 /// small nucleolar RNA, C/D box 68	212191_x_at	11297.8 ± 1753.5	7157.6 ± 1739.0	-1.57844	-6.25878
SNHG7 /// SNORA17 /// SNORA43	small nucleolar RNA host gene 7 (non-protein coding) /// small nucleolar RNA, H/ACA box 17 /// small nucleolar RNA, H/ACA box 43	229050_s_at	1372.9 ± 646.1	388.7 ± 145.7	-3.53175	-6.2219
ENPP2	ectonucleotide pyrophosphatase/phosphodiesterase 2	210839_s_at	1516.5 ± 522.6	554.2 ± 287.3	-2.73627	-6.22012
IGF1R	insulin-like growth factor 1 receptor	225330_at	1577.6 ± 540.4	615.4 ± 272.3	-2.56335	-6.20597
TFAP2B	transcription factor AP-2 beta (activating enhancer binding protein 2 beta)	214451_at	1255.4 ± 601.9	224.2 ± 279.3	-5.60071	-6.16933
MAP4	microtubule-associated protein 4	212566_at	2301.5 ± 377.6	1454.6 ± 314.0	-1.58219	-6.14965
ALDH3A2	aldehyde dehydrogenase 3 family, member A2	202054_s_at	1906.9 ± 402.5	833.7 ± 451.0	-2.28729	-6.14921
APH1B	anterior pharynx defective 1 homolog B (C. elegans)	226358_at	416.3 ± 110.1	175.9 ± 40.4	-2.36672	-6.1456
ARSD	arylsulfatase D	223696_at	518.6 ± 107.8	251.0 ± 68.6	-2.06578	-6.13168
CD44	CD44 molecule (Indian blood group)	1557905_s_at	2697.3 ± 868.9	1182.2 ± 475.9	-2.28155	-6.09401
RPL15	ribosomal protein L15	221476_s_at	8499.2 ± 1204.6	5526.4 ± 1314.2	-1.53794	-6.08712
XYLT1	xylosyltransferase I	213725_x_at	1542.1 ± 661.8	399.0 ± 338.4	-3.86489	-6.08193
LGI3	leucine-rich repeat LGI family, member 3	238061_at	387.0 ± 103.0	133.3 ± 63.9	-2.9028	-6.05304
FBXO16 /// ZNF395	F-box protein 16 /// zinc finger protein 395	232693_s_at	469.6 ± 73.2	255.9 ± 54.7	-1.83511	-6.04458
GPM6B	glycoprotein M6B	209168_at	897.2 ± 265.8	356.2 ± 170.5	-2.51913	-6.0399
NEO1	neogenin 1	225270_at	559.7 ± 117.8	246.2 ± 101.3	-2.27308	-5.99188
ZNF395	zinc finger protein 395	218149_s_at	720.4 ± 146.6	378.3 ± 104.8	-1.90435	-5.97706
SMARCD2	SWI/SNF related, matrix associated, actin dependent regulator of chromatin, subfamily d, member 2	201827_at	541.6 ± 74.7	318.2 ± 64.0	-1.70206	-5.92953
TSHZ1	teashirt zinc finger homeobox 1	223283_s_at	665.2 ± 123.5	373.9 ± 83.5	-1.77926	-5.92597
PTPN14	protein tyrosine phosphatase, non-receptor type 14	244533_at	888.2 ± 195.8	455.2 ± 144.7	-1.95124	-5.90612
FBXO16 /// ZNF395	F-box protein 16 /// zinc finger protein 395	221123_x_at	516.2 ± 94.9	274.1 ± 65.9	-1.88316	-5.89704
EIF3L	eukaryotic translation initiation factor 3, subunit L	217719_at	7785.9 ± 821.6	5074.5 ± 1352.7	-1.5343	-5.89609
CTSF	cathepsin F	203657_s_at	948.7 ± 195.6	476.3 ± 174.8	-1.99198	-5.89178
PYGL	phosphorylase, glycogen, liver	202990_at	1479.1 ± 673.9	438.2 ± 262.3	-3.37516	-5.85544
KRT77	keratin 77	237120_at	2094.0 ± 728.9	569.9 ± 632.9	-3.67402	-5.8504
CAV1	caveolin 1, caveolae protein, 22kDa	212097_at	3925.3 ± 789.3	2234.6 ± 723.4	-1.75661	-5.82771
MAML3	mastermind-like 3 (Drosophila)	242794_at	578.7 ± 229.0	198.3 ± 64.5	-2.91782	-5.81475
FBL	fibrillarin	211623_s_at	2816.3 ± 514.5	1635.8 ± 512.0	-1.72165	-5.80543
FBXO7	F-box protein 7	201178_at	2908.0 ± 861.4	1408.9 ± 537.3	-2.06406	-5.78165
EIF4B /// LOC100653227	eukaryotic translation initiation factor 4B /// uncharacterized LOC100653227	211938_at	3630.9 ± 829.3	2183.7 ± 520.2	-1.66278	-5.77357
FAM189A2	family with sequence similarity 189, member A2	213900_at	359.9 ± 99.3	137.7 ± 49.2	-2.6134	-5.7695
COL17A1	collagen, type XVII, alpha 1	204636_at	972.8 ± 324.0	319.8 ± 245.1	-3.0422	-5.70698
PEX5	peroxisomal biogenesis factor 5	203244_at	592.5 ± 117.3	353.6 ± 51.4	-1.67578	-5.67533
CD44	CD44 molecule (Indian blood group)	210916_s_at	1535.9 ± 595.7	607.7 ± 265.0	-2.52751	-5.6708
TOM1L2	target of myb1-like 2 (chicken)	226198_at	544.0 ± 99.0	297.3 ± 74.6	-1.82969	-5.66687
RXRA	retinoid X receptor, alpha	202449_s_at	1464.7 ± 356.2	783.3 ± 250.4	-1.87003	-5.66059
TPRG1L	tumor protein p63 regulated 1-like	224871_at	1050.0 ± 156.3	595.4 ± 198.7	-1.76356	-5.57484
KRT15	keratin 15	204734_at	4941.1 ± 1062.2	1380.1 ± 1921.9	-3.58024	-5.56805
CBX7	chromobox homolog 7	212914_at	635.3 ± 148.5	320.1 ± 100.5	-1.98484	-5.56727
RPL22	ribosomal protein L22	221726_at	3364.0 ± 851.4	1865.9 ± 594.3	-1.8029	-5.55794
GPM6B	glycoprotein M6B	209169_at	964.0 ± 378.8	349.3 ± 182.1	-2.75974	-5.54332
---	---	234875_at	536.3 ± 109.9	273.8 ± 85.0	-1.95868	-5.53118
KANK1	KN motif and ankyrin repeat domains 1	213005_s_at	1343.0 ± 261.9	723.8 ± 270.5	-1.85533	-5.52354
PRRC2B	proline-rich coiled-coil 2B	212068_s_at	929.0 ± 105.4	607.1 ± 131.6	-1.53034	-5.50968
KIF13A	kinesin family member 13A	235072_s_at	1483.4 ± 450.1	771.3 ± 215.6	-1.92328	-5.50796
RPL22	ribosomal protein L22	214042_s_at	3182.0 ± 646.7	1880.6 ± 584.4	-1.692	-5.46872
PFDN5	prefoldin subunit 5	210908_s_at	4130.9 ± 769.3	2703.2 ± 613.0	-1.52814	-5.4595
GSTM3	glutathione S-transferase mu 3 (brain)	235867_at	330.4 ± 103.2	122.9 ± 41.8	-2.6884	-5.45851
RGMB	RGM domain family, member B	226989_at	867.8 ± 224.9	381.6 ± 197.9	-2.27437	-5.42633
PCDH7	protocadherin 7	228640_at	1969.3 ± 1079.9	431.9 ± 467.2	-4.55936	-5.40396
FOXN3	forkhead box N3	222494_at	1591.4 ± 278.5	899.8 ± 327.5	-1.76864	-5.37806
ENPP2	ectonucleotide pyrophosphatase/phosphodiesterase 2	209392_at	2818.2 ± 862.5	1187.0 ± 739.8	-2.37416	-5.36868
BAIAP2	BAI1-associated protein 2	209502_s_at	332.8 ± 37.4	168.3 ± 54.0	-1.97787	-5.35238
BOC	Boc homolog (mouse)	225990_at	848.0 ± 231.6	399.7 ± 168.4	-2.12173	-5.34787
CCL27	chemokine (C-C motif) ligand 27	207955_at	480.2 ± 194.2	114.5 ± 122.6	-4.19526	-5.34747
CNTN1	contactin 1	227209_at	653.4 ± 372.7	136.9 ± 85.5	-4.77446	-5.34413
ARHGEF37	Rho guanine nucleotide exchange factor (GEF) 37	227717_at	824.7 ± 209.1	299.7 ± 240.5	-2.75214	-5.34365
NHEJ1 /// SLC23A3	nonhomologous end-joining factor 1 /// solute carrier family 23 (nucleobase transporters), member 3	219418_at	479.1 ± 106.7	251.1 ± 64.9	-1.90799	-5.33968
LZTS1	leucine zipper, putative tumor suppressor 1	219042_at	635.3 ± 234.3	233.4 ± 124.4	-2.72213	-5.32959
NRCAM	neuronal cell adhesion molecule	204105_s_at	509.2 ± 293.2	94.0 ± 59.1	-5.41518	-5.32405
CCNI	cyclin I	208655_at	3775.9 ± 832.9	2468.1 ± 496.2	-1.52987	-5.30573
OSBPL9	oxysterol binding protein-like 9	218047_at	1918.5 ± 466.1	1001.3 ± 413.2	-1.91609	-5.29924
FAM57A	family with sequence similarity 57, member A	218898_at	983.3 ± 336.3	432.6 ± 188.3	-2.27313	-5.26344
CHL1	cell adhesion molecule with homology to L1CAM (close homolog of L1)	204591_at	1719.9 ± 989.1	389.0 ± 371.5	-4.42142	-5.25801
CNTN1	contactin 1	211203_s_at	476.5 ± 230.9	136.7 ± 54.9	-3.4855	-5.24353
CRIP1	cysteine-rich protein 1 (intestinal)	205081_at	1472.7 ± 631.6	531.6 ± 320.6	-2.77013	-5.24175
CD59	CD59 molecule, complement regulatory protein	200984_s_at	3725.2 ± 724.2	2165.6 ± 786.4	-1.72022	-5.24008
ALDH3A2	aldehyde dehydrogenase 3 family, member A2	202053_s_at	2169.7 ± 397.7	1142.1 ± 535.0	-1.89972	-5.23955
LOC100287705 /// PTN	uncharacterized LOC100287705 /// pleiotrophin	209465_x_at	653.5 ± 339.2	137.7 ± 150.5	-4.74422	-5.23618
FOXN3	forkhead box N3	205022_s_at	987.9 ± 153.9	555.7 ± 203.4	-1.77766	-5.23504
SPTBN1	spectrin, beta, non-erythrocytic 1	200671_s_at	467.5 ± 126.6	221.2 ± 72.5	-2.11365	-5.18865
CADM1	cell adhesion molecule 1	209031_at	1344.6 ± 628.3	446.3 ± 289.7	-3.013	-5.17343
CLSTN1	calsyntenin 1	201561_s_at	1623.7 ± 247.6	1003.8 ± 306.9	-1.61751	-5.17283
HSPA12A	heat shock 70kDa protein 12A	214434_at	685.4 ± 250.1	248.2 ± 158.1	-2.76183	-5.1716
CALM1 /// CALM2 /// CALM3	calmodulin 1 (phosphorylase kinase, delta) /// calmodulin 2 (phosphorylase kinase, delta) /// calmodulin 3 (phosphorylase kinase, delta)	211984_at	2336.4 ± 528.2	1415.4 ± 399.4	-1.65074	-5.15583
SLC1A4	solute carrier family 1 (glutamate/neutral amino acid transporter), member 4	212811_x_at	1514.6 ± 640.3	579.5 ± 325.5	-2.61382	-5.14071
CRTAP	cartilage associated protein	226656_at	917.0 ± 287.5	438.9 ± 170.8	-2.08928	-5.13259
IMPDH2	IMP (inosine 5'-monophosphate) dehydrogenase 2	201892_s_at	3402.3 ± 645.3	2067.0 ± 677.8	-1.64603	-5.12072
SP1	Sp1 transcription factor	224760_at	728.8 ± 126.4	448.5 ± 106.8	-1.6251	-5.11829
LOC339166 /// WSCD1	uncharacterized LOC339166 /// WSC domain containing 1	213155_at	386.1 ± 229.2	68.6 ± 22.0	-5.6296	-5.10737
CCNB1IP1	cyclin B1 interacting protein 1, E3 ubiquitin protein ligase	217988_at	1189.9 ± 345.2	639.7 ± 197.7	-1.86009	-5.09793
LOC100287223 /// PTPRJ	uncharacterized LOC100287223 /// protein tyrosine phosphatase, receptor type, J	227396_at	961.8 ± 335.4	448.7 ± 167.7	-2.14353	-5.09464
ARSD	arylsulfatase D	225286_at	454.5 ± 79.6	277.4 ± 48.9	-1.63832	-5.04172
LRP4	low density lipoprotein receptor-related protein 4	212850_s_at	474.7 ± 141.6	205.0 ± 90.6	-2.3151	-5.04073
INPP5A	inositol polyphosphate-5-phosphatase, 40kDa	203006_at	662.1 ± 119.4	392.6 ± 105.3	-1.68616	-5.03941
LOC100287705 /// PTN	uncharacterized LOC100287705 /// pleiotrophin	211737_x_at	2292.9 ± 1465.8	474.9 ± 510.2	-4.82829	-5.00121
NOB1	NIN1/RPN12 binding protein 1 homolog (S. cerevisiae)	223018_at	609.0 ± 121.9	371.1 ± 77.2	-1.64109	-4.99564
PHLPP1	PH domain and leucine rich repeat protein phosphatase 1	212719_at	542.5 ± 180.3	238.9 ± 95.5	-2.27071	-4.98798
SLC35F1	solute carrier family 35, member F1	228060_at	603.8 ± 316.1	187.7 ± 69.0	-3.21646	-4.98075
NDRG2	NDRG family member 2	206453_s_at	1692.4 ± 400.7	797.0 ± 472.5	-2.12362	-4.97784
SDC4	syndecan 4	202071_at	1062.3 ± 278.7	535.1 ± 238.5	-1.98525	-4.95116
PSAT1	phosphoserine aminotransferase 1	223062_s_at	1155.4 ± 196.8	622.2 ± 282.2	-1.85709	-4.93422
STK24	serine/threonine kinase 24	208854_s_at	1838.4 ± 292.1	1083.0 ± 415.1	-1.69748	-4.92592
FGFBP2	fibroblast growth factor binding protein 2	223836_at	1291.0 ± 798.5	244.5 ± 340.0	-5.28002	-4.91845
ZSCAN18	zinc finger and SCAN domain containing 18	218312_s_at	709.5 ± 149.9	359.0 ± 161.9	-1.97609	-4.91804
C1orf21	chromosome 1 open reading frame 21	223126_s_at	548.2 ± 118.6	308.1 ± 85.4	-1.77959	-4.91798
SLC1A4	solute carrier family 1 (glutamate/neutral amino acid transporter), member 4	209610_s_at	1629.9 ± 725.0	601.2 ± 395.9	-2.7112	-4.91479
GPR27	G protein-coupled receptor 27	227769_at	340.9 ± 112.7	118.4 ± 73.5	-2.87775	-4.90022
TMEM43	transmembrane protein 43	222418_s_at	673.6 ± 178.9	373.1 ± 99.2	-1.8053	-4.89993
PHYHIP	phytanoyl-CoA 2-hydroxylase interacting protein	205325_at	245.3 ± 58.1	101.1 ± 38.0	-2.42606	-4.89408
ANXA8 /// ANXA8L1 /// ANXA8L2	annexin A8 /// annexin A8-like 1 /// annexin A8-like 2	203074_at	3628.2 ± 763.9	1615.0 ± 1198.4	-2.24653	-4.88721
TMOD1	tropomodulin 1	203662_s_at	439.6 ± 195.6	163.1 ± 44.6	-2.69491	-4.88279
CHP1	calcineurin-like EF hand protein 1	214665_s_at	3304.7 ± 1330.1	1593.6 ± 594.6	-2.07372	-4.88025
LZTS1	leucine zipper, putative tumor suppressor 1	47550_at	642.8 ± 242.7	232.9 ± 161.6	-2.76022	-4.87478
BTG1	B-cell translocation gene 1, anti-proliferative	200920_s_at	4763.0 ± 1040.2	2859.1 ± 1011.3	-1.66588	-4.85084
FGFR3	fibroblast growth factor receptor 3	204379_s_at	2059.3 ± 671.1	737.0 ± 714.5	-2.79409	-4.84133
GAS1	growth arrest-specific 1	204457_s_at	1654.2 ± 365.8	919.2 ± 378.9	-1.79971	-4.84006
TRPM1	transient receptor potential cation channel, subfamily M, member 1	206479_at	882.3 ± 456.2	263.2 ± 201.4	-3.35173	-4.83504
NDRG1	N-myc downstream regulated 1	200632_s_at	3062.5 ± 796.2	1782.9 ± 613.2	-1.71766	-4.82058
DENND1A	DENN/MADD domain containing 1A	226849_at	317.4 ± 86.6	148.7 ± 42.1	-2.1349	-4.81365
SNHG1 /// SNORD22 /// SNORD25 /// SNORD26 /// SNORD27 /// SNORD28 /// SNORD29 /// SNORD31	small nucleolar RNA host gene 1 (non-protein coding) /// small nucleolar RNA, C/D box 22 /// small nucleolar RNA, C/D box 25 /// small nucleolar RNA, C/D box 26 /// small nucleolar RNA, C/D box 27 /// small nucleolar RNA, C/D box 28 /// small nucleolar RNA, C/D box 29 /// small nucleolar RNA, C/D box 31	224610_at	1600.4 ± 676.8	713.1 ± 301.9	-2.24417	-4.81082
WNT4	wingless-type MMTV integration site family, member 4	208606_s_at	294.3 ± 84.7	106.8 ± 63.5	-2.75612	-4.8094
APCDD1	adenomatosis polyposis coli down-regulated 1	225016_at	3495.4 ± 576.0	1616.7 ± 1176.3	-2.16211	-4.80788
FOXN3	forkhead box N3	218031_s_at	1042.6 ± 224.2	586.9 ± 222.4	-1.77653	-4.77402
CTNND1 /// TMX2-CTNND1	catenin (cadherin-associated protein), delta 1 /// TMX2-CTNND1 readthrough (non-protein coding)	208407_s_at	1408.3 ± 262.0	804.4 ± 326.9	-1.75067	-4.7678
GAPDHS	glyceraldehyde-3-phosphate dehydrogenase, spermatogenic	207116_s_at	765.0 ± 441.2	205.0 ± 150.0	-3.73212	-4.76006
R3HDM2	R3H domain containing 2	203831_at	983.1 ± 187.6	641.9 ± 143.4	-1.53148	-4.75088
HIST3H2A	histone cluster 3, H2a	221582_at	810.0 ± 249.9	410.3 ± 157.3	-1.97432	-4.73836
---	---	227826_s_at	534.7 ± 245.9	158.4 ± 136.2	-3.37577	-4.7293
---	---	229083_at	487.6 ± 122.6	259.0 ± 80.6	-1.88256	-4.72025
---	---	216380_x_at	1419.7 ± 324.0	922.6 ± 202.3	-1.53878	-4.71905
EFS	embryonal Fyn-associated substrate	204400_at	783.9 ± 155.3	365.2 ± 225.7	-2.14653	-4.71892
CRTAP /// LOC100653071	cartilage associated protein /// cartilage-associated protein-like	201380_at	890.3 ± 201.1	443.9 ± 230.1	-2.00584	-4.71699
PRKCZ	protein kinase C, zeta	202178_at	366.3 ± 72.4	203.7 ± 51.4	-1.79852	-4.71421
SNHG6 /// SNORD87	small nucleolar RNA host gene 6 (non-protein coding) /// small nucleolar RNA, C/D box 87	225547_at	4641.2 ± 1106.0	3002.8 ± 777.7	-1.5456	-4.71301
AHNAK	AHNAK nucleoprotein	211986_at	4717.8 ± 716.4	2662.3 ± 1300.5	-1.7721	-4.70794
CDKN1C	cyclin-dependent kinase inhibitor 1C (p57, Kip2)	219534_x_at	354.1 ± 166.1	115.7 ± 44.6	-3.05912	-4.70621
MAP4	microtubule-associated protein 4	212567_s_at	598.8 ± 128.1	362.8 ± 85.3	-1.65064	-4.69667
FBXO21	F-box protein 21	212231_at	528.3 ± 57.4	335.1 ± 85.3	-1.57652	-4.69178
FBXO7	F-box protein 7	1554423_a_at	2590.1 ± 759.2	1418.6 ± 567.4	-1.82586	-4.68916
RPL15	ribosomal protein L15	217266_at	780.5 ± 167.4	466.1 ± 135.5	-1.67475	-4.68336
GATA3	GATA binding protein 3	209602_s_at	646.3 ± 272.2	191.1 ± 202.0	-3.38266	-4.68059
TMEM245	transmembrane protein 245	223005_s_at	488.4 ± 99.9	287.0 ± 71.8	-1.70181	-4.6762
PNRC1	proline-rich nuclear receptor coactivator 1	209034_at	2319.6 ± 472.9	1515.2 ± 404.9	-1.53092	-4.67594
CYB5R1	cytochrome b5 reductase 1	202263_at	1929.8 ± 306.7	1215.9 ± 410.4	-1.58708	-4.64944
HAUS4 /// MIR4707	HAUS augmin-like complex, subunit 4 /// microRNA 4707	218383_at	514.6 ± 132.3	285.5 ± 79.6	-1.8024	-4.60085
HSD17B8	hydroxysteroid (17-beta) dehydrogenase 8	213540_at	452.4 ± 60.5	265.7 ± 82.1	-1.70295	-4.6007
CAV1	caveolin 1, caveolae protein, 22kDa	203065_s_at	1829.8 ± 537.5	1035.6 ± 365.7	-1.76695	-4.5976
LOC100287705 /// PTN	uncharacterized LOC100287705 /// pleiotrophin	209466_x_at	2263.2 ± 1511.6	510.8 ± 576.2	-4.43112	-4.59388
D4S234E	DNA segment on chromosome 4 (unique) 234 expressed sequence	213533_at	1181.6 ± 314.1	591.2 ± 310.9	-1.99867	-4.59213
TMOD1	tropomodulin 1	203661_s_at	305.4 ± 93.3	140.8 ± 40.4	-2.1688	-4.57539
SORBS2	sorbin and SH3 domain containing 2	204288_s_at	751.8 ± 403.2	273.3 ± 104.0	-2.75095	-4.57085
PPP1R3C	protein phosphatase 1, regulatory subunit 3C	204284_at	760.8 ± 288.0	291.4 ± 216.0	-2.61073	-4.57085
ZNFX1-AS1	ZNFX1 antisense RNA 1 (non-protein coding)	226227_x_at	4130.3 ± 658.8	2708.6 ± 866.5	-1.5249	-4.56521
DIP2C	DIP2 disco-interacting protein 2 homolog C (Drosophila)	212503_s_at	831.8 ± 267.7	426.5 ± 165.5	-1.9503	-4.56039
PSAT1	phosphoserine aminotransferase 1	220892_s_at	548.5 ± 169.6	277.3 ± 98.0	-1.97758	-4.55468
CCDC50	coiled-coil domain containing 50	226713_at	1027.5 ± 448.6	422.7 ± 237.7	-2.43082	-4.55002
LANCL2	LanC lantibiotic synthetase component C-like 2 (bacterial)	222561_at	435.6 ± 75.4	277.9 ± 49.9	-1.56755	-4.54986
CRYM	crystallin, mu	205489_at	497.0 ± 185.6	226.7 ± 81.4	-2.19204	-4.5498
EIF4EBP2	eukaryotic translation initiation factor 4E binding protein 2	224653_at	673.8 ± 108.0	432.2 ± 110.2	-1.55919	-4.54238
FGFR2	fibroblast growth factor receptor 2	203638_s_at	916.0 ± 298.3	372.3 ± 283.3	-2.4604	-4.53863
GDPD2	glycerophosphodiester phosphodiesterase domain containing 2	220291_at	408.1 ± 108.7	207.3 ± 71.3	-1.96856	-4.53062
NSFL1C	NSFL1 (p97) cofactor (p47)	217830_s_at	562.8 ± 113.7	342.4 ± 87.9	-1.64385	-4.53049
EFHD1	EF-hand domain family, member D1	209343_at	519.0 ± 138.9	216.6 ± 149.5	-2.39595	-4.5261
KAT5	K(lysine) acetyltransferase 5	214258_x_at	622.9 ± 120.2	412.5 ± 73.0	-1.50987	-4.5231
TXNIP	thioredoxin interacting protein	201010_s_at	5126.5 ± 743.6	3321.1 ± 1158.8	-1.54362	-4.52296
ID4	inhibitor of DNA binding 4, dominant negative helix-loop-helix protein	209293_x_at	507.9 ± 128.3	275.5 ± 90.4	-1.84363	-4.52272
ZNFX1-AS1	ZNFX1 antisense RNA 1 (non-protein coding)	224915_x_at	4042.3 ± 694.8	2629.9 ± 855.7	-1.53708	-4.52241
MT1X	metallothionein 1X	204326_x_at	3589.7 ± 1206.4	1958.8 ± 767.0	-1.83262	-4.51697
CABLES1	Cdk5 and Abl enzyme substrate 1	225531_at	1010.2 ± 273.1	490.4 ± 277.1	-2.05985	-4.51646
FOXQ1	forkhead box Q1	227475_at	1142.2 ± 557.2	372.8 ± 338.7	-3.06343	-4.51623
HIPK2	homeodomain interacting protein kinase 2	225097_at	856.0 ± 291.2	447.0 ± 154.3	-1.91498	-4.51188
SLC1A4	solute carrier family 1 (glutamate/neutral amino acid transporter), member 4	212810_s_at	893.7 ± 435.1	330.1 ± 205.8	-2.70746	-4.51142
---	---	243383_at	499.1 ± 169.9	218.6 ± 111.6	-2.28309	-4.50407
PLLP	plasmolipin	204519_s_at	370.4 ± 120.2	152.2 ± 82.6	-2.43306	-4.50127
ID4	Inhibitor of DNA binding 4, dominant negative helix-loop-helix protein	226933_s_at	263.7 ± 53.3	113.3 ± 58.1	-2.32642	-4.48919
CNBP	CCHC-type zinc finger, nucleic acid binding protein	227731_at	582.5 ± 95.2	356.7 ± 104.9	-1.63313	-4.48779
ZFP106	zinc finger protein 106 homolog (mouse)	217781_s_at	1583.9 ± 667.2	770.1 ± 293.9	-2.05667	-4.48681
LDOC1	leucine zipper, down-regulated in cancer 1	204454_at	526.5 ± 132.8	265.4 ± 117.9	-1.98412	-4.48272
CDHR1	cadherin-related family member 1	213369_at	603.9 ± 253.8	222.6 ± 159.7	-2.71303	-4.46155
BCAN	brevican	219107_at	840.7 ± 384.7	248.6 ± 288.3	-3.38181	-4.45498
FAM149A	family with sequence similarity 149, member A	214890_s_at	256.6 ± 90.3	106.5 ± 28.3	-2.40888	-4.45438
PAMR1	peptidase domain containing associated with muscle regeneration 1	213661_at	677.9 ± 396.2	227.7 ± 88.0	-2.9773	-4.42732
BAG3	BCL2-associated athanogene 3	217911_s_at	1316.7 ± 239.0	841.4 ± 262.7	-1.565	-4.42643
PAIP2B	poly(A) binding protein interacting protein 2B	221868_at	270.5 ± 45.6	134.4 ± 51.3	-2.01229	-4.40953
GATA3	GATA binding protein 3	209603_at	290.6 ± 84.8	97.6 ± 84.0	-2.97662	-4.4028
SORBS3	sorbin and SH3 domain containing 3	209253_at	941.9 ± 189.8	618.5 ± 151.2	-1.52285	-4.37608
GNG12	guanine nucleotide binding protein (G protein), gamma 12	222834_s_at	623.9 ± 111.5	386.6 ± 112.8	-1.61367	-4.3717
CELSR2	cadherin, EGF LAG seven-pass G-type receptor 2 (flamingo homolog, Drosophila)	204029_at	962.7 ± 183.5	534.1 ± 250.2	-1.80266	-4.37004
GLG1	golgi glycoprotein 1	225918_at	658.9 ± 147.1	426.2 ± 85.3	-1.54601	-4.36202
---	---	216348_at	1262.3 ± 236.3	786.5 ± 270.6	-1.60489	-4.36016
---	---	216383_at	637.3 ± 125.7	408.6 ± 97.2	-1.55985	-4.35892
ALDH3A2	aldehyde dehydrogenase 3 family, member A2	210544_s_at	807.6 ± 289.5	388.4 ± 185.0	-2.07963	-4.35364
ZNF704	zinc finger protein 704	223366_at	834.0 ± 293.6	420.2 ± 175.8	-1.98463	-4.34926
H3F3A /// H3F3B	H3 histone, family 3A /// H3 histone, family 3B (H3.3B)	211998_at	1273.9 ± 395.6	683.8 ± 294.8	-1.86306	-4.34051
C14orf132	chromosome 14 open reading frame 132	218820_at	518.7 ± 139.2	255.8 ± 124.5	-2.02799	-4.33268
KCTD15	potassium channel tetramerisation domain containing 15	222664_at	764.2 ± 171.8	459.5 ± 147.0	-1.66302	-4.3269
CRTAP /// LOC100653071	cartilage associated protein /// cartilage-associated protein-like	1555889_a_at	3679.1 ± 599.0	2299.4 ± 916.0	-1.59999	-4.32287
CDKN1C	cyclin-dependent kinase inhibitor 1C (p57, Kip2)	213182_x_at	356.6 ± 193.7	115.0 ± 44.5	-3.10025	-4.29737
ARSD	arylsulfatase D	230131_x_at	230.7 ± 50.1	123.7 ± 20.7	-1.86513	-4.29508
MCOLN3	mucolipin 3	229797_at	1730.2 ± 805.1	668.4 ± 525.2	-2.58858	-4.28425
C6orf48	chromosome 6 open reading frame 48	220755_s_at	2594.6 ± 828.6	1529.3 ± 513.0	-1.69665	-4.27671
C3orf37	Chromosome 3 open reading frame 37	201677_at	254.1 ± 58.1	138.2 ± 25.2	-1.83831	-4.2749
IFT122	intraflagellar transport 122 homolog (Chlamydomonas)	220744_s_at	328.1 ± 56.8	202.2 ± 39.0	-1.62237	-4.26855
ZNFX1-AS1	ZNFX1 antisense RNA 1 (non-protein coding)	226835_s_at	2531.7 ± 616.0	1583.9 ± 534.7	-1.59839	-4.26852
SPPL3	signal peptide peptidase like 3	224639_at	1132.3 ± 220.7	715.6 ± 232.8	-1.58221	-4.26739
DEGS1	delta(4)-desaturase, sphingolipid 1	207431_s_at	3135.5 ± 870.8	1537.3 ± 1021.4	-2.03961	-4.26328
EZR	ezrin	208623_s_at	1296.7 ± 336.2	783.4 ± 264.0	-1.65518	-4.26207
MTMR2	myotubularin related protein 2	203212_s_at	388.6 ± 92.7	216.4 ± 64.6	-1.79628	-4.26178
KIAA0284	KIAA0284	213242_x_at	843.4 ± 205.5	503.6 ± 167.1	-1.6749	-4.26147
HPSE2	heparanase 2	220927_s_at	277.8 ± 123.1	104.6 ± 32.5	-2.65545	-4.25548
FEZ1	fasciculation and elongation protein zeta 1 (zygin I)	203562_at	739.2 ± 266.2	355.2 ± 173.4	-2.08099	-4.25527
ID4	inhibitor of DNA binding 4, dominant negative helix-loop-helix protein	209291_at	1597.2 ± 365.0	812.5 ± 503.5	-1.96577	-4.25519
---	---	227827_at	554.8 ± 308.7	156.7 ± 153.7	-3.54089	-4.25462
---	---	225494_at	684.5 ± 108.5	454.1 ± 114.1	-1.5074	-4.24831
KLHL21	kelch-like 21 (Drosophila)	203068_at	463.6 ± 90.7	273.0 ± 85.3	-1.69805	-4.24581
KAZN	kazrin, periplakin interacting protein	229144_at	728.1 ± 283.3	359.0 ± 141.5	-2.02845	-4.24379
HHATL	hedgehog acyltransferase-like	223572_at	1809.3 ± 1680.5	137.2 ± 405.4	-13.1825	-4.24356
ETV5	ets variant 5	203349_s_at	2788.1 ± 1187.1	1155.0 ± 900.6	-2.4139	-4.22415
RRAGD	Ras-related GTP binding D	221523_s_at	503.2 ± 162.8	248.5 ± 108.9	-2.02519	-4.2032
MFAP3L	microfibrillar-associated protein 3-like	205442_at	1021.3 ± 412.5	432.3 ± 302.6	-2.36255	-4.20177
WLS	wntless homolog (Drosophila)	221958_s_at	694.4 ± 263.5	373.7 ± 98.1	-1.85821	-4.19534
PHYHD1	phytanoyl-CoA dioxygenase domain containing 1	226846_at	266.5 ± 49.9	145.2 ± 41.3	-1.83525	-4.18794
EIF4EBP2	eukaryotic translation initiation factor 4E binding protein 2	224645_at	425.5 ± 78.9	247.0 ± 82.4	-1.72318	-4.18307
TSHZ1	teashirt zinc finger homeobox 1	223282_at	558.6 ± 194.6	290.6 ± 100.1	-1.92258	-4.17689
MCOLN3	mucolipin 3	220484_at	912.4 ± 333.2	408.5 ± 267.8	-2.23354	-4.16927
DLG5	discs, large homolog 5 (Drosophila)	201681_s_at	764.4 ± 233.7	438.3 ± 139.8	-1.74421	-4.16809
PTPN14	protein tyrosine phosphatase, non-receptor type 14	205503_at	195.7 ± 63.5	80.1 ± 22.8	-2.44349	-4.1649
CD82	CD82 molecule	203904_x_at	823.3 ± 139.1	524.4 ± 168.8	-1.5702	-4.16302
TMEM108	transmembrane protein 108	223524_s_at	404.1 ± 264.8	107.9 ± 48.4	-3.74489	-4.15796
HIPK2	homeodomain interacting protein kinase 2	225116_at	1399.2 ± 542.4	739.7 ± 292.1	-1.8915	-4.14868
FAM149A	family with sequence similarity 149, member A	214889_at	212.4 ± 90.7	75.1 ± 22.7	-2.82981	-4.14559
SKP1	S-phase kinase-associated protein 1	200719_at	621.7 ± 94.3	411.7 ± 106.6	-1.50999	-4.14344
HIPK2	homeodomain interacting protein kinase 2	225368_at	1367.3 ± 537.0	678.5 ± 334.9	-2.01527	-4.14137
IRS1	insulin receptor substrate 1	204686_at	305.9 ± 96.5	147.3 ± 51.6	-2.07674	-4.12418
TRAF3IP2	TRAF3 interacting protein 2	215411_s_at	780.1 ± 147.3	512.0 ± 138.2	-1.5237	-4.12153
GATM	glycine amidinotransferase (L-arginine:glycine amidinotransferase)	216733_s_at	969.1 ± 333.2	453.0 ± 286.9	-2.13949	-4.12035
SOX5	SRY (sex determining region Y)-box 5	238009_at	873.5 ± 390.1	354.6 ± 252.1	-2.46351	-4.11769
DPYSL2	dihydropyrimidinase-like 2	200762_at	3606.1 ± 1208.0	1961.3 ± 944.6	-1.83858	-4.11712
CLDN1	claudin 1	218182_s_at	687.9 ± 337.6	250.7 ± 195.6	-2.74369	-4.1151
IGF1R	insulin-like growth factor 1 receptor	203627_at	1113.8 ± 413.7	488.3 ± 354.6	-2.28124	-4.11174
MXI1	MAX interactor 1	202364_at	2465.2 ± 501.7	1578.8 ± 566.8	-1.56147	-4.11038
ZFP106	zinc finger protein 106 homolog (mouse)	222407_s_at	1437.5 ± 611.3	762.4 ± 254.9	-1.88549	-4.09285
VPS26B	vacuolar protein sorting 26 homolog B (S. pombe)	225483_at	549.6 ± 95.3	357.2 ± 91.6	-1.53852	-4.09155
GAS6	growth arrest-specific 6	1598_g_at	1574.8 ± 306.7	978.3 ± 381.5	-1.60978	-4.09082
IGF1R	insulin-like growth factor 1 receptor	243358_at	291.2 ± 102.1	129.6 ± 52.6	-2.24717	-4.08091
CDON	Cdon homolog (mouse)	227526_at	413.6 ± 148.6	193.9 ± 86.8	-2.1334	-4.07864
SPTBN1	spectrin, beta, non-erythrocytic 1	200672_x_at	731.6 ± 209.9	420.5 ± 148.7	-1.74004	-4.07823
EGFR	epidermal growth factor receptor	210984_x_at	369.7 ± 97.8	196.4 ± 71.0	-1.88231	-4.06969
NRARP	NOTCH-regulated ankyrin repeat protein	226499_at	430.6 ± 73.6	280.9 ± 60.9	-1.53281	-4.06742
NFIX	nuclear factor I/X (CCAAT-binding transcription factor)	227400_at	1446.1 ± 507.3	758.4 ± 370.2	-1.90676	-4.06661
LOC100506558 /// MATN2	uncharacterized LOC100506558 /// matrilin 2	202350_s_at	960.1 ± 240.4	480.9 ± 302.4	-1.99636	-4.06448
TXNIP	thioredoxin interacting protein	201009_s_at	5418.2 ± 1102.1	3598.7 ± 1201.6	-1.50562	-4.06444
RSL1D1	ribosomal L1 domain containing 1	213750_at	402.8 ± 132.9	212.4 ± 63.3	-1.89645	-4.06064
LOC100507246	uncharacterized LOC100507246	224603_at	4036.2 ± 1162.8	2112.6 ± 1275.8	-1.91051	-4.06051
MAP3K1	mitogen-activated protein kinase kinase kinase 1, E3 ubiquitin protein ligase	225927_at	1208.7 ± 197.9	804.9 ± 249.9	-1.50175	-4.05917
H6PD	hexose-6-phosphate dehydrogenase (glucose 1-dehydrogenase)	221892_at	400.3 ± 84.3	244.8 ± 60.8	-1.6349	-4.05639
GAS6	growth arrest-specific 6	202177_at	455.9 ± 82.5	249.8 ± 112.0	-1.82505	-4.0558
MOK	MOK protein kinase	205130_at	850.8 ± 398.2	357.2 ± 224.1	-2.38207	-4.05203
PHGDH	phosphoglycerate dehydrogenase	201397_at	787.2 ± 121.9	458.7 ± 208.9	-1.71624	-4.05002
EZR	ezrin	208622_s_at	1209.9 ± 432.7	682.1 ± 239.8	-1.77397	-4.04223
CSRP1	cysteine and glycine-rich protein 1	200621_at	2391.5 ± 406.1	1500.6 ± 621.1	-1.59368	-4.04196
DEGS1	delta(4)-desaturase, sphingolipid 1	209250_at	2531.5 ± 589.8	1325.8 ± 844.1	-1.90934	-4.03778
MOB3B	MOB kinase activator 3B	226844_at	472.4 ± 176.4	234.6 ± 88.5	-2.01398	-4.03534
---	---	234807_x_at	363.7 ± 58.2	234.1 ± 50.0	-1.55354	-4.03349
AJUBA	ajuba LIM protein	225806_at	455.6 ± 169.2	192.4 ± 126.2	-2.36869	-4.03162
PMP22	peripheral myelin protein 22	210139_s_at	3436.1 ± 666.6	2277.3 ± 772.9	-1.50889	-4.02968
PTRF	polymerase I and transcript release factor	1557938_s_at	873.3 ± 240.8	517.0 ± 183.2	-1.68926	-4.0287
MAP4	microtubule-associated protein 4	33850_at	482.6 ± 100.1	309.4 ± 71.5	-1.55977	-4.02483
MOB3B	MOB kinase activator 3B	229568_at	342.2 ± 117.6	156.6 ± 73.3	-2.1845	-4.02171
LOC100506548 /// RPL37	uncharacterized LOC100506548 /// ribosomal protein L37	224763_at	574.3 ± 333.6	209.9 ± 102.4	-2.73596	-4.0214
FXYD3	FXYD domain containing ion transport regulator 3	202488_s_at	837.7 ± 206.8	539.2 ± 141.2	-1.55363	-4.02136
TMEM159	transmembrane protein 159	213272_s_at	552.4 ± 124.0	281.0 ± 158.5	-1.96597	-4.02041
UBXN1	UBX domain protein 1	201871_s_at	804.0 ± 158.1	533.0 ± 142.1	-1.50847	-4.02035
GPR37	G protein-coupled receptor 37 (endothelin receptor type B-like)	209631_s_at	822.1 ± 507.8	222.5 ± 271.1	-3.69506	-4.01911
RBMX /// SNORD61	RNA binding motif protein, X-linked /// small nucleolar RNA, C/D box 61	213762_x_at	2038.5 ± 352.9	1277.4 ± 527.5	-1.59579	-4.01017
ARSD	arylsulfatase D	225280_x_at	250.5 ± 54.4	142.1 ± 28.9	-1.76324	-4.0059
HNRPDL	heterogeneous nuclear ribonucleoprotein D-like	209068_at	613.3 ± 138.6	358.8 ± 136.8	-1.70929	-4.00205
PTGS1	prostaglandin-endoperoxide synthase 1 (prostaglandin G/H synthase and cyclooxygenase)	238669_at	555.5 ± 139.5	259.1 ± 177.5	-2.14348	-3.99538
MRPS27	mitochondrial ribosomal protein S27	212145_at	668.3 ± 121.0	440.5 ± 119.1	-1.51734	-3.99514
IGF1R	insulin-like growth factor 1 receptor	203628_at	1707.8 ± 722.9	764.5 ± 529.7	-2.2338	-3.99421
HSPB2	heat shock 27kDa protein 2	205824_at	372.3 ± 147.9	179.6 ± 54.1	-2.07244	-3.99349
NFIX	nuclear factor I/X (CCAAT-binding transcription factor)	228278_at	474.0 ± 104.8	267.9 ± 105.4	-1.76932	-3.99339
SNAI2	snail homolog 2 (Drosophila)	213139_at	2022.0 ± 573.1	1102.5 ± 591.6	-1.83395	-3.99124
CTNNBIP1	catenin, beta interacting protein 1	203081_at	924.1 ± 276.3	497.3 ± 242.2	-1.85843	-3.98868
DNM1	dynamin 1	215116_s_at	356.8 ± 97.5	182.2 ± 76.9	-1.95876	-3.98442
NEO1	neogenin 1	204321_at	658.4 ± 216.1	350.8 ± 148.7	-1.87672	-3.98212
---	---	230350_at	411.8 ± 51.1	262.2 ± 74.4	-1.57058	-3.98064
NDRG2	NDRG family member 2	214279_s_at	580.0 ± 250.6	249.3 ± 150.8	-2.32677	-3.97695
PTGS1	prostaglandin-endoperoxide synthase 1 (prostaglandin G/H synthase and cyclooxygenase)	205127_at	335.0 ± 114.2	156.3 ± 70.2	-2.14299	-3.97418
LHFPL3	lipoma HMGIC fusion partner-like 3	236761_at	432.0 ± 404.4	35.7 ± 32.8	-12.0965	-3.96574
PKNOX2	PBX/knotted 1 homeobox 2	63305_at	736.0 ± 266.2	281.0 ± 280.2	-2.61931	-3.9557
REPS1	RALBP1 associated Eps domain containing 1	224366_s_at	656.0 ± 164.4	430.8 ± 89.1	-1.52276	-3.9525
PPP2R3A	protein phosphatase 2, regulatory subunit B'', alpha	209633_at	761.8 ± 146.6	446.5 ± 196.2	-1.70631	-3.94743
SPPL3	signal peptide peptidase like 3	224638_at	233.5 ± 51.6	122.0 ± 36.9	-1.91298	-3.94585
PLAC2	placenta-specific 2 (non-protein coding)	229385_s_at	696.5 ± 172.6	307.6 ± 255.8	-2.26461	-3.94471
DISP1	dispatched homolog 1 (Drosophila)	228184_at	358.7 ± 211.0	121.3 ± 49.3	-2.95798	-3.94249
ORAI1	ORAI calcium release-activated calcium modulator 1	226531_at	548.4 ± 111.6	356.9 ± 88.9	-1.53636	-3.94035
EFS	embryonal Fyn-associated substrate	210880_s_at	376.5 ± 64.7	212.2 ± 84.7	-1.77404	-3.93893
SPTBN2	spectrin, beta, non-erythrocytic 2	205155_s_at	295.1 ± 77.3	156.1 ± 51.7	-1.89097	-3.93752
PARD3	par-3 partitioning defective 3 homolog (C. elegans)	221527_s_at	278.8 ± 39.4	152.7 ± 58.2	-1.82618	-3.93274
AJUBA	ajuba LIM protein	1553764_a_at	424.4 ± 177.6	177.0 ± 109.6	-2.39736	-3.91917
IL37	interleukin 37	224555_x_at	764.5 ± 174.2	409.5 ± 226.4	-1.86693	-3.91041
FGFR2	fibroblast growth factor receptor 2	203639_s_at	296.5 ± 102.7	122.5 ± 76.5	-2.42084	-3.90963
TBC1D16	TBC1 domain family, member 16	1558066_s_at	257.6 ± 84.8	123.9 ± 39.2	-2.07941	-3.90704
CRTAP	cartilage associated protein	227138_at	477.6 ± 70.1	290.8 ± 105.4	-1.64207	-3.90193
ARHGAP23	Rho GTPase activating protein 23	226638_at	606.0 ± 143.9	364.9 ± 127.1	-1.66048	-3.89058
EPHX2	epoxide hydrolase 2, cytoplasmic	209368_at	279.4 ± 68.3	135.8 ± 64.3	-2.05694	-3.89027
AIF1L	allograft inflammatory factor 1-like	223075_s_at	865.3 ± 245.9	449.6 ± 258.1	-1.92465	-3.88415
ITGB4	integrin, beta 4	204990_s_at	637.5 ± 98.9	362.8 ± 178.6	-1.75725	-3.8835
BCAN	brevican	91920_at	854.2 ± 304.2	394.5 ± 274.4	-2.16509	-3.88137
SGCD	sarcoglycan, delta (35kDa dystrophin-associated glycoprotein)	230730_at	616.9 ± 282.7	273.6 ± 150.6	-2.25471	-3.87865
ARHGAP31	Rho GTPase activating protein 31	226056_at	412.7 ± 133.2	226.9 ± 69.0	-1.81827	-3.87376
PTGS1	prostaglandin-endoperoxide synthase 1 (prostaglandin G/H synthase and cyclooxygenase)	215813_s_at	819.6 ± 250.8	400.6 ± 260.4	-2.04607	-3.87266
PTGS1	prostaglandin-endoperoxide synthase 1 (prostaglandin G/H synthase and cyclooxygenase)	205128_x_at	900.3 ± 245.1	465.6 ± 280.1	-1.93386	-3.86245
PARD6G	par-6 partitioning defective 6 homolog gamma (C. elegans)	227204_at	838.3 ± 231.7	471.2 ± 216.9	-1.77924	-3.86217
FXYD3	FXYD domain containing ion transport regulator 3	202489_s_at	2456.2 ± 409.7	1493.2 ± 724.4	-1.64491	-3.85884
KLF13	Kruppel-like factor 13	225390_s_at	901.8 ± 227.3	546.3 ± 207.2	-1.65058	-3.85747
GPM6B	glycoprotein M6B	209167_at	3166.3 ± 997.3	1853.4 ± 817.6	-1.70841	-3.85513
NFATC2	nuclear factor of activated T-cells, cytoplasmic, calcineurin-dependent 2	228442_at	852.2 ± 526.4	306.7 ± 205.7	-2.77862	-3.84949
RPUSD4	RNA pseudouridylate synthase domain containing 4	225398_at	479.9 ± 84.1	300.9 ± 94.9	-1.59478	-3.84904
BBS1	Bardet-Biedl syndrome 1	218471_s_at	416.7 ± 84.3	265.1 ± 65.5	-1.57148	-3.84814
HOXA7	homeobox A7	235753_at	224.0 ± 45.4	105.7 ± 51.0	-2.11954	-3.84469
PKNOX2	PBX/knotted 1 homeobox 2	222171_s_at	293.5 ± 84.7	107.4 ± 102.0	-2.7328	-3.84454
DNMBP	dynamin binding protein	212838_at	365.8 ± 63.0	227.8 ± 63.0	-1.60584	-3.84293
C11orf41	chromosome 11 open reading frame 41	235486_at	467.7 ± 186.5	205.7 ± 127.5	-2.27349	-3.84065
KIF1B	kinesin family member 1B	209234_at	623.1 ± 138.8	380.2 ± 135.3	-1.63899	-3.84065
SSBP3	single stranded DNA binding protein 3	222482_at	494.7 ± 98.8	281.6 ± 123.4	-1.75718	-3.83868
MYH14	myosin, heavy chain 14, non-muscle	234290_x_at	355.3 ± 108.5	175.8 ± 82.9	-2.02153	-3.83752
IGSF11	immunoglobulin superfamily, member 11	228375_at	521.0 ± 219.5	173.0 ± 205.7	-3.01215	-3.83447
EPPK1	epiplakin 1	232165_at	1289.4 ± 485.2	565.2 ± 468.5	-2.28123	-3.83331
EXPH5	exophilin 5	213929_at	617.0 ± 171.7	253.0 ± 243.0	-2.43918	-3.83193
TP63	tumor protein p63	209863_s_at	2074.6 ± 495.2	998.6 ± 810.8	-2.07754	-3.83141
CD59	CD59 molecule, complement regulatory protein	212463_at	1272.7 ± 395.7	810.8 ± 220.5	-1.56968	-3.82637
IRF6	interferon regulatory factor 6	202597_at	1269.6 ± 378.5	668.3 ± 393.8	-1.89966	-3.82628
ILVBL	ilvB (bacterial acetolactate synthase)-like	202993_at	523.1 ± 103.3	314.8 ± 117.3	-1.66168	-3.8249
RGMB	RGM domain family, member B	227340_s_at	329.2 ± 101.3	153.6 ± 83.7	-2.14322	-3.82206
ARID1B	AT rich interactive domain 1B (SWI1-like)	225184_at	317.4 ± 53.5	209.9 ± 35.3	-1.51247	-3.81569
ALAD	aminolevulinate dehydratase	218487_at	417.0 ± 77.5	272.3 ± 63.4	-1.53113	-3.81476
SLC1A4	solute carrier family 1 (glutamate/neutral amino acid transporter), member 4	209611_s_at	285.9 ± 117.3	134.6 ± 34.3	-2.12447	-3.80947
DCHS1	dachsous 1 (Drosophila)	222101_s_at	469.5 ± 97.9	275.8 ± 105.9	-1.70261	-3.8055
TIMP3	TIMP metallopeptidase inhibitor 3	201150_s_at	2014.2 ± 743.9	1172.1 ± 445.0	-1.71849	-3.79615
CLDN1	claudin 1	222549_at	2393.3 ± 650.9	1087.7 ± 988.9	-2.2003	-3.79602
ACVR1B	activin A receptor, type IB	213198_at	784.1 ± 174.1	499.9 ± 165.4	-1.56852	-3.78438
BCAN	brevican	221623_at	367.1 ± 132.6	109.3 ± 157.3	-3.35776	-3.7842
RARG	retinoic acid receptor, gamma	204189_at	673.1 ± 178.0	437.6 ± 105.2	-1.53823	-3.77963
PTPRF	protein tyrosine phosphatase, receptor type, F	200636_s_at	2133.5 ± 518.1	1160.6 ± 718.0	-1.8382	-3.77919
CADM1	cell adhesion molecule 1	209032_s_at	354.8 ± 162.6	145.7 ± 81.7	-2.43525	-3.77897
FGFR2	fibroblast growth factor receptor 2	208228_s_at	473.5 ± 173.0	212.2 ± 141.0	-2.23121	-3.77677
PCDH7	protocadherin 7	210273_at	477.2 ± 198.2	182.3 ± 164.6	-2.61797	-3.7737
EIF4B	eukaryotic translation initiation factor 4B	211937_at	2601.2 ± 808.0	1683.0 ± 503.4	-1.54557	-3.76531
KLF5	Kruppel-like factor 5 (intestinal)	209212_s_at	1334.8 ± 262.6	647.7 ± 528.6	-2.06076	-3.75988
LOC100507303	uncharacterized LOC100507303	228049_x_at	885.0 ± 272.9	495.6 ± 230.9	-1.78586	-3.74765
GSTM3	glutathione S-transferase mu 3 (brain)	202554_s_at	1145.3 ± 314.7	632.0 ± 344.1	-1.81219	-3.7473
EGFR	epidermal growth factor receptor	201983_s_at	2224.6 ± 501.3	1172.3 ± 808.8	-1.8976	-3.74712
ABHD2	abhydrolase domain containing 2	225337_at	1102.2 ± 297.3	624.4 ± 315.9	-1.7651	-3.73915
MYADM	myeloid-associated differentiation marker	225673_at	2634.6 ± 1606.6	1155.8 ± 546.5	-2.27956	-3.7387
MLANA	melan-A	206426_at	3895.9 ± 1055.0	2055.9 ± 1392.8	-1.89501	-3.73521
OLFML2A	olfactomedin-like 2A	213075_at	930.6 ± 236.0	560.5 ± 231.2	-1.66037	-3.73514
---	---	229544_at	356.6 ± 143.2	155.9 ± 91.0	-2.28694	-3.72782
CRTAP /// LOC100653071	cartilage associated protein /// cartilage-associated protein-like	1554464_a_at	1053.8 ± 288.3	632.0 ± 262.3	-1.66747	-3.71898
MYCL1	v-myc myelocytomatosis viral oncogene homolog 1, lung carcinoma derived (avian)	214058_at	354.8 ± 88.8	169.9 ± 105.2	-2.08774	-3.71886
TPCN2	two pore segment channel 2	229250_at	707.0 ± 309.0	273.1 ± 264.4	-2.58862	-3.71853
MT1X	metallothionein 1X	208581_x_at	3704.2 ± 1263.8	2362.0 ± 718.8	-1.56824	-3.7182
AUTS2	autism susceptibility candidate 2	212599_at	1129.4 ± 243.9	731.0 ± 260.0	-1.54511	-3.71476
MAPRE2	microtubule-associated protein, RP/EB family, member 2	213489_at	343.2 ± 66.5	224.9 ± 43.2	-1.5257	-3.7109
DACT2	dapper, antagonist of beta-catenin, homolog 2 (Xenopus laevis)	1569648_at	260.1 ± 65.6	144.4 ± 40.6	-1.80068	-3.70705
BCL11A	B-cell CLL/lymphoma 11A (zinc finger protein)	210347_s_at	531.6 ± 129.1	323.7 ± 111.1	-1.64208	-3.70137
EGFR	epidermal growth factor receptor	211607_x_at	335.2 ± 92.5	177.2 ± 75.1	-1.89105	-3.69595
LOC100506548 /// RPL37	uncharacterized LOC100506548 /// ribosomal protein L37	224767_at	398.9 ± 132.5	219.7 ± 72.7	-1.81513	-3.6932
DDHD2	DDHD domain containing 2	212690_at	442.4 ± 167.4	227.5 ± 93.1	-1.9448	-3.69126
EGFR	epidermal growth factor receptor	201984_s_at	484.2 ± 158.7	250.9 ± 123.8	-1.92997	-3.68903
---	---	231034_s_at	478.2 ± 130.3	284.4 ± 94.4	-1.68145	-3.68763
POU3F3	POU class 3 homeobox 3	228780_at	538.0 ± 394.1	153.9 ± 116.7	-3.49631	-3.6835
---	---	238751_at	282.2 ± 151.4	93.0 ± 70.3	-3.03363	-3.68314
ARID5B	AT rich interactive domain 5B (MRF1-like)	212614_at	1654.9 ± 426.3	1045.3 ± 403.5	-1.58321	-3.683
MYH14	myosin, heavy chain 14, non-muscle	232977_x_at	344.2 ± 102.4	174.9 ± 83.1	-1.96754	-3.68207
---	---	236090_at	244.2 ± 80.4	119.9 ± 41.2	-2.03655	-3.67797
EPPK1	epiplakin 1	232164_s_at	1759.5 ± 689.8	801.1 ± 656.1	-2.1963	-3.67341
AHCYL2	adenosylhomocysteinase-like 2	215672_s_at	347.8 ± 248.1	103.0 ± 34.3	-3.37658	-3.66569
PFKM	phosphofructokinase, muscle	210976_s_at	1200.7 ± 337.8	730.5 ± 297.0	-1.64361	-3.6648
LOC100506421	uncharacterized LOC100506421	230184_at	368.6 ± 235.5	130.4 ± 47.1	-2.82784	-3.66347
TMX4	thioredoxin-related transmembrane protein 4	201581_at	1559.5 ± 696.4	798.9 ± 414.4	-1.95201	-3.65589
PTRF	polymerase I and transcript release factor	208789_at	2007.1 ± 461.0	1299.8 ± 499.0	-1.54419	-3.65395
PPP2R3A	protein phosphatase 2, regulatory subunit B'', alpha	207749_s_at	537.8 ± 176.4	301.7 ± 118.0	-1.78242	-3.65278
TRAK1	trafficking protein, kinesin binding 1	226013_at	301.2 ± 48.7	192.3 ± 45.6	-1.56657	-3.65261
CDKN1C	Cyclin-dependent kinase inhibitor 1C (p57, Kip2)	213183_s_at	227.2 ± 137.1	67.5 ± 34.6	-3.36474	-3.65105
C3orf70	chromosome 3 open reading frame 70	242447_at	530.6 ± 243.3	242.7 ± 135.8	-2.18622	-3.64203
ORAI3	ORAI calcium release-activated calcium modulator 3	221864_at	581.1 ± 100.5	371.7 ± 130.1	-1.56341	-3.64166
HNRNPA0	heterogeneous nuclear ribonucleoprotein A0	201054_at	1837.9 ± 717.0	1119.2 ± 336.5	-1.64213	-3.64124
TOLLIP	toll interacting protein	222469_s_at	312.5 ± 54.8	198.0 ± 49.0	-1.5784	-3.64123
TMEM18	transmembrane protein 18	225489_at	539.9 ± 115.7	355.4 ± 96.0	-1.51914	-3.63333
LOC100127888	uncharacterized LOC100127888	1554332_a_at	713.8 ± 315.9	282.4 ± 270.6	-2.52725	-3.62236
WIF1	WNT inhibitory factor 1	204712_at	195.7 ± 135.5	42.9 ± 20.3	-4.56499	-3.62008
OTUD1	OTU domain containing 1	226140_s_at	762.6 ± 274.8	446.2 ± 151.9	-1.70929	-3.62007
RPS28	ribosomal protein S28	208903_at	428.1 ± 89.1	252.5 ± 100.6	-1.69523	-3.61768
MAMDC2	MAM domain containing 2	228885_at	294.9 ± 149.0	103.0 ± 82.1	-2.8631	-3.61751
MYH14	myosin, heavy chain 14, non-muscle	226988_s_at	238.8 ± 59.0	121.7 ± 50.5	-1.96152	-3.61609
ANO1	anoctamin 1, calcium activated chloride channel	218804_at	379.0 ± 128.1	176.7 ± 111.2	-2.1449	-3.60925
SOX15	SRY (sex determining region Y)-box 15	206122_at	305.7 ± 71.0	191.8 ± 37.8	-1.5936	-3.60846
NFIA	nuclear factor I/A	226806_s_at	941.3 ± 228.3	552.5 ± 269.0	-1.7037	-3.60695
IDI2-AS1	IDI2 antisense RNA 1 (non-protein coding)	220703_at	330.1 ± 203.6	114.9 ± 60.0	-2.87294	-3.59536
HIPK2	homeodomain interacting protein kinase 2	225115_at	680.5 ± 274.2	379.6 ± 131.9	-1.79274	-3.59349
CNRIP1	cannabinoid receptor interacting protein 1	226751_at	899.7 ± 559.6	374.6 ± 192.7	-2.40176	-3.59144
EZR	ezrin	217234_s_at	755.5 ± 365.4	391.2 ± 137.9	-1.93107	-3.58989
TBC1D16	TBC1 domain family, member 16	1554701_a_at	548.6 ± 153.6	289.7 ± 163.6	-1.89357	-3.58945
MYH14	myosin, heavy chain 14, non-muscle	219946_x_at	604.2 ± 199.7	337.5 ± 146.7	-1.79048	-3.58805
GNG2	guanine nucleotide binding protein (G protein), gamma 2	224964_s_at	1201.2 ± 418.6	676.8 ± 325.7	-1.77492	-3.58702
CREBL2	cAMP responsive element binding protein-like 2	201988_s_at	604.5 ± 176.1	386.8 ± 99.3	-1.56291	-3.57736
FAM213A	family with sequence similarity 213, member A	232662_x_at	692.3 ± 120.7	426.0 ± 185.6	-1.62494	-3.57159
DNAJB2	DnaJ (Hsp40) homolog, subfamily B, member 2	202500_at	465.4 ± 89.6	307.8 ± 82.9	-1.51223	-3.57075
C1orf68	chromosome 1 open reading frame 68	217087_at	1013.8 ± 387.9	408.2 ± 439.2	-2.48381	-3.5664
HLF	hepatic leukemia factor	204754_at	260.3 ± 72.4	123.9 ± 67.7	-2.10126	-3.56512
CYGB	cytoglobin	226632_at	963.1 ± 662.6	369.9 ± 192.4	-2.60336	-3.56507
CIRBP	cold inducible RNA binding protein	228519_x_at	384.2 ± 100.6	247.4 ± 47.1	-1.55293	-3.56392
DMKN	dermokine	226926_at	5864.5 ± 1112.3	3091.1 ± 2397.0	-1.89723	-3.55978
CDKN1C	cyclin-dependent kinase inhibitor 1C (p57, Kip2)	216894_x_at	242.0 ± 130.5	91.6 ± 33.3	-2.64081	-3.55704
SWAP70	SWAP switching B-cell complex 70kDa subunit	209307_at	601.8 ± 287.0	306.5 ± 113.1	-1.96365	-3.55578
PABPC4	poly(A) binding protein, cytoplasmic 4 (inducible form)	201064_s_at	1666.7 ± 528.8	1026.5 ± 405.5	-1.62364	-3.55502
CPQ	carboxypeptidase Q	203501_at	736.2 ± 196.3	445.0 ± 181.7	-1.65433	-3.55322
COBL	cordon-bleu homolog (mouse)	213050_at	433.7 ± 129.8	209.7 ± 138.9	-2.0678	-3.5515
D4S234E	DNA segment on chromosome 4 (unique) 234 expressed sequence	209569_x_at	2120.7 ± 680.8	1159.7 ± 700.6	-1.82865	-3.54902
TCTN2	tectonic family member 2	206438_x_at	367.1 ± 106.4	227.6 ± 46.4	-1.61292	-3.5485
LFNG	LFNG O-fucosylpeptide 3-beta-N-acetylglucosaminyltransferase	228762_at	453.5 ± 81.4	281.0 ± 104.1	-1.61359	-3.54837
KLF5	Kruppel-like factor 5 (intestinal)	209211_at	986.7 ± 319.7	435.7 ± 413.0	-2.26447	-3.54253
BCL2	B-cell CLL/lymphoma 2	203685_at	420.2 ± 152.2	217.1 ± 101.1	-1.93537	-3.54201
---	---	1559410_at	443.2 ± 255.9	154.2 ± 138.4	-2.87362	-3.53826
SASH1	SAM and SH3 domain containing 1	226022_at	1533.5 ± 495.7	941.6 ± 370.8	-1.62859	-3.53338
LAMP2	lysosomal-associated membrane protein 2	226671_at	483.8 ± 143.1	268.9 ± 123.3	-1.79914	-3.52759
EZR	ezrin	208621_s_at	559.5 ± 298.5	267.3 ± 95.6	-2.09326	-3.52631
CA12	carbonic anhydrase XII	210735_s_at	856.2 ± 156.1	484.4 ± 285.6	-1.76764	-3.52454
WNT3	wingless-type MMTV integration site family, member 3	229103_at	237.8 ± 106.0	82.7 ± 72.1	-2.87453	-3.52072
ETV5	ets variant 5	216375_s_at	693.3 ± 274.0	342.7 ± 211.5	-2.0232	-3.51936
PVRL1	poliovirus receptor-related 1 (herpesvirus entry mediator C)	225211_at	769.0 ± 248.3	471.6 ± 159.5	-1.63068	-3.5178
PALM	paralemmin	203859_s_at	448.1 ± 95.6	296.8 ± 74.7	-1.50961	-3.51322
D4S234E	DNA segment on chromosome 4 (unique) 234 expressed sequence	209570_s_at	1185.5 ± 433.7	615.2 ± 386.5	-1.92699	-3.51156
KAT8	K(lysine) acetyltransferase 8	221820_s_at	504.1 ± 164.4	317.3 ± 67.9	-1.58885	-3.5005
CTDSPL	CTD (carboxy-terminal domain, RNA polymerase II, polypeptide A) small phosphatase-like	201904_s_at	655.9 ± 198.8	402.3 ± 139.1	-1.63041	-3.49486
---	---	220494_s_at	750.1 ± 175.9	487.0 ± 165.4	-1.54014	-3.49051
PRELP	proline/arginine-rich end leucine-rich repeat protein	37022_at	508.5 ± 143.7	316.4 ± 96.5	-1.60713	-3.49007
TCF7L2	transcription factor 7-like 2 (T-cell specific, HMG-box)	212761_at	1302.7 ± 390.0	851.2 ± 268.3	-1.5305	-3.48996
UBE2I	ubiquitin-conjugating enzyme E2I	208760_at	409.5 ± 100.2	244.9 ± 90.0	-1.67234	-3.4839
GPX3	glutathione peroxidase 3 (plasma)	201348_at	4139.3 ± 1833.2	2039.0 ± 1447.7	-2.03009	-3.48316
KLC3	kinesin light chain 3	1570402_at	344.1 ± 87.6	191.4 ± 82.6	-1.79733	-3.48259
GLUD1	glutamate dehydrogenase 1	200947_s_at	927.3 ± 200.1	614.7 ± 211.6	-1.5086	-3.48124
METTL9	methyltransferase like 9	217868_s_at	3283.3 ± 936.2	2172.8 ± 761.7	-1.51106	-3.47965
EPHB6	EPH receptor B6	204718_at	747.3 ± 177.1	364.5 ± 295.7	-2.04994	-3.4784
NFATC2	nuclear factor of activated T-cells, cytoplasmic, calcineurin-dependent 2	226991_at	728.8 ± 455.0	300.6 ± 172.3	-2.42464	-3.47105
SLC47A1	solute carrier family 47, member 1	219525_at	280.6 ± 75.5	131.3 ± 85.2	-2.13596	-3.46805
ZNF704	zinc finger protein 704	235079_at	497.2 ± 255.6	229.8 ± 112.6	-2.16402	-3.4663
KCTD15	potassium channel tetramerisation domain containing 15	222668_at	812.9 ± 230.0	506.0 ± 190.8	-1.6065	-3.4619
KLK1	kallikrein 1	216699_s_at	419.0 ± 104.0	250.2 ± 94.7	-1.67485	-3.45272
LOC100652849 /// LOC100653110 /// PGRMC2	uncharacterized LOC100652849 /// uncharacterized LOC100653110 /// progesterone receptor membrane component 2	213227_at	1028.5 ± 205.1	628.9 ± 307.5	-1.63531	-3.45165
SAP30L	SAP30-like	225509_at	517.3 ± 145.6	312.2 ± 115.6	-1.65721	-3.44852
LOC100652849 /// LOC100653110 /// PGRMC2	uncharacterized LOC100652849 /// uncharacterized LOC100653110 /// progesterone receptor membrane component 2	201701_s_at	589.4 ± 130.9	373.2 ± 137.0	-1.57922	-3.44667
---	---	212498_at	1325.1 ± 331.9	879.5 ± 305.0	-1.50668	-3.4438
VAMP2	vesicle-associated membrane protein 2 (synaptobrevin 2)	201557_at	528.9 ± 141.8	343.5 ± 92.1	-1.53958	-3.44308
EIF4B /// LOC100653227	eukaryotic translation initiation factor 4B /// uncharacterized LOC100653227	219599_at	649.5 ± 489.5	227.5 ± 109.1	-2.85549	-3.43826
NFIC	nuclear factor I/C (CCAAT-binding transcription factor)	226377_at	741.2 ± 178.7	458.3 ± 192.1	-1.61734	-3.43674
C11orf58	chromosome 11 open reading frame 58	225811_at	662.5 ± 171.0	429.2 ± 136.6	-1.54339	-3.43552
MITF	microphthalmia-associated transcription factor	226066_at	3316.4 ± 1071.3	1832.5 ± 1157.3	-1.80979	-3.42866
PTPN14	protein tyrosine phosphatase, non-receptor type 14	242321_at	286.0 ± 116.7	144.2 ± 47.8	-1.98435	-3.42359
GPC1	glypican 1	202756_s_at	784.3 ± 214.6	492.7 ± 185.1	-1.59177	-3.42254
ALDH6A1	aldehyde dehydrogenase 6 family, member A1	204290_s_at	485.7 ± 110.6	294.5 ± 119.8	-1.64947	-3.42003
CFH	complement factor H	213800_at	1641.5 ± 1414.3	500.4 ± 350.2	-3.28045	-3.41165
GPM6B	glycoprotein M6B	209170_s_at	2458.3 ± 822.7	1482.0 ± 687.8	-1.65876	-3.41109
ARMCX1	armadillo repeat containing, X-linked 1	218694_at	989.1 ± 539.6	516.0 ± 165.1	-1.9169	-3.40856
KLC3	kinesin light chain 3	239853_at	674.1 ± 185.9	340.8 ± 248.2	-1.9783	-3.40811
RNF43	ring finger protein 43	218704_at	264.3 ± 50.8	154.0 ± 54.8	-1.71556	-3.40474
PPP1R14C	protein phosphatase 1, regulatory (inhibitor) subunit 14C	226907_at	777.4 ± 274.6	404.7 ± 253.5	-1.92093	-3.40435
HOPX	HOP homeobox	211597_s_at	6099.3 ± 908.4	3275.1 ± 2612.5	-1.8623	-3.40242
CRIP2	cysteine-rich protein 2	208978_at	735.2 ± 275.9	447.5 ± 136.4	-1.64286	-3.39302
ANG	angiogenin, ribonuclease, RNase A family, 5	205141_at	262.1 ± 67.1	143.6 ± 56.9	-1.82448	-3.38655
SF3A2	splicing factor 3a, subunit 2, 66kDa	37462_i_at	386.5 ± 104.9	219.1 ± 97.0	-1.76402	-3.3773
POLR1E	polymerase (RNA) I polypeptide E, 53kDa	218997_at	415.0 ± 119.1	262.5 ± 67.3	-1.58126	-3.37361
CD1A	CD1a molecule	210325_at	391.2 ± 112.7	204.6 ± 116.4	-1.9122	-3.37317
TRIM9	tripartite motif containing 9	209859_at	206.7 ± 128.9	55.9 ± 54.5	-3.69707	-3.37121
CRNDE	colorectal neoplasia differentially expressed (non-protein coding)	238022_at	561.4 ± 143.8	350.3 ± 130.1	-1.60281	-3.3708
GYG2	glycogenin 2	210964_s_at	652.8 ± 284.0	314.6 ± 208.1	-2.07491	-3.37071
APP	amyloid beta (A4) precursor protein	214953_s_at	2193.5 ± 666.5	1424.4 ± 530.8	-1.5399	-3.3705
TSC22D3	TSC22 domain family, member 3	208763_s_at	1433.0 ± 457.0	908.7 ± 342.8	-1.57697	-3.36894
MYO5A	myosin VA (heavy chain 12, myoxin)	227761_at	1653.3 ± 512.1	897.0 ± 597.1	-1.8432	-3.36641
EIF2S3	eukaryotic translation initiation factor 2, subunit 3 gamma, 52kDa	224936_at	1515.0 ± 612.0	945.6 ± 281.1	-1.60217	-3.36376
COX15	COX15 homolog, cytochrome c oxidase assembly protein (yeast)	219547_at	512.9 ± 128.3	338.4 ± 92.9	-1.51583	-3.36157
GNAQ	guanine nucleotide binding protein (G protein), q polypeptide	224861_at	493.1 ± 151.5	307.4 ± 91.3	-1.60413	-3.36125
UST	uronyl-2-sulfotransferase	205139_s_at	215.9 ± 49.4	106.4 ± 56.9	-2.02962	-3.34428
WFDC5	WAP four-disulfide core domain 5	242204_at	1112.7 ± 358.3	548.8 ± 447.5	-2.02753	-3.3422
TMEM47	transmembrane protein 47	209656_s_at	814.9 ± 569.6	302.3 ± 231.2	-2.69542	-3.33751
KAZN	kazrin, periplakin interacting protein	213478_at	1536.3 ± 424.8	994.2 ± 391.6	-1.54527	-3.33738
---	---	231101_at	297.8 ± 49.0	190.2 ± 55.4	-1.56602	-3.33257
ST3GAL6	ST3 beta-galactoside alpha-2,3-sialyltransferase 6	213355_at	779.7 ± 387.1	372.1 ± 236.1	-2.09521	-3.33245
SORBS2	sorbin and SH3 domain containing 2	225728_at	487.6 ± 375.8	157.6 ± 103.1	-3.09316	-3.33077
KIF26B	kinesin family member 26B	238617_at	422.4 ± 209.0	189.0 ± 119.0	-2.23474	-3.32836
NDN	necdin homolog (mouse)	209550_at	740.4 ± 223.1	455.4 ± 182.2	-1.62591	-3.32589
TP63	tumor protein p63	211194_s_at	630.6 ± 334.5	259.6 ± 225.3	-2.42974	-3.32138
ZFYVE21	zinc finger, FYVE domain containing 21	219929_s_at	332.1 ± 154.6	164.4 ± 61.1	-2.02022	-3.32052
JAM3	junctional adhesion molecule 3	212813_at	741.5 ± 82.8	487.0 ± 203.2	-1.52264	-3.31791
BMP2	bone morphogenetic protein 2	205289_at	194.3 ± 124.5	61.0 ± 24.2	-3.18622	-3.31591
TLE1	transducin-like enhancer of split 1 (E(sp1) homolog, Drosophila)	203222_s_at	348.9 ± 123.0	162.1 ± 115.6	-2.15256	-3.31125
SP1	Sp1 transcription factor	1553685_s_at	206.7 ± 74.4	101.4 ± 35.8	-2.03818	-3.31021
ETV5	ets variant 5	203348_s_at	2075.3 ± 973.9	1039.0 ± 712.7	-1.99745	-3.30427
METTL21B	methyltransferase like 21B	213861_s_at	332.0 ± 64.2	217.5 ± 57.5	-1.52674	-3.29993
AMOTL2	angiomotin like 2	203002_at	551.4 ± 120.2	366.0 ± 117.0	-1.50673	-3.28784
DLC1	deleted in liver cancer 1	224822_at	828.6 ± 350.4	427.7 ± 262.2	-1.93704	-3.28336
PKP1	plakophilin 1 (ectodermal dysplasia/skin fragility syndrome)	221854_at	2635.6 ± 949.2	1296.5 ± 1114.7	-2.03283	-3.283
PIP4K2A	phosphatidylinositol-5-phosphate 4-kinase, type II, alpha	212829_at	1030.9 ± 294.7	681.5 ± 229.5	-1.51267	-3.27605
GATM	glycine amidinotransferase (L-arginine:glycine amidinotransferase)	203178_at	496.7 ± 102.8	259.7 ± 183.9	-1.91253	-3.26704
STK32A	serine/threonine kinase 32A	239353_at	326.0 ± 228.8	102.1 ± 89.4	-3.1945	-3.26344
CNTN1	contactin 1	227202_at	129.4 ± 96.8	20.4 ± 9.7	-6.34769	-3.25862
C7orf41	chromosome 7 open reading frame 41	226018_at	384.5 ± 126.3	196.6 ± 119.5	-1.95609	-3.25194
IRS2	insulin receptor substrate 2	209185_s_at	2630.1 ± 545.8	1488.5 ± 1045.9	-1.76697	-3.25018
WLS	wntless homolog (Drosophila)	228950_s_at	710.1 ± 224.7	470.1 ± 124.8	-1.51055	-3.24948
CELSR2	cadherin, EGF LAG seven-pass G-type receptor 2 (flamingo homolog, Drosophila)	36499_at	853.5 ± 168.8	540.4 ± 249.3	-1.57947	-3.246
LOC100506990	uncharacterized LOC100506990	227917_at	611.1 ± 216.3	331.2 ± 188.8	-1.84509	-3.2432
FAM69C	family with sequence similarity 69, member C	229645_at	387.3 ± 125.1	206.3 ± 112.0	-1.87711	-3.24148
EEF1A1 /// LOC100653236	eukaryotic translation elongation factor 1 alpha 1 /// uncharacterized LOC100653236	227708_at	1116.1 ± 444.0	619.9 ± 340.1	-1.8005	-3.24093
ANK2	ankyrin 2, neuronal	202921_s_at	301.3 ± 139.6	144.1 ± 65.9	-2.09056	-3.23948
MLL	myeloid/lymphoid or mixed-lineage leukemia (trithorax homolog, Drosophila)	226981_at	515.7 ± 133.5	341.3 ± 98.7	-1.51104	-3.23145
DKFZp686O1327 /// LOC100505498	uncharacterized LOC401014 /// uncharacterized LOC100505498	231337_at	602.5 ± 451.5	210.1 ± 164.2	-2.86814	-3.22829
RYR1	ryanodine receptor 1 (skeletal)	205485_at	248.5 ± 74.8	114.9 ± 79.3	-2.16268	-3.22487
DIXDC1	DIX domain containing 1	214724_at	453.0 ± 144.6	242.5 ± 140.7	-1.86777	-3.22269
SSBP2	single-stranded DNA binding protein 2	210829_s_at	325.8 ± 145.9	169.7 ± 58.2	-1.92012	-3.22217
ZNF706	zinc finger protein 706	227132_at	283.7 ± 103.3	148.8 ± 63.8	-1.9068	-3.21796
---	---	231311_at	471.6 ± 189.2	216.9 ± 173.9	-2.17357	-3.21729
SSBP2	single-stranded DNA binding protein 2	203787_at	464.8 ± 253.2	227.3 ± 93.3	-2.04444	-3.21702
RARG	retinoic acid receptor, gamma	204188_s_at	426.9 ± 141.7	246.2 ± 104.0	-1.73444	-3.20858
MAP2	microtubule-associated protein 2	225540_at	902.0 ± 410.4	423.4 ± 344.0	-2.13027	-3.20742
ZC3H4	zinc finger CCCH-type containing 4	213390_at	894.0 ± 416.2	541.4 ± 127.9	-1.65138	-3.20623
---	---	235422_at	197.1 ± 103.0	75.1 ± 42.4	-2.62522	-3.20524
SGCD	sarcoglycan, delta (35kDa dystrophin-associated glycoprotein)	228602_at	671.2 ± 365.2	340.4 ± 150.2	-1.97182	-3.20438
TMEM220	transmembrane protein 220	229693_at	396.0 ± 121.8	239.2 ± 83.9	-1.65592	-3.20192
---	---	228834_at	1504.1 ± 642.1	838.4 ± 456.9	-1.79404	-3.19723
LDLRAD3	low density lipoprotein receptor class A domain containing 3	234985_at	870.5 ± 460.7	466.5 ± 187.0	-1.86597	-3.191
NHSL1	NHS-like 1	226490_at	685.7 ± 302.1	361.6 ± 201.6	-1.89617	-3.18618
KCTD1	potassium channel tetramerisation domain containing 1	226245_at	698.0 ± 116.6	429.5 ± 222.4	-1.62539	-3.17717
SAMD4A	sterile alpha motif domain containing 4A	212845_at	1305.9 ± 549.7	799.6 ± 288.7	-1.63305	-3.17155
ALX1	ALX homeobox 1	206837_at	538.5 ± 194.0	286.0 ± 173.3	-1.88267	-3.17083
SNX1	sorting nexin 1	213364_s_at	641.8 ± 217.3	377.4 ± 175.9	-1.70069	-3.16871
SOX9	SRY (sex determining region Y)-box 9	202936_s_at	1009.9 ± 354.8	512.8 ± 403.7	-1.96914	-3.16776
SOX15	SRY (sex determining region Y)-box 15	217040_x_at	313.7 ± 95.5	182.2 ± 67.8	-1.72198	-3.16711
BMP2	bone morphogenetic protein 2	205290_s_at	186.6 ± 100.0	71.0 ± 35.9	-2.62774	-3.16177
GPX3	glutathione peroxidase 3 (plasma)	214091_s_at	2565.9 ± 1196.1	1297.5 ± 961.4	-1.97757	-3.15854
MYADM	myeloid-associated differentiation marker	224920_x_at	582.7 ± 422.2	246.0 ± 82.8	-2.36882	-3.15807
IL11RA	interleukin 11 receptor, alpha	204773_at	481.2 ± 116.9	302.5 ± 119.4	-1.59079	-3.15752
ARHGEF5	Rho guanine nucleotide exchange factor (GEF) 5	204765_at	474.7 ± 101.1	299.4 ± 122.6	-1.5854	-3.15438
MEGF9	multiple EGF-like-domains 9	212830_at	601.5 ± 93.4	384.6 ± 173.8	-1.56393	-3.14509
MFF	mitochondrial fission factor	223354_x_at	1103.1 ± 340.0	730.5 ± 252.9	-1.50991	-3.14392
CD82	CD82 molecule	228910_at	298.5 ± 68.5	177.4 ± 71.1	-1.68278	-3.13847
SGCD	sarcoglycan, delta (35kDa dystrophin-associated glycoprotein)	213543_at	481.2 ± 305.6	214.0 ± 102.6	-2.24861	-3.13773
GPR124	G protein-coupled receptor 124	221814_at	663.7 ± 203.1	373.5 ± 220.9	-1.77704	-3.13627
BBIP1	BBSome interacting protein 1	228993_s_at	833.5 ± 187.7	552.0 ± 217.1	-1.51003	-3.1361
MMP28	matrix metallopeptidase 28	239273_s_at	226.2 ± 94.5	106.1 ± 52.5	-2.13096	-3.13561
RAB3D	RAB3D, member RAS oncogene family	225001_at	914.4 ± 151.4	576.4 ± 295.0	-1.58644	-3.13495
RNASE4	ribonuclease, RNase A family, 4	213397_x_at	481.7 ± 123.9	268.5 ± 160.7	-1.79424	-3.13188
RASSF3	Ras association (RalGDS/AF-6) domain family member 3	227167_s_at	1600.3 ± 641.1	977.7 ± 413.5	-1.63687	-3.12996
RPL28	ribosomal protein L28	213223_at	413.2 ± 111.1	272.1 ± 73.4	-1.51887	-3.12841
LHX2	LIM homeobox 2	206140_at	279.1 ± 243.8	69.3 ± 51.0	-4.02552	-3.12672
NIN	ninein (GSK3B interacting protein)	225921_at	912.7 ± 439.0	540.4 ± 164.3	-1.68899	-3.12404
---	---	237444_at	190.9 ± 84.8	88.3 ± 30.1	-2.1618	-3.12402
PTPRS	protein tyrosine phosphatase, receptor type, S	226571_s_at	472.9 ± 263.9	242.2 ± 78.1	-1.95206	-3.11944
FOXO1	forkhead box O1	202724_s_at	487.9 ± 163.5	302.9 ± 102.1	-1.6106	-3.11785
CEP68	centrosomal protein 68kDa	212675_s_at	539.5 ± 156.0	345.2 ± 121.5	-1.56279	-3.11776
ILVBL	ilvB (bacterial acetolactate synthase)-like	210624_s_at	742.3 ± 142.3	490.7 ± 200.8	-1.5127	-3.1171
SLC44A2	solute carrier family 44, member 2	225175_s_at	367.7 ± 86.6	242.5 ± 68.0	-1.51656	-3.10975
KIAA1456	KIAA1456	239297_at	299.1 ± 169.1	134.1 ± 59.7	-2.22985	-3.10914
KRT5	keratin 5	201820_at	10240.9 ± 1626.4	6420.0 ± 3834.9	-1.59516	-3.10861
GPRC5B	G protein-coupled receptor, family C, group 5, member B	225511_at	276.5 ± 169.5	115.8 ± 48.6	-2.3877	-3.10487
LOC284023	uncharacterized LOC284023	238096_at	864.3 ± 234.6	494.9 ± 309.4	-1.74623	-3.09955
TRIM29	tripartite motif containing 29	202504_at	6455.3 ± 1614.2	3620.2 ± 2749.7	-1.78314	-3.09105
AMOTL1	angiomotin like 1	225450_at	1045.6 ± 272.6	695.0 ± 270.7	-1.50445	-3.09026
GYG2	glycogenin 2	215695_s_at	378.5 ± 174.6	180.4 ± 117.0	-2.09768	-3.08749
HKDC1	hexokinase domain containing 1	227614_at	312.7 ± 329.0	55.2 ± 20.3	-5.66787	-3.0874
EXTL1	exostoses (multiple)-like 1	206329_at	198.4 ± 81.8	96.6 ± 34.9	-2.0532	-3.08441
ZHX2	zinc fingers and homeoboxes 2	203556_at	464.3 ± 148.0	283.1 ± 110.9	-1.63982	-3.08069
TBC1D24	TBC1 domain family, member 24	227908_at	267.2 ± 102.8	152.7 ± 36.8	-1.75055	-3.0793
DSTYK	dual serine/threonine and tyrosine protein kinase	211515_s_at	400.3 ± 154.9	212.8 ± 115.8	-1.88108	-3.07855
JAG2	jagged 2	32137_at	573.9 ± 144.7	373.7 ± 139.5	-1.53573	-3.07818
GYG2	glycogenin 2	210963_s_at	473.2 ± 198.0	238.9 ± 156.1	-1.98045	-3.07482
---	---	236709_at	249.1 ± 108.3	124.7 ± 51.5	-1.9978	-3.07188
MFF	mitochondrial fission factor	219137_s_at	901.0 ± 330.8	591.7 ± 172.1	-1.52284	-3.07166
AK4 /// LOC100507855	adenylate kinase 4 /// adenylate kinase isoenzyme 4, mitochondrial-like	225342_at	643.7 ± 148.8	391.2 ± 204.5	-1.64549	-3.06637
CPQ	carboxypeptidase Q	208454_s_at	743.6 ± 192.7	480.1 ± 200.4	-1.54903	-3.06145
NFATC1	nuclear factor of activated T-cells, cytoplasmic, calcineurin-dependent 1	211105_s_at	425.9 ± 148.6	254.5 ± 97.5	-1.6737	-3.06031
DST /// LOC100652766	dystonin /// dystonin-like	216918_s_at	1097.4 ± 328.9	634.9 ± 392.8	-1.72847	-3.05893
C11orf1	chromosome 11 open reading frame 1	231530_s_at	414.3 ± 92.8	275.5 ± 86.3	-1.50383	-3.05674
C14orf132	chromosome 14 open reading frame 132	231859_at	301.1 ± 89.4	179.3 ± 64.3	-1.67954	-3.05637
PTPRZ1	protein tyrosine phosphatase, receptor-type, Z polypeptide 1	204469_at	1461.0 ± 603.6	754.2 ± 584.1	-1.93711	-3.0426
DCT	dopachrome tautomerase (dopachrome delta-isomerase, tyrosine-related protein 2)	205337_at	4767.7 ± 805.3	2634.8 ± 2194.5	-1.80951	-3.0407
PIR	pirin (iron-binding nuclear protein)	207469_s_at	1074.1 ± 440.9	596.9 ± 360.1	-1.79966	-3.03587
RCAN3	RCAN family member 3	226272_at	920.4 ± 226.2	597.9 ± 264.2	-1.53934	-3.03327
CRYL1	crystallin, lambda 1	220753_s_at	584.0 ± 195.8	332.3 ± 186.4	-1.75739	-3.0314
PRELP	proline/arginine-rich end leucine-rich repeat protein	228224_at	611.6 ± 287.7	311.9 ± 198.9	-1.96122	-3.03012
ERBB3	v-erb-b2 erythroblastic leukemia viral oncogene homolog 3 (avian)	226213_at	3174.1 ± 850.9	1988.6 ± 1093.1	-1.59614	-3.02703
CCDC50	coiled-coil domain containing 50	235051_at	495.8 ± 309.9	214.1 ± 150.2	-2.31592	-3.02323
ATL1	atlastin GTPase 1	223340_at	269.8 ± 77.5	148.8 ± 72.6	-1.81234	-3.01618
ID4	inhibitor of DNA binding 4, dominant negative helix-loop-helix protein	209292_at	511.2 ± 186.5	262.7 ± 189.1	-1.94611	-3.01188
TMEM108	transmembrane protein 108	223523_at	141.8 ± 98.4	38.3 ± 18.8	-3.69794	-3.0107
RPL31	ribosomal protein L31	200962_at	452.9 ± 207.6	246.4 ± 112.4	-1.83816	-3.00861
TPCN2	two pore segment channel 2	229251_s_at	375.8 ± 114.2	190.1 ± 140.6	-1.97653	-3.00791
PTPRF	protein tyrosine phosphatase, receptor type, F	200635_s_at	764.8 ± 203.7	438.0 ± 282.1	-1.74608	-3.00583
IL1R2	interleukin 1 receptor, type II	205403_at	365.6 ± 77.6	215.3 ± 110.8	-1.6979	-3.00349
HMCN1	hemicentin 1	235944_at	1123.9 ± 582.5	536.5 ± 439.9	-2.09487	-3.00332
CA5B	carbonic anhydrase VB, mitochondrial	214082_at	207.3 ± 107.3	96.9 ± 25.8	-2.14048	-3.00112
ERBB3	v-erb-b2 erythroblastic leukemia viral oncogene homolog 3 (avian)	202454_s_at	1540.3 ± 346.3	902.9 ± 610.9	-1.70587	-2.99984
RAB40C	RAB40C, member RAS oncogene family	227698_s_at	355.7 ± 125.9	201.8 ± 91.9	-1.76222	-2.99592
SMARCA2	SWI/SNF related, matrix associated, actin dependent regulator of chromatin, subfamily a, member 2	206544_x_at	395.7 ± 107.6	245.9 ± 98.0	-1.60942	-2.98698
JAK1	Janus kinase 1	1552610_a_at	709.1 ± 280.2	448.2 ± 147.0	-1.58232	-2.98502
COL27A1	collagen, type XXVII, alpha 1	225288_at	583.9 ± 374.6	252.6 ± 187.3	-2.31144	-2.98319
EIF4EBP2	eukaryotic translation initiation factor 4E binding protein 2	208769_at	286.8 ± 75.2	166.6 ± 74.9	-1.72134	-2.97786
IL17D	interleukin 17D	227401_at	326.3 ± 154.6	144.7 ± 117.2	-2.25508	-2.9701
ITGB4	integrin, beta 4	204989_s_at	289.1 ± 71.5	177.0 ± 66.3	-1.63376	-2.96649
TFDP2	transcription factor Dp-2 (E2F dimerization partner 2)	226157_at	297.5 ± 62.2	191.5 ± 62.8	-1.55367	-2.96467
DMD	dystrophin	203881_s_at	388.0 ± 135.6	200.4 ± 137.5	-1.9362	-2.95946
CABLES1	Cdk5 and Abl enzyme substrate 1	225532_at	791.6 ± 210.4	455.7 ± 297.8	-1.73701	-2.95604
KCNJ13	potassium inwardly-rectifying channel, subfamily J, member 13	210179_at	231.8 ± 140.8	85.9 ± 70.4	-2.6999	-2.94894
CADPS2	Ca++-dependent secretion activator 2	219572_at	340.0 ± 126.4	193.3 ± 84.2	-1.75896	-2.94738
LINC00341	long intergenic non-protein coding RNA 341	219563_at	876.5 ± 235.7	564.8 ± 258.2	-1.55197	-2.94546
HLF	hepatic leukemia factor	204753_s_at	238.3 ± 75.9	119.3 ± 75.5	-1.99831	-2.93122
PAX3	paired box 3	231666_at	1130.8 ± 383.1	557.7 ± 538.1	-2.02756	-2.93091
PRELP	proline/arginine-rich end leucine-rich repeat protein	204223_at	548.5 ± 184.3	315.5 ± 178.2	-1.73843	-2.92966
EMP2	epithelial membrane protein 2	225078_at	1549.9 ± 401.5	905.6 ± 622.1	-1.71147	-2.9253
KCNK7	potassium channel, subfamily K, member 7	224055_x_at	286.1 ± 97.4	147.9 ± 91.5	-1.93455	-2.92385
SMARCA2	SWI/SNF related, matrix associated, actin dependent regulator of chromatin, subfamily a, member 2	206542_s_at	659.4 ± 166.6	431.7 ± 181.0	-1.52745	-2.91629
CHP1	calcineurin-like EF hand protein 1	207993_s_at	563.7 ± 352.5	257.1 ± 176.2	-2.19245	-2.91365
PARVA	parvin, alpha	213675_at	392.0 ± 98.8	246.2 ± 102.6	-1.59234	-2.90713
CXCL14	chemokine (C-X-C motif) ligand 14	222484_s_at	8189.6 ± 1356.4	4953.3 ± 3495.4	-1.65337	-2.90523
LCE2B	late cornified envelope 2B	207710_at	2197.6 ± 829.8	1120.4 ± 1023.8	-1.96138	-2.90292
CA12	carbonic anhydrase XII	215867_x_at	1407.3 ± 313.4	892.9 ± 494.8	-1.57609	-2.90254
KIAA1467	KIAA1467	213234_at	328.4 ± 37.6	214.1 ± 84.6	-1.53422	-2.90194
C11orf1	chromosome 11 open reading frame 1	222785_x_at	453.0 ± 148.0	288.2 ± 101.7	-1.57186	-2.90108
BEX5	brain expressed, X-linked 5	229963_at	179.4 ± 98.6	77.5 ± 26.4	-2.31301	-2.90061
FXYD1	FXYD domain containing ion transport regulator 1	205384_at	451.5 ± 186.6	244.6 ± 142.1	-1.84601	-2.89902
CNTN3	contactin 3 (plasmacytoma associated)	229831_at	194.9 ± 132.5	67.6 ± 44.3	-2.88455	-2.8969
LOC100652987	uncharacterized LOC100652987	213710_s_at	439.2 ± 178.5	273.2 ± 77.7	-1.60752	-2.88676
LYRM4	LYR motif containing 4	222672_at	268.3 ± 101.7	156.4 ± 48.7	-1.7155	-2.8799
LRIG3	leucine-rich repeats and immunoglobulin-like domains 3	226908_at	267.8 ± 103.2	135.9 ± 82.0	-1.9702	-2.87984
ANKRD35	ankyrin repeat domain 35	231118_at	297.3 ± 70.1	173.7 ± 87.4	-1.71222	-2.87746
TXNIP	thioredoxin interacting protein	201008_s_at	3221.7 ± 1084.3	2141.0 ± 918.5	-1.50471	-2.87364
OCA2	oculocutaneous albinism II	206498_at	846.9 ± 356.2	390.2 ± 411.6	-2.17052	-2.87087
FAM176A	family with sequence similarity 176, member A	227828_s_at	288.3 ± 113.6	160.8 ± 67.9	-1.79317	-2.87043
NDFIP2	Nedd4 family interacting protein 2	224801_at	468.4 ± 129.4	281.2 ± 148.4	-1.666	-2.86125
HLF	hepatic leukemia factor	204755_x_at	252.2 ± 59.5	132.4 ± 87.2	-1.90429	-2.85915
CDK19	cyclin-dependent kinase 19	212899_at	475.2 ± 177.0	295.0 ± 110.4	-1.61097	-2.85311
HOXA10-HOXA9 /// HOXA9 /// MIR196B	HOXA10-HOXA9 readthrough /// homeobox A9 /// microRNA 196b	214651_s_at	271.7 ± 112.2	110.9 ± 121.0	-2.45041	-2.85063
CA12	carbonic anhydrase XII	214164_x_at	1355.4 ± 298.2	854.0 ± 495.2	-1.58705	-2.84824
GTF2F1	general transcription factor IIF, polypeptide 1, 74kDa	202354_s_at	331.4 ± 101.9	216.6 ± 56.9	-1.52983	-2.84314
KCNK7	potassium channel, subfamily K, member 7	224008_s_at	286.4 ± 112.4	144.9 ± 93.9	-1.97641	-2.83793
SOX10	SRY (sex determining region Y)-box 10	209842_at	1734.8 ± 663.1	991.1 ± 674.7	-1.75045	-2.83717
EDNRB	endothelin receptor type B	206701_x_at	1866.7 ± 702.3	904.6 ± 954.9	-2.06347	-2.83335
DSC3	desmocollin 3	206033_s_at	2859.3 ± 805.3	1560.7 ± 1355.9	-1.83212	-2.82707
PSMD11	proteasome (prosome, macropain) 26S subunit, non-ATPase, 11	208776_at	326.1 ± 96.6	217.2 ± 52.0	-1.50126	-2.82475
PKNOX2	PBX/knotted 1 homeobox 2	219046_s_at	338.9 ± 75.3	197.9 ± 111.3	-1.71262	-2.82413
ATXN7L3B	ataxin 7-like 3B	212113_at	289.8 ± 99.9	183.6 ± 43.1	-1.57839	-2.8241
NYNRIN	NYN domain and retroviral integrase containing	220911_s_at	304.7 ± 82.0	198.4 ± 59.3	-1.53594	-2.82224
METTL9	methyltransferase like 9	222447_at	905.3 ± 348.0	498.9 ± 356.6	-1.81476	-2.82029
PITPNM3	PITPNM family member 3	230076_at	288.5 ± 118.1	143.8 ± 96.9	-2.00538	-2.81764
ALDH6A1	aldehyde dehydrogenase 6 family, member A1	221589_s_at	355.7 ± 185.0	188.3 ± 82.1	-1.8886	-2.81734
ENDOD1	endonuclease domain containing 1	212570_at	355.0 ± 74.7	212.4 ± 114.0	-1.6714	-2.81583
SMARCA2	SWI/SNF related, matrix associated, actin dependent regulator of chromatin, subfamily a, member 2	212257_s_at	260.8 ± 78.0	156.3 ± 60.0	-1.66886	-2.80698
EGFR	epidermal growth factor receptor	224999_at	841.6 ± 214.5	501.6 ± 324.1	-1.67763	-2.8045
TPPP	tubulin polymerization promoting protein	230104_s_at	278.5 ± 131.6	137.4 ± 82.9	-2.0272	-2.80368
PLA2G4C	phospholipase A2, group IVC (cytosolic, calcium-independent)	209785_s_at	293.9 ± 118.2	164.0 ± 73.9	-1.79169	-2.8012
TMEM204	transmembrane protein 204	219315_s_at	750.9 ± 229.1	439.5 ± 281.6	-1.70863	-2.80075
NFIB	nuclear factor I/B	213029_at	884.1 ± 188.2	539.7 ± 338.7	-1.63829	-2.79978
C17orf39	chromosome 17 open reading frame 39	228452_at	350.7 ± 89.2	227.8 ± 82.0	-1.53938	-2.79975
PERP	PERP, TP53 apoptosis effector	217744_s_at	6438.6 ± 859.3	4067.9 ± 2677.3	-1.58277	-2.79971
KIAA1671	KIAA1671	225525_at	816.6 ± 239.6	497.2 ± 288.5	-1.6423	-2.79839
LOR	loricrin	207720_at	11109.7 ± 2352.6	6595.2 ± 5017.9	-1.68452	-2.78849
CALM1 /// CALM2 /// CALM3	calmodulin 1 (phosphorylase kinase, delta) /// calmodulin 2 (phosphorylase kinase, delta) /// calmodulin 3 (phosphorylase kinase, delta)	213688_at	258.5 ± 103.5	144.1 ± 59.2	-1.7941	-2.78635
---	---	244740_at	281.4 ± 85.0	170.9 ± 66.3	-1.64622	-2.78568
F3	coagulation factor III (thromboplastin, tissue factor)	204363_at	289.6 ± 70.7	179.7 ± 73.5	-1.61144	-2.78515
LOC400043	uncharacterized LOC400043	226582_at	646.0 ± 228.7	408.3 ± 177.1	-1.58201	-2.7847
GSN	gelsolin	214040_s_at	657.9 ± 226.6	398.0 ± 212.5	-1.6531	-2.78436
TM7SF3	transmembrane 7 superfamily member 3	217974_at	405.4 ± 135.0	258.4 ± 92.4	-1.56928	-2.78347
LPAR1	lysophosphatidic acid receptor 1	204036_at	628.9 ± 267.6	335.8 ± 240.4	-1.87308	-2.78024
DSP	desmoplakin	200606_at	7270.1 ± 651.5	4803.6 ± 2843.3	-1.51346	-2.77817
PPP1R13L	protein phosphatase 1, regulatory subunit 13 like	218849_s_at	527.6 ± 165.4	302.9 ± 192.6	-1.74191	-2.77657
C15orf63 /// MIR1282 /// SERF2	chromosome 15 open reading frame 63 /// microRNA 1282 /// small EDRK-rich factor 2	226692_at	341.1 ± 107.6	217.7 ± 72.8	-1.56679	-2.77508
GPRC5B	G protein-coupled receptor, family C, group 5, member B	203632_s_at	655.2 ± 309.1	366.9 ± 207.6	-1.78566	-2.77045
TLE1	transducin-like enhancer of split 1 (E(sp1) homolog, Drosophila)	203221_at	958.7 ± 369.6	516.7 ± 408.7	-1.85537	-2.7646
SIK2	salt-inducible kinase 2	213221_s_at	297.3 ± 80.7	197.0 ± 54.0	-1.50911	-2.76033
ANAPC16	anaphase promoting complex subunit 16	229145_at	454.8 ± 146.0	282.0 ± 128.8	-1.61284	-2.75893
PTPN21	protein tyrosine phosphatase, non-receptor type 21	226380_at	430.6 ± 130.2	260.6 ± 133.1	-1.65255	-2.75819
SLC16A10	solute carrier family 16, member 10 (aromatic amino acid transporter)	219915_s_at	339.2 ± 152.4	169.2 ± 120.8	-2.00414	-2.75566
LPAR1	lysophosphatidic acid receptor 1	204038_s_at	427.9 ± 128.8	281.2 ± 98.5	-1.52134	-2.75504
LOC729680	uncharacterized LOC729680	228977_at	502.8 ± 183.6	269.4 ± 199.7	-1.86671	-2.7521
SLC16A10	solute carrier family 16, member 10 (aromatic amino acid transporter)	222939_s_at	357.8 ± 103.0	198.3 ± 131.1	-1.8044	-2.74847
IFFO2	intermediate filament family orphan 2	225615_at	1029.8 ± 217.3	644.2 ± 391.7	-1.59868	-2.74842
SAP18	Sin3A-associated protein, 18kDa	208740_at	544.2 ± 169.2	358.7 ± 136.1	-1.51718	-2.74649
---	---	215126_at	521.0 ± 272.4	218.8 ± 257.3	-2.38125	-2.74427
---	---	1561530_at	209.4 ± 71.8	103.5 ± 69.6	-2.02394	-2.74209
CADM1	cell adhesion molecule 1	209030_s_at	1298.5 ± 708.9	679.1 ± 493.0	-1.91213	-2.73933
IL20RB	interleukin 20 receptor beta	228575_at	562.6 ± 92.1	302.6 ± 263.6	-1.85936	-2.73747
ASS1	argininosuccinate synthase 1	207076_s_at	657.8 ± 225.0	376.7 ± 250.9	-1.74638	-2.73621
RAPGEFL1	Rap guanine nucleotide exchange factor (GEF)-like 1	218657_at	608.5 ± 165.4	349.9 ± 244.0	-1.73909	-2.73072
LEPREL1	leprecan-like 1	218717_s_at	287.5 ± 103.2	153.5 ± 97.3	-1.8734	-2.71252
EDNRB	endothelin receptor type B	204273_at	2621.3 ± 1103.0	1407.2 ± 1203.7	-1.8628	-2.70804
HSPA1A /// HSPA1B	heat shock 70kDa protein 1A /// heat shock 70kDa protein 1B	200800_s_at	1452.9 ± 561.5	967.2 ± 379.8	-1.50229	-2.70738
DSTYK	dual serine/threonine and tyrosine protein kinase	214663_at	708.9 ± 250.4	415.5 ± 261.6	-1.706	-2.70528
ANK2	ankyrin 2, neuronal	202920_at	987.4 ± 527.8	544.9 ± 328.7	-1.812	-2.70476
TMX4	thioredoxin-related transmembrane protein 4	201580_s_at	1163.0 ± 733.8	639.8 ± 292.7	-1.81789	-2.70437
CD207	CD207 molecule, langerin	220428_at	496.6 ± 179.8	255.1 ± 218.7	-1.94688	-2.70329
SUSD2	sushi domain containing 2	227480_at	236.0 ± 84.5	127.2 ± 69.3	-1.85607	-2.70313
DSC3	desmocollin 3	206032_at	2369.4 ± 440.9	1356.2 ± 1151.1	-1.74709	-2.70282
JAG2	jagged 2	209784_s_at	538.8 ± 135.3	356.8 ± 153.6	-1.5102	-2.69838
PFKFB2	6-phosphofructo-2-kinase/fructose-2,6-biphosphatase 2	226733_at	388.2 ± 159.3	216.3 ± 125.8	-1.79509	-2.6962
CCDC50	coiled-coil domain containing 50	228693_at	870.2 ± 541.6	451.0 ± 275.2	-1.92942	-2.691
TNS4	tensin 4	230398_at	463.6 ± 128.2	291.4 ± 143.5	-1.59078	-2.68923
NAV3	neuron navigator 3	204823_at	421.4 ± 167.1	266.3 ± 91.7	-1.58287	-2.67955
ARID1B	AT rich interactive domain 1B (SWI1-like)	225181_at	713.3 ± 258.3	474.4 ± 174.3	-1.5037	-2.67903
ABHD14B	abhydrolase domain containing 14B	224821_at	943.0 ± 298.9	625.1 ± 279.4	-1.50864	-2.6732
AMFR	autocrine motility factor receptor, E3 ubiquitin protein ligase	202203_s_at	393.1 ± 262.2	177.0 ± 127.7	-2.22064	-2.67164
HR	hairless homolog (mouse)	210086_at	331.7 ± 63.9	218.0 ± 88.1	-1.5211	-2.66959
TCF7L2	transcription factor 7-like 2 (T-cell specific, HMG-box)	216511_s_at	321.8 ± 94.5	208.0 ± 74.1	-1.5471	-2.66002
BMP7	bone morphogenetic protein 7	209590_at	258.4 ± 107.9	143.0 ± 67.3	-1.80671	-2.65961
LYPD6B	LY6/PLAUR domain containing 6B	228360_at	283.2 ± 94.3	153.8 ± 98.7	-1.84151	-2.65959
IRF6	interferon regulatory factor 6	1552477_a_at	340.3 ± 162.6	169.6 ± 125.6	-2.00697	-2.65958
FRMD4B	FERM domain containing 4B	213056_at	631.9 ± 234.9	403.0 ± 176.6	-1.56823	-2.65852
KLF4	Kruppel-like factor 4 (gut)	220266_s_at	901.0 ± 486.8	486.0 ± 324.9	-1.85379	-2.65525
FBXL16	F-box and leucine-rich repeat protein 16	227641_at	401.9 ± 101.4	247.5 ± 132.5	-1.62401	-2.65229
LRIG1	leucine-rich repeats and immunoglobulin-like domains 1	211596_s_at	404.8 ± 151.7	224.8 ± 148.2	-1.80085	-2.64528
IRS2	insulin receptor substrate 2	209184_s_at	784.4 ± 318.6	451.7 ± 297.1	-1.73641	-2.64514
FBXW7	F-box and WD repeat domain containing 7, E3 ubiquitin protein ligase	218751_s_at	418.6 ± 93.8	265.0 ± 135.0	-1.57962	-2.64056
PTRF	polymerase I and transcript release factor	208790_s_at	377.7 ± 107.3	240.5 ± 105.7	-1.57086	-2.63991
COL27A1	collagen, type XXVII, alpha 1	225292_at	271.4 ± 108.7	165.7 ± 48.5	-1.63835	-2.63942
CFH /// CFHR1	complement factor H /// complement factor H-related 1	215388_s_at	1077.3 ± 873.0	491.4 ± 308.6	-2.19211	-2.63677
MEGF10	multiple EGF-like-domains 10	232523_at	333.3 ± 312.8	95.3 ± 129.0	-3.49551	-2.63569
TCERG1L	transcription elongation regulator 1-like	231257_at	215.0 ± 108.6	85.3 ± 93.7	-2.52001	-2.63122
FBXW7	F-box and WD repeat domain containing 7, E3 ubiquitin protein ligase	222729_at	485.2 ± 91.6	314.1 ± 160.7	-1.54477	-2.62774
KRT2	keratin 2	207908_at	8146.1 ± 2688.6	4249.1 ± 4456.2	-1.91715	-2.62472
GSTA3	glutathione S-transferase alpha 3	222102_at	251.3 ± 66.0	145.1 ± 79.7	-1.73115	-2.61869
LOC100652886 /// LOC100653157 /// TGFBI	uncharacterized LOC100652886 /// uncharacterized LOC100653157 /// transforming growth factor, beta-induced, 68kDa	201506_at	2708.9 ± 633.2	1736.3 ± 1097.0	-1.56016	-2.61085
STARD5	StAR-related lipid transfer (START) domain containing 5	213820_s_at	365.2 ± 66.0	233.8 ± 115.7	-1.56192	-2.60799
NFIA	nuclear factor I/A	224975_at	371.2 ± 96.6	240.8 ± 103.1	-1.54129	-2.60539
SH3GLB2	SH3-domain GRB2-like endophilin B2	218813_s_at	279.2 ± 89.9	172.4 ± 69.1	-1.61907	-2.60449
ALOXE3	arachidonate lipoxygenase 3	222383_s_at	234.4 ± 98.5	117.0 ± 82.2	-2.00401	-2.59716
CHL1-AS2	CHL1 antisense RNA 2 (non-protein coding)	243432_at	265.0 ± 83.0	158.3 ± 74.0	-1.67474	-2.59503
INSR	insulin receptor	213792_s_at	358.8 ± 95.2	236.6 ± 92.1	-1.51611	-2.59181
TMEM47	transmembrane protein 47	209655_s_at	381.9 ± 282.3	162.3 ± 130.6	-2.3535	-2.58544
PLXNC1	plexin C1	206471_s_at	627.7 ± 291.0	345.3 ± 243.0	-1.81778	-2.58532
ZCCHC24	zinc finger, CCHC domain containing 24	212419_at	931.7 ± 348.5	608.7 ± 278.4	-1.53053	-2.5742
LOC100507246	uncharacterized LOC100507246	224601_at	2723.0 ± 967.0	1594.9 ± 1228.3	-1.70735	-2.56593
F5	coagulation factor V (proaccelerin, labile factor)	204713_s_at	681.1 ± 819.1	167.6 ± 216.3	-4.06343	-2.56314
PTPRF	protein tyrosine phosphatase, receptor type, F	200637_s_at	502.6 ± 188.7	286.7 ± 195.7	-1.75301	-2.55708
AHNAK	AHNAK nucleoprotein	235281_x_at	545.6 ± 452.1	204.0 ± 238.7	-2.67449	-2.55482
SPARCL1	SPARC-like 1 (hevin)	200795_at	3035.6 ± 1017.1	1953.7 ± 1145.7	-1.55373	-2.55439
JUP	junction plakoglobin	201015_s_at	3231.3 ± 1008.2	1997.2 ± 1379.5	-1.6179	-2.54787
ANGPT2	angiopoietin 2	211148_s_at	213.7 ± 139.9	93.8 ± 57.1	-2.27686	-2.54002
NDFIP2	Nedd4 family interacting protein 2	224802_at	897.1 ± 231.4	593.6 ± 312.3	-1.51138	-2.5382
SLC2A13	solute carrier family 2 (facilitated glucose transporter), member 13	227176_at	315.5 ± 194.6	158.9 ± 85.8	-1.98541	-2.5363
PAPLN	papilin, proteoglycan-like sulfated glycoprotein	226435_at	277.6 ± 148.1	131.8 ± 104.9	-2.10681	-2.53527
EIF2S3	eukaryotic translation initiation factor 2, subunit 3 gamma, 52kDa	205321_at	847.1 ± 539.1	462.1 ± 255.5	-1.83332	-2.53466
ATP2B4	ATPase, Ca++ transporting, plasma membrane 4	205410_s_at	212.4 ± 117.4	105.5 ± 51.7	-2.01282	-2.53429
NUPR1	nuclear protein, transcriptional regulator, 1	209230_s_at	889.3 ± 202.0	573.4 ± 340.3	-1.55074	-2.53423
COL27A1	collagen, type XXVII, alpha 1	225293_at	784.1 ± 398.4	437.9 ± 298.1	-1.79063	-2.52541
CTNNA1	catenin (cadherin-associated protein), alpha 1, 102kDa	1558214_s_at	430.5 ± 225.9	251.0 ± 108.9	-1.71495	-2.52035
ABLIM1	actin binding LIM protein 1	200965_s_at	2216.7 ± 443.7	1365.2 ± 1029.0	-1.62373	-2.50907
MSRB2	methionine sulfoxide reductase B2	219451_at	321.3 ± 210.2	170.3 ± 51.3	-1.88735	-2.50807
AHNAK	AHNAK nucleoprotein	220016_at	420.6 ± 134.8	232.4 ± 182.7	-1.80995	-2.50653
ANGPT2	angiopoietin 2	205572_at	276.5 ± 197.6	120.8 ± 86.4	-2.28947	-2.49629
OSTM1	osteopetrosis associated transmembrane protein 1	218196_at	971.9 ± 385.4	613.6 ± 334.6	-1.58397	-2.49533
IL37	interleukin 37	221470_s_at	328.8 ± 145.8	151.4 ± 163.0	-2.17086	-2.49469
ST3GAL6	ST3 beta-galactoside alpha-2,3-sialyltransferase 6	210942_s_at	583.6 ± 324.8	310.0 ± 222.8	-1.88277	-2.49455
SDC1	syndecan 1	201286_at	2017.3 ± 708.7	1191.4 ± 923.0	-1.6933	-2.49063
PSORS1C2	psoriasis susceptibility 1 candidate 2	220635_at	923.5 ± 405.7	542.3 ± 363.7	-1.70311	-2.48844
KCNK7	potassium channel, subfamily K, member 7	220412_x_at	260.0 ± 88.0	153.4 ± 78.4	-1.69561	-2.48746
CA12	carbonic anhydrase XII	203963_at	1449.6 ± 177.9	921.9 ± 646.3	-1.57241	-2.48274
SAP30	Sin3A-associated protein, 30kDa	204900_x_at	446.4 ± 199.7	272.5 ± 126.5	-1.63807	-2.48169
---	---	229223_at	296.4 ± 83.9	171.8 ± 109.1	-1.7251	-2.48115
RNASE4	ribonuclease, RNase A family, 4	205158_at	293.2 ± 73.4	175.5 ± 102.7	-1.67064	-2.48088
---	---	227051_at	257.2 ± 154.6	128.3 ± 70.7	-2.00498	-2.4784
CBX5	chromobox homolog 5	231862_at	613.5 ± 205.3	383.3 ± 221.6	-1.60075	-2.47677
C2orf88	chromosome 2 open reading frame 88	228195_at	214.8 ± 94.7	108.4 ± 75.0	-1.98211	-2.47512
SOX9	SRY (sex determining region Y)-box 9	202935_s_at	1291.7 ± 392.2	737.4 ± 639.3	-1.75178	-2.4723
FERMT1	fermitin family member 1	218796_at	510.0 ± 111.6	321.5 ± 195.1	-1.58625	-2.46658
CXCL14	chemokine (C-X-C motif) ligand 14	218002_s_at	4998.2 ± 1717.6	2998.6 ± 2333.5	-1.66686	-2.46289
POF1B	premature ovarian failure, 1B	1555383_a_at	352.9 ± 233.4	158.4 ± 143.8	-2.22815	-2.4628
GFRA1	GDNF family receptor alpha 1	227550_at	325.3 ± 115.2	189.0 ± 115.5	-1.72161	-2.46124
MBNL2	muscleblind-like splicing regulator 2	205018_s_at	337.5 ± 204.0	177.6 ± 95.2	-1.90019	-2.46019
RAB11A	RAB11A, member RAS oncogene family	234998_at	379.6 ± 84.5	250.7 ± 117.6	-1.51402	-2.45206
STXBP6	syntaxin binding protein 6 (amisyn)	230560_at	377.5 ± 237.5	180.3 ± 147.7	-2.09339	-2.45165
CYBASC3	cytochrome b, ascorbate dependent 3	224735_at	1287.7 ± 512.0	805.1 ± 490.7	-1.5995	-2.44053
TRPM1	transient receptor potential cation channel, subfamily M, member 1	237069_s_at	595.2 ± 399.1	280.9 ± 259.1	-2.11845	-2.43795
TACSTD2	tumor-associated calcium signal transducer 2	202286_s_at	5195.3 ± 944.0	3266.0 ± 2493.0	-1.59071	-2.42139
DPYSL3	dihydropyrimidinase-like 3	201431_s_at	796.0 ± 500.2	466.1 ± 202.8	-1.70771	-2.41946
---	---	222288_at	357.1 ± 108.4	225.3 ± 115.7	-1.58485	-2.4116
SH3RF1	SH3 domain containing ring finger 1	225589_at	280.6 ± 127.3	171.1 ± 60.6	-1.64036	-2.41063
F5	coagulation factor V (proaccelerin, labile factor)	231029_at	212.4 ± 290.3	29.1 ± 41.2	-7.30282	-2.40891
PPAP2C	phosphatidic acid phosphatase type 2C	209529_at	301.6 ± 129.4	177.9 ± 89.6	-1.69519	-2.40716
C1orf85	chromosome 1 open reading frame 85	1558692_at	315.5 ± 232.5	149.0 ± 88.4	-2.11746	-2.40627
HOXA10-HOXA9 /// HOXA9	HOXA10-HOXA9 readthrough /// homeobox A9	209905_at	210.2 ± 69.2	108.6 ± 85.5	-1.93576	-2.39778
ZNF652	Zinc finger protein 652	243495_s_at	637.6 ± 212.0	381.9 ± 271.5	-1.66976	-2.39675
F5	coagulation factor V (proaccelerin, labile factor)	204714_s_at	720.9 ± 948.6	158.1 ± 293.3	-4.55887	-2.39547
TPCN2	two pore segment channel 2	235194_at	430.6 ± 100.2	264.6 ± 173.1	-1.62737	-2.39527
SORBS1	sorbin and SH3 domain containing 1	218087_s_at	702.4 ± 426.5	349.4 ± 325.9	-2.01005	-2.39467
SH3BP4	SH3-domain binding protein 4	222258_s_at	1176.4 ± 283.0	772.4 ± 474.1	-1.52314	-2.3931
RXRG	retinoid X receptor, gamma	205954_at	244.3 ± 124.2	113.8 ± 107.0	-2.14676	-2.39297
RPS23	ribosomal protein S23	227722_at	596.0 ± 396.6	325.3 ± 177.0	-1.8321	-2.3905
---	---	227432_s_at	1146.8 ± 478.4	735.9 ± 401.2	-1.55828	-2.3898
TRIM29	tripartite motif containing 29	211002_s_at	1059.7 ± 353.0	634.1 ± 485.2	-1.67122	-2.38742
FLG2	filaggrin family member 2	1569410_at	5825.1 ± 1130.6	3529.3 ± 3038.4	-1.65048	-2.37353
BCL11A	B-cell CLL/lymphoma 11A (zinc finger protein)	219497_s_at	804.0 ± 225.2	469.1 ± 393.5	-1.7139	-2.36736
MIR4720	microRNA 4720	228567_at	910.1 ± 213.0	513.3 ± 490.2	-1.77325	-2.35824
KLK11	kallikrein-related peptidase 11	205470_s_at	1205.3 ± 283.9	741.4 ± 572.5	-1.62563	-2.35678
WNK4	WNK lysine deficient protein kinase 4	229158_at	198.5 ± 105.8	94.3 ± 73.1	-2.10468	-2.35404
CYGB	cytoglobin	1553572_a_at	341.2 ± 200.7	204.8 ± 50.0	-1.66605	-2.3442
BBS2	Bardet-Biedl syndrome 2	223227_at	359.4 ± 160.5	234.1 ± 73.5	-1.53494	-2.3383
FAT2	FAT tumor suppressor homolog 2 (Drosophila)	208153_s_at	376.8 ± 190.9	205.0 ± 148.8	-1.8384	-2.33755
GJB3	gap junction protein, beta 3, 31kDa	205490_x_at	859.0 ± 267.2	546.4 ± 352.8	-1.5721	-2.33123
EVPL	envoplakin	204503_at	528.3 ± 113.3	344.0 ± 204.8	-1.53565	-2.32374
NFIB	nuclear factor I/B	213032_at	371.3 ± 147.6	216.0 ± 145.5	-1.7192	-2.32271
SPRED1	sprouty-related, EVH1 domain containing 1	235074_at	418.1 ± 203.4	271.5 ± 84.8	-1.53983	-2.31945
CEBPA	CCAAT/enhancer binding protein (C/EBP), alpha	204039_at	1038.9 ± 305.0	688.5 ± 403.8	-1.50878	-2.31114
SNCA	synuclein, alpha (non A4 component of amyloid precursor)	236081_at	342.2 ± 132.4	201.0 ± 130.1	-1.7029	-2.30975
PRSS23	protease, serine, 23	226279_at	974.3 ± 623.6	573.6 ± 294.4	-1.69854	-2.30855
LY6D	lymphocyte antigen 6 complex, locus D	206276_at	1877.6 ± 609.5	1104.2 ± 971.7	-1.70044	-2.30538
ANKRD50	ankyrin repeat domain 50	225731_at	595.5 ± 319.9	363.2 ± 183.9	-1.63975	-2.299
FBXW7	F-box and WD repeat domain containing 7, E3 ubiquitin protein ligase	229419_at	302.6 ± 96.6	177.7 ± 119.7	-1.70268	-2.29819
SYNM	synemin, intermediate filament protein	212730_at	862.0 ± 730.6	412.8 ± 312.5	-2.08811	-2.29255
C5orf46	chromosome 5 open reading frame 46	1554195_a_at	1047.7 ± 327.2	569.7 ± 603.3	-1.83907	-2.28909
LGALSL	lectin, galactoside-binding-like	219998_at	389.6 ± 161.7	241.2 ± 129.0	-1.61535	-2.28889
LRRC1	leucine rich repeat containing 1	218816_at	279.5 ± 96.4	168.5 ± 97.2	-1.65935	-2.28802
NDFIP2	Nedd4 family interacting protein 2	224799_at	949.9 ± 293.2	624.2 ± 378.4	-1.52169	-2.2682
ABHD2	abhydrolase domain containing 2	228490_at	262.3 ± 134.1	150.4 ± 76.0	-1.74454	-2.26631
EPPK1	epiplakin 1	208156_x_at	363.3 ± 157.7	229.1 ± 106.1	-1.58586	-2.26613
PLAC9	placenta-specific 9	227419_x_at	500.7 ± 172.7	310.1 ± 201.9	-1.61473	-2.26467
TACC2	transforming, acidic coiled-coil containing protein 2	211382_s_at	344.0 ± 86.5	217.0 ± 130.7	-1.58573	-2.25639
GRIA1	glutamate receptor, ionotropic, AMPA 1	209793_at	140.4 ± 176.6	26.8 ± 5.8	-5.23624	-2.25129
PTPN13	protein tyrosine phosphatase, non-receptor type 13 (APO-1/CD95 (Fas)-associated phosphatase)	204201_s_at	368.7 ± 115.6	232.9 ± 134.8	-1.58289	-2.24956
ERBB3	v-erb-b2 erythroblastic leukemia viral oncogene homolog 3 (avian)	1563253_s_at	325.3 ± 75.8	215.9 ± 107.2	-1.50683	-2.23908
STXBP6	syntaxin binding protein 6 (amisyn)	220994_s_at	299.3 ± 174.2	165.3 ± 95.9	-1.81052	-2.23748
UBE4B	ubiquitination factor E4B	202316_x_at	335.9 ± 124.8	222.3 ± 90.1	-1.51107	-2.23663
---	---	214896_at	255.8 ± 84.4	150.1 ± 98.4	-1.70479	-2.23056
TUFT1	tuftelin 1	205807_s_at	892.8 ± 290.2	575.6 ± 374.4	-1.55106	-2.23044
PCDH7	protocadherin 7	205535_s_at	174.1 ± 69.3	73.2 ± 97.1	-2.37937	-2.21785
SDC1	syndecan 1	201287_s_at	2687.4 ± 787.9	1751.0 ± 1228.3	-1.53482	-2.21734
SPINT2	serine peptidase inhibitor, Kunitz type, 2	210715_s_at	966.8 ± 271.6	626.5 ± 422.5	-1.54308	-2.21666
ARHGEF26	Rho guanine nucleotide exchange factor (GEF) 26	227197_at	362.9 ± 136.2	203.5 ± 170.7	-1.78352	-2.21385
TACC2	transforming, acidic coiled-coil containing protein 2	202289_s_at	722.9 ± 250.4	439.9 ± 335.9	-1.64322	-2.21348
FHOD3	formin homology 2 domain containing 3	218980_at	402.3 ± 114.2	207.9 ± 236.5	-1.93539	-2.19948
HSPA1A /// HSPA1B	heat shock 70kDa protein 1A /// heat shock 70kDa protein 1B	202581_at	1056.4 ± 626.0	654.5 ± 346.0	-1.61393	-2.19332
KDSR	3-ketodihydrosphingosine reductase	229850_at	360.6 ± 146.6	226.3 ± 123.2	-1.59372	-2.18851
BCL11A	B-cell CLL/lymphoma 11A (zinc finger protein)	219498_s_at	551.2 ± 106.1	356.8 ± 239.9	-1.5447	-2.18814
GLTP	glycolipid transfer protein	219267_at	864.1 ± 209.4	569.7 ± 373.6	-1.51657	-2.18684
STK32A	serine/threonine kinase 32A	229866_at	329.7 ± 146.1	188.1 ± 137.5	-1.75257	-2.18678
CST1	cystatin SN	206224_at	146.8 ± 156.2	40.9 ± 43.5	-3.58574	-2.18153
FABP7	fatty acid binding protein 7, brain	205030_at	1916.2 ± 926.8	1008.7 ± 1160.9	-1.89962	-2.17317
CYBRD1	cytochrome b reductase 1	217889_s_at	381.4 ± 175.3	236.3 ± 129.2	-1.61401	-2.16984
EGLN3	egl nine homolog 3 (C. elegans)	219232_s_at	473.5 ± 284.8	266.2 ± 186.3	-1.77891	-2.16358
NFIB	Nuclear factor I/B	230291_s_at	472.2 ± 150.0	306.9 ± 182.3	-1.53883	-2.16006
SBSN	suprabasin	235272_at	4052.1 ± 961.1	2592.8 ± 2074.8	-1.56285	-2.15899
HPGD	hydroxyprostaglandin dehydrogenase 15-(NAD)	203914_x_at	1538.8 ± 799.0	912.9 ± 719.8	-1.68566	-2.15435
PDZD2	PDZ domain containing 2	209493_at	589.4 ± 150.3	361.3 ± 288.9	-1.63157	-2.15242
HPGD	hydroxyprostaglandin dehydrogenase 15-(NAD)	211548_s_at	1278.4 ± 752.5	721.6 ± 610.9	-1.77153	-2.15238
ANKS1A	ankyrin repeat and sterile alpha motif domain containing 1A	212747_at	1351.0 ± 695.6	803.0 ± 629.3	-1.68243	-2.14759
DST /// LOC100652766	dystonin /// dystonin-like	204455_at	1378.2 ± 358.0	832.4 ± 756.9	-1.65572	-2.1406
CDC42SE1	CDC42 small effector 1	218157_x_at	1194.8 ± 577.2	795.4 ± 405.7	-1.50221	-2.13228
SEMA3C	sema domain, immunoglobulin domain (Ig), short basic domain, secreted, (semaphorin) 3C	203788_s_at	236.2 ± 173.5	122.6 ± 54.9	-1.92668	-2.13178
RPL38	ribosomal protein L38	202028_s_at	2367.7 ± 1670.1	1227.8 ± 1251.4	-1.92838	-2.12921
EMP2	epithelial membrane protein 2	225079_at	1555.4 ± 457.4	1019.9 ± 717.2	-1.52513	-2.12916
CA12	carbonic anhydrase XII	204508_s_at	357.3 ± 67.5	231.6 ± 146.9	-1.54294	-2.1168
RORA	RAR-related orphan receptor A	226682_at	1349.5 ± 426.0	842.3 ± 684.5	-1.60212	-2.11577
ARNT2	aryl-hydrocarbon receptor nuclear translocator 2	202986_at	364.8 ± 149.3	234.1 ± 123.8	-1.55847	-2.11165
TNXA /// TNXB	tenascin XA (pseudogene) /// tenascin XB	213451_x_at	743.2 ± 199.5	463.3 ± 370.1	-1.60398	-2.10696
ITGA9	integrin, alpha 9	227297_at	298.2 ± 112.8	192.6 ± 95.7	-1.54822	-2.09804
LOC100507472 /// PCSK6	uncharacterized LOC100507472 /// proprotein convertase subtilisin/kexin type 6	207414_s_at	244.1 ± 154.1	141.7 ± 51.7	-1.72275	-2.08578
FABP7	fatty acid binding protein 7, brain	205029_s_at	907.4 ± 497.0	459.6 ± 567.2	-1.97423	-2.08064
ZNF462	zinc finger protein 462	226575_at	340.9 ± 160.7	225.8 ± 84.9	-1.50943	-2.0705
JAK1	Janus kinase 1	1552611_a_at	368.8 ± 141.9	237.6 ± 134.1	-1.55181	-2.06951
ST6GALNAC2	ST6 (alpha-N-acetyl-neuraminyl-2,3-beta-galactosyl-1,3)-N-acetylgalactosaminide alpha-2,6-sialyltransferase 2	204542_at	1275.3 ± 386.4	738.4 ± 766.6	-1.72693	-2.06637
MCC	mutated in colorectal cancers	226225_at	595.5 ± 211.4	391.7 ± 241.2	-1.52038	-2.06512
---	---	1568780_at	385.6 ± 436.3	155.9 ± 114.0	-2.47359	-2.04335
GCNT2	glucosaminyl (N-acetyl) transferase 2, I-branching enzyme (I blood group)	230788_at	432.3 ± 250.3	272.1 ± 126.0	-1.58863	-2.04103
C1orf106	chromosome 1 open reading frame 106	219010_at	886.4 ± 299.8	561.6 ± 434.9	-1.5784	-2.03644
DCT	dopachrome tautomerase (dopachrome delta-isomerase, tyrosine-related protein 2)	205338_s_at	4412.4 ± 1869.7	2524.2 ± 2705.6	-1.74806	-2.03565
F2RL1	coagulation factor II (thrombin) receptor-like 1	213506_at	561.2 ± 306.2	318.1 ± 277.7	-1.76399	-2.03436
TSPAN7	tetraspanin 7	202242_at	563.0 ± 340.9	344.5 ± 199.0	-1.63414	-2.03317
VEPH1	ventricular zone expressed PH domain homolog 1 (zebrafish)	232122_s_at	519.8 ± 224.3	309.5 ± 254.2	-1.67937	-2.03118
PPL	periplakin	203407_at	1314.1 ± 342.1	867.9 ± 637.8	-1.5141	-2.03045
POU2F3	POU class 2 homeobox 3	207109_at	217.3 ± 98.7	102.6 ± 127.2	-2.11812	-2.02851
NFIB	nuclear factor I/B	209290_s_at	1157.2 ± 655.2	726.3 ± 471.9	-1.59338	-2.01914
---	---	213642_at	1059.0 ± 856.0	532.3 ± 553.3	-1.98932	-2.01266
PCDH7	protocadherin 7	205534_at	451.5 ± 90.3	253.4 ± 275.9	-1.78188	-2.01141
---	---	222968_at	457.7 ± 381.0	221.1 ± 219.2	-2.06997	-2.00504
CCND2	cyclin D2	200953_s_at	974.6 ± 375.9	641.8 ± 430.4	-1.51862	-2.00261
PKP3	plakophilin 3	209873_s_at	1098.3 ± 387.8	721.2 ± 509.7	-1.52284	-2.00219
SOX5	SRY (sex determining region Y)-box 5	207336_at	261.0 ± 137.5	145.1 ± 114.1	-1.79896	-1.99745
MCOLN3	mucolipin 3	1557292_a_at	582.0 ± 243.8	359.1 ± 279.0	-1.62052	-1.98763
MTHFD1L	methylenetetrahydrofolate dehydrogenase (NADP+ dependent) 1-like	225520_at	481.7 ± 190.6	317.3 ± 188.1	-1.51802	-1.98601
FZD10	frizzled family receptor 10	219764_at	254.8 ± 123.7	150.1 ± 100.3	-1.69706	-1.97786
ANGPTL7	angiopoietin-like 7	206423_at	301.5 ± 495.5	64.2 ± 49.2	-4.69226	-1.9773
PLXNC1	plexin C1	206470_at	548.0 ± 247.4	334.7 ± 261.6	-1.63699	-1.97281
EIF5A	eukaryotic translation initiation factor 5A	213753_x_at	741.1 ± 316.8	493.2 ± 299.0	-1.50273	-1.9675
LY6G6C	lymphocyte antigen 6 complex, locus G6C	207114_at	1904.7 ± 505.5	1236.3 ± 1016.6	-1.54063	-1.96626
ASB9	ankyrin repeat and SOCS box containing 9	205673_s_at	244.4 ± 120.0	131.7 ± 121.0	-1.8562	-1.96512
MST4	serine/threonine protein kinase MST4	218499_at	429.2 ± 305.8	237.0 ± 183.8	-1.81094	-1.94729
RETSAT	retinol saturase (all-trans-retinol 13,14-reductase)	1566472_s_at	295.7 ± 143.0	189.0 ± 96.5	-1.56474	-1.94258
DCT	dopachrome tautomerase (dopachrome delta-isomerase, tyrosine-related protein 2)	216512_s_at	2918.8 ± 1932.6	1531.4 ± 1915.4	-1.906	-1.90715
PKP3	plakophilin 3	209872_s_at	336.4 ± 136.7	209.8 ± 149.0	-1.60317	-1.90571
ABHD2	abhydrolase domain containing 2	87100_at	346.1 ± 176.3	184.0 ± 204.1	-1.88153	-1.90443
GRHL2	grainyhead-like 2 (Drosophila)	219388_at	376.4 ± 140.1	233.8 ± 180.0	-1.60972	-1.90348
STAMBPL1	STAM binding protein-like 1	227607_at	463.0 ± 338.8	256.8 ± 206.9	-1.8029	-1.89778
DOCK5	dedicator of cytokinesis 5	230263_s_at	317.8 ± 166.3	195.0 ± 125.4	-1.62973	-1.89758
SDC3	syndecan 3	202898_at	863.8 ± 420.0	539.7 ± 430.6	-1.60057	-1.89085
DSTYK	dual serine/threonine and tyrosine protein kinase	229017_s_at	552.1 ± 204.1	349.8 ± 275.7	-1.57817	-1.88992
SDC2	syndecan 2	212157_at	295.5 ± 203.6	171.1 ± 101.2	-1.7275	-1.88748
LCE1B	late cornified envelope 1B	1560531_at	3352.9 ± 1079.9	2159.3 ± 1919.2	-1.55279	-1.8646
OVOL1	ovo-like 1(Drosophila)	229396_at	523.7 ± 250.2	342.3 ± 217.9	-1.52975	-1.85531
GMPR	guanosine monophosphate reductase	204187_at	856.9 ± 359.0	564.3 ± 409.4	-1.51864	-1.84226
TPCN2	Two pore segment channel 2	242554_at	272.1 ± 114.2	168.0 ± 121.4	-1.62018	-1.83532
MYO5A	myosin VA (heavy chain 12, myoxin)	241966_at	331.8 ± 163.6	206.1 ± 144.1	-1.60968	-1.83181
LOC100507577 /// LONP2	uncharacterized LOC100507577 /// lon peptidase 2, peroxisomal	221833_at	411.5 ± 221.3	270.1 ± 144.9	-1.5236	-1.82995
CLEC3B /// EXOSC7	C-type lectin domain family 3, member B /// exosome component 7	205200_at	1288.5 ± 591.8	791.0 ± 744.1	-1.62892	-1.8297
ETV5	Ets variant 5	230102_at	733.3 ± 566.5	363.1 ± 481.0	-2.01951	-1.82659
HLA-DQB2	major histocompatibility complex, class II, DQ beta 2	215536_at	633.5 ± 397.4	382.0 ± 301.5	-1.65827	-1.82601
DDX3X	DEAD (Asp-Glu-Ala-Asp) box polypeptide 3, X-linked	201211_s_at	335.7 ± 204.7	212.7 ± 109.1	-1.57784	-1.8201
NEBL	nebulette	203961_at	655.9 ± 236.4	415.7 ± 356.8	-1.578	-1.81726
EEF1D	eukaryotic translation elongation factor 1 delta (guanine nucleotide exchange protein)	214395_x_at	216.0 ± 120.4	110.8 ± 124.7	-1.94919	-1.80267
FCER1A	Fc fragment of IgE, high affinity I, receptor for; alpha polypeptide	211734_s_at	602.7 ± 174.0	370.8 ± 362.9	-1.62537	-1.79894
FOXN1	forkhead box N1	1558687_a_at	352.3 ± 130.7	202.5 ± 214.2	-1.73991	-1.79755
---	---	229327_s_at	331.0 ± 100.8	207.5 ± 171.4	-1.59516	-1.79297
WDR63	WD repeat domain 63	243087_at	243.4 ± 160.5	120.0 ± 146.9	-2.02863	-1.79238
PTPLA	protein tyrosine phosphatase-like (proline instead of catalytic arginine), member A	219654_at	463.9 ± 201.5	296.2 ± 227.4	-1.5663	-1.78388
C8orf44-SGK3 /// SGK3	C8orf44-SGK3 readthrough /// serum/glucocorticoid regulated kinase family, member 3	227627_at	950.6 ± 612.4	609.2 ± 407.8	-1.56041	-1.76683
TBC1D4	TBC1 domain family, member 4	203386_at	575.4 ± 228.7	380.1 ± 280.9	-1.51372	-1.76009
BCL11B	B-cell CLL/lymphoma 11B (zinc finger protein)	219528_s_at	440.1 ± 136.2	288.6 ± 223.6	-1.52455	-1.75159
SH3RF2	SH3 domain containing ring finger 2	243582_at	422.8 ± 131.0	271.7 ± 224.8	-1.55628	-1.7502
---	---	229420_at	614.8 ± 336.1	400.0 ± 275.1	-1.53697	-1.74705
CDC42SE1	CDC42 small effector 1	229120_s_at	1040.8 ± 554.2	684.6 ± 494.2	-1.52039	-1.74507
LGR4	leucine-rich repeat containing G protein-coupled receptor 4	218326_s_at	298.4 ± 154.8	185.6 ± 133.2	-1.6077	-1.73949
SOX10	SRY (sex determining region Y)-box 10	209843_s_at	563.4 ± 251.5	375.2 ± 261.1	-1.50177	-1.7355
CSPG4	chondroitin sulfate proteoglycan 4	204736_s_at	300.6 ± 149.5	165.4 ± 188.1	-1.81747	-1.73318
ABHD2	abhydrolase domain containing 2	63825_at	781.7 ± 366.2	513.5 ± 395.2	-1.52226	-1.71856
EDNRB	endothelin receptor type B	204271_s_at	2526.6 ± 1096.5	1549.6 ± 1658.8	-1.63052	-1.71739
BCL11A	B-cell CLL/lymphoma 11A (zinc finger protein)	222891_s_at	687.4 ± 145.4	445.6 ± 410.1	-1.54287	-1.71618
PKP1	plakophilin 1 (ectodermal dysplasia/skin fragility syndrome)	205724_at	441.5 ± 341.5	261.3 ± 186.5	-1.68983	-1.71377
XIST	X (inactive)-specific transcript (non-protein coding)	224589_at	245.1 ± 272.4	98.1 ± 145.9	-2.49848	-1.71113
SERPINA12	serpin peptidase inhibitor, clade A (alpha-1 antiproteinase, antitrypsin), member 12	1552544_at	931.8 ± 301.0	615.2 ± 526.5	-1.51464	-1.71095
PERP	PERP, TP53 apoptosis effector	236009_at	377.1 ± 115.1	228.8 ± 231.0	-1.64763	-1.7055
FCGBP	Fc fragment of IgG binding protein	203240_at	509.2 ± 172.4	337.5 ± 263.7	-1.50904	-1.70495
RPL14	ribosomal protein L14	219138_at	278.5 ± 140.4	170.5 ± 135.7	-1.63303	-1.69883
C1orf116	chromosome 1 open reading frame 116	219476_at	465.6 ± 133.3	309.5 ± 245.3	-1.50441	-1.69121
AKAP12	A kinase (PRKA) anchor protein 12	227530_at	572.6 ± 305.2	380.2 ± 254.7	-1.50594	-1.68857
LPPR4	lipid phosphate phosphatase-related protein type 4	213496_at	552.9 ± 294.8	334.7 ± 329.0	-1.65168	-1.66749
FBLN1	fibulin 1	202995_s_at	1227.2 ± 812.3	789.4 ± 598.4	-1.55447	-1.65473
GGT6	gamma-glutamyltransferase 6	236225_at	361.4 ± 115.3	233.8 ± 197.1	-1.54591	-1.6512
GJC1	gap junction protein, gamma 1, 45kDa	228776_at	434.3 ± 245.1	279.2 ± 208.0	-1.55526	-1.63678
COCH	coagulation factor C homolog, cochlin (Limulus polyphemus)	205229_s_at	309.7 ± 383.4	133.4 ± 160.6	-2.32086	-1.62872
---	---	244107_at	465.0 ± 116.4	299.4 ± 282.3	-1.55281	-1.62564
CERS3	ceramide synthase 3	1554252_a_at	413.5 ± 116.5	271.1 ± 233.5	-1.52512	-1.62357
NEBL	nebulette	203962_s_at	590.9 ± 279.9	380.6 ± 334.2	-1.55256	-1.61169
CMBL	carboxymethylenebutenolidase homolog (Pseudomonas)	227522_at	314.2 ± 191.0	198.0 ± 145.7	-1.58697	-1.59555
BCHE	butyrylcholinesterase	205433_at	710.0 ± 331.3	463.0 ± 412.8	-1.53331	-1.57582
POF1B	premature ovarian failure, 1B	219756_s_at	442.0 ± 125.9	287.0 ± 270.0	-1.54008	-1.56804
RPL37A	Ribosomal protein L37a	214041_x_at	984.6 ± 852.3	571.4 ± 568.2	-1.7231	-1.56409
KRT31	keratin 31	206677_at	353.2 ± 522.8	137.2 ± 187.3	-2.57537	-1.56125
TRPM1	transient receptor potential cation channel, subfamily M, member 1	237070_at	798.3 ± 548.1	478.0 ± 502.3	-1.67015	-1.56039
PPP2R2C	protein phosphatase 2, regulatory subunit B, gamma	228010_at	400.5 ± 159.2	246.3 ± 261.4	-1.62607	-1.55847
TTR	transthyretin	209660_at	333.6 ± 430.3	170.3 ± 27.4	-1.95964	-1.55162
LRRN4CL	LRRN4 C-terminal like	1556427_s_at	927.5 ± 258.3	590.7 ± 663.6	-1.57022	-1.51967
RPLP2	ribosomal protein, large, P2	200908_s_at	415.1 ± 367.8	213.1 ± 301.4	-1.94802	-1.51381
SLCO4A1	solute carrier organic anion transporter family, member 4A1	219911_s_at	526.8 ± 192.8	347.8 ± 323.3	-1.51458	-1.5028
RPL27A	Ribosomal protein L27a	212044_s_at	1177.0 ± 883.9	666.6 ± 878.5	-1.76561	-1.50063
MCOLN3	Mucolipin 3	242308_at	610.9 ± 234.2	402.2 ± 383.9	-1.51893	-1.49575
RPS11	Ribosomal protein S11	213350_at	2964.0 ± 3216.2	1352.8 ± 2684.6	-2.19104	-1.48954
MIR100HG	mir-100-let-7a-2 cluster host gene (non-protein coding)	225381_at	326.5 ± 258.0	193.4 ± 179.0	-1.68804	-1.47656
CGNL1	cingulin-like 1	225817_at	527.4 ± 285.7	345.2 ± 309.5	-1.52802	-1.46071
GSTT1	glutathione S-transferase theta 1	203815_at	291.8 ± 170.4	188.6 ± 152.6	-1.54742	-1.44267
NPTX2	neuronal pentraxin II	213479_at	288.9 ± 180.6	163.5 ± 218.4	-1.76695	-1.40373
---	---	214001_x_at	727.2 ± 610.6	417.8 ± 533.6	-1.74041	-1.39956
PEG10	paternally expressed 10	212092_at	289.1 ± 188.6	170.2 ± 201.5	-1.69819	-1.38398
LEPR	leptin receptor	209894_at	319.8 ± 178.6	190.6 ± 246.5	-1.67798	-1.33716
XIST	X (inactive)-specific transcript (non-protein coding)	227671_at	1234.8 ± 1203.4	670.8 ± 1071.8	-1.84078	-1.3167
---	---	211973_at	538.7 ± 554.2	344.6 ± 211.1	-1.56322	-1.31393
---	---	216246_at	831.6 ± 652.8	514.2 ± 614.0	-1.61728	-1.29078
CST6	cystatin E/M	206595_at	5122.6 ± 2684.9	3358.8 ± 4124.6	-1.52514	-1.26686
SKI	v-ski sarcoma viral oncogene homolog (avian)	204270_at	380.7 ± 385.5	227.2 ± 235.8	-1.67532	-1.25779
ETV1	ets variant 1	221911_at	612.0 ± 516.1	388.7 ± 416.8	-1.57449	-1.2349
KRT33A	keratin 33A	208483_x_at	256.0 ± 477.9	113.6 ± 85.0	-2.2526	-1.20279
KRTAP10-12	keratin associated protein 10-12	237853_x_at	174.5 ± 328.8	73.7 ± 39.8	-2.36788	-1.19779
TCF3	Transcription factor 3 (E2A immunoglobulin enhancer binding factors E12/E47)	202648_at	460.7 ± 389.6	286.1 ± 362.1	-1.61027	-1.15846
IGFBP3	insulin-like growth factor binding protein 3	212143_s_at	977.5 ± 335.6	642.1 ± 891.3	-1.52248	-1.14588
KRTAP2-2	keratin associated protein 2-2	234772_s_at	390.9 ± 1204.6	93.3 ± 189.2	-4.19109	-1.07218
KRTAP3-3	keratin associated protein 3-3	233681_at	201.0 ± 601.3	48.2 ± 85.6	-4.16638	-1.05897
SLC12A2	solute carrier family 12 (sodium/potassium/chloride transporters), member 2	225835_at	718.1 ± 775.4	477.6 ± 466.0	-1.50337	-1.04022
KRTAP9-4	keratin associated protein 9-4	233640_x_at	334.4 ± 938.5	107.0 ± 160.4	-3.12503	-1.03381
KRTAP1-1	keratin associated protein 1-1	220976_s_at	216.5 ± 567.8	75.7 ± 90.0	-2.85928	-1.02379
KRTAP9-8	keratin associated protein 9-8	234639_x_at	302.0 ± 786.7	109.6 ± 163.4	-2.7549	-1.01966
KRTAP4-9	keratin associated protein 4-9	234685_x_at	402.0 ± 1145.3	134.3 ± 224.0	-2.99378	-0.999791
KRTAP4-3	keratin associated protein 4-3	234678_at	163.3 ± 472.2	48.1 ± 83.8	-3.39876	-0.98453
KRT85	keratin 85	207670_at	358.1 ± 585.5	203.5 ± 236.3	-1.75983	-0.982813
KRTAP3-1	keratin associated protein 3-1	233537_at	254.9 ± 494.0	134.5 ± 100.2	-1.89485	-0.979464
KRTAP11-1	keratin associated protein 11-1	1564803_at	268.7 ± 436.6	158.0 ± 126.0	-1.70124	-0.973429
KRTAP4-12	keratin associated protein 4-12	224269_at	189.1 ± 415.9	86.8 ± 83.7	-2.17752	-0.970314
KRTAP1-5	keratin associated protein 1-5	233533_at	226.8 ± 563.5	93.4 ± 126.7	-2.42883	-0.956236
KRTAP4-1	keratin associated protein 4-1	234635_at	220.3 ± 623.6	75.9 ± 118.8	-2.90387	-0.955256
SCRG1	stimulator of chondrogenesis 1	205475_at	323.5 ± 357.5	188.9 ± 381.6	-1.71273	-0.888203
KRTAP9-2 /// KRTAP9-8	keratin associated protein 9-2 /// keratin associated protein 9-8	233631_x_at	287.3 ± 774.3	126.6 ± 219.8	-2.2701	-0.838399
KRTAP4-6 /// LOC100134267	keratin associated protein 4-6 /// keratin-associated protein 4-8-like	234683_at	229.0 ± 497.9	122.2 ± 173.6	-1.87361	-0.810323
SCGB1D2	secretoglobin, family 1D, member 2	206799_at	634.3 ± 1910.8	376.5 ± 592.8	-1.68453	-0.559312
PIP	prolactin-induced protein	206509_at	1138.4 ± 3265.0	731.8 ± 897.0	-1.55565	-0.531403
a The FDR q-value for each was <0.01
