# Supplementary material for: Gene expression analyses of primary melanomas reveal CTHRC1 as an important player in melanoma progression
Source: Oncotarget. 2016 Feb 23;7(12):15065–92. doi: 10.18632/oncotarget.7604 (PMC4924771; doi:10.18632/oncotarget.7604)
Supplement: Supplementary file 4 [file oncotarget-07-15065-s004.xlsx]

## Sheet: Supplementary Table S3
Supplementary Table S3. Overexpressed genes in metastatic compared to non-metastatic primary melanomas by Significance Analysis of Microarrays (SAM).
			Mean ± StDev		Fold	SAM Scorea
Gene	Gene description	Probe set ID	Non-metastatic primary melanomas	Metastatic primary melanomas	Metastatic vs non-metastatic	Metastatic vs non-metastatic
USP11	ubiquitin specific peptidase 11	208723_at	424.9 ± 73.0	715.8 ± 128.1	1.68467	4.39117
PHC2	polyhomeotic homolog 2 (Drosophila)	200919_at	500.0 ± 59.5	935.5 ± 242.4	1.87107	4.18116
TIMP1	TIMP metallopeptidase inhibitor 1	201666_at	1853.8 ± 833.3	5666.5 ± 2638.9	3.05676	3.86274
PKIG	protein kinase (cAMP-dependent, catalytic) inhibitor gamma	202732_at	361.3 ± 94.0	668.5 ± 162.0	1.85037	3.85291
VCAN	versican	204620_s_at	1046.6 ± 434.1	2465.6 ± 943.5	2.35576	3.78763
VCAN	versican	221731_x_at	1069.2 ± 434.7	2414.8 ± 901.2	2.25849	3.73185
CD63	CD63 molecule	200663_at	5727.9 ± 1319.9	9705.8 ± 2995.3	1.69447	3.46231
TIMP3	TIMP metallopeptidase inhibitor 3	201148_s_at	482.4 ± 136.5	834.8 ± 218.8	1.73068	3.41427
TIMP3	TIMP metallopeptidase inhibitor 3	201147_s_at	395.6 ± 149.6	804.2 ± 265.3	2.03285	3.40967
TNS3	tensin 3	217853_at	818.2 ± 213.5	1615.8 ± 614.2	1.97468	3.27568
SPP1	secreted phosphoprotein 1	209875_s_at	322.7 ± 217.7	4052.7 ± 3159.3	12.5605	3.25771
PLEKHO2	pleckstrin homology domain containing, family O member 2	204436_at	374.5 ± 101.0	787.1 ± 299.5	2.10162	3.25692
CTHRC1	collagen triple helix repeat containing 1	225681_at	1307.2 ± 609.7	3127.4 ± 1450.2	2.39252	3.23995
SERPINH1	serpin peptidase inhibitor, clade H (heat shock protein 47), member 1, (collagen binding protein 1)	207714_s_at	536.1 ± 147.4	1114.5 ± 443.0	2.07878	3.22086
FLOT1	flotillin 1	208749_x_at	753.1 ± 159.6	1567.7 ± 658.0	2.08167	3.19232
RAB34	RAB34, member RAS oncogene family	224710_at	516.6 ± 66.3	804.1 ± 203.0	1.55652	3.16401
PDIA6	protein disulfide isomerase family A, member 6	208639_x_at	1178.3 ± 228.4	1949.3 ± 611.5	1.65432	3.16367
HOXB7	homeobox B7	216973_s_at	278.7 ± 107.9	545.3 ± 171.8	1.95695	3.15173
LGALS1	lectin, galactoside-binding, soluble, 1	201105_at	3938.0 ± 1119.0	8472.6 ± 3896.9	2.15151	3.14354
SERPINB6	serpin peptidase inhibitor, clade B (ovalbumin), member 6	211474_s_at	380.3 ± 84.3	792.8 ± 319.7	2.08486	3.11121
SULF1	sulfatase 1	212354_at	172.6 ± 57.8	482.6 ± 231.4	2.79588	3.09309
HOXB7	homeobox B7	204779_s_at	266.7 ± 121.8	563.1 ± 204.9	2.11123	3.05709
ITGA5	integrin, alpha 5 (fibronectin receptor, alpha polypeptide)	201389_at	259.1 ± 61.2	410.7 ± 81.9	1.58503	3.02887
COL4A1	collagen, type IV, alpha 1	211981_at	496.2 ± 221.7	952.7 ± 336.3	1.9199	3.01094
COL4A1	collagen, type IV, alpha 1	211980_at	1145.2 ± 569.7	1979.7 ± 585.6	1.72864	2.97465
FLOT1	flotillin 1	210142_x_at	755.7 ± 183.8	1541.9 ± 686.1	2.04042	2.95154
PRAF2	PRA1 domain family, member 2	203456_at	315.0 ± 94.1	475.7 ± 77.8	1.51001	2.94141
LHFPL2	lipoma HMGIC fusion partner-like 2	212658_at	326.4 ± 74.2	549.7 ± 157.4	1.68419	2.93674
SULF1	sulfatase 1	212344_at	111.9 ± 34.0	274.3 ± 108.9	2.45195	2.89655
VCAN	versican	211571_s_at	266.7 ± 123.4	680.0 ± 341.8	2.5499	2.89163
CLIP3	CAP-GLY domain containing linker protein 3	212358_at	200.3 ± 37.7	327.0 ± 72.4	1.63282	2.87896
CHST11	carbohydrate (chondroitin 4) sulfotransferase 11	226372_at	276.3 ± 130.0	608.5 ± 258.9	2.20217	2.87481
SERPINE2	serpin peptidase inhibitor, clade E (nexin, plasminogen activator inhibitor type 1), member 2	212190_at	2797.6 ± 2432.9	7063.9 ± 3633.6	2.52495	2.87118
THY1	Thy-1 cell surface antigen	213869_x_at	347.3 ± 115.7	658.6 ± 242.2	1.89662	2.86942
LOC151162 /// MGAT5	hypothetical LOC151162 /// mannosyl (alpha-1,6-)-glycoprotein beta-1,6-N-acetyl-glucosaminyltransferase	212098_at	645.2 ± 172.2	1368.6 ± 654.9	2.12129	2.83935
MME	membrane metallo-endopeptidase	203435_s_at	185.3 ± 49.8	401.3 ± 164.6	2.1655	2.82481
KBTBD2	kelch repeat and BTB (POZ) domain containing 2	212447_at	350.4 ± 64.9	591.9 ± 190.5	1.68936	2.79263
LOC541471 /// NCRNA00152	hypothetical LOC541471 /// non-protein coding RNA 152	225799_at	447.7 ± 237.3	1139.7 ± 623.1	2.54546	2.78571
PRDX4	peroxiredoxin 4	201923_at	1166.6 ± 447.8	1858.8 ± 545.8	1.59331	2.78228
VCAN	versican	215646_s_at	379.7 ± 188.8	931.6 ± 492.4	2.45374	2.76284
C13orf18	chromosome 13 open reading frame 18	219471_at	183.6 ± 74.1	363.4 ± 124.1	1.97931	2.76255
HEY1	hairy/enhancer-of-split related with YRPW motif 1	44783_s_at	563.6 ± 353.1	1720.2 ± 1093.0	3.05221	2.76191
C17orf79	chromosome 17 open reading frame 79	225096_at	682.0 ± 100.2	1096.9 ± 368.2	1.60843	2.75747
LOXL2	lysyl oxidase-like 2	202998_s_at	211.4 ± 88.0	415.9 ± 147.1	1.96746	2.75592
PKN1	protein kinase N1	202161_at	137.0 ± 41.1	278.2 ± 94.0	2.0312	2.74051
IGK@ /// IGKC	immunoglobulin kappa locus /// immunoglobulin kappa constant	221651_x_at	2934.1 ± 3592.6	8942.2 ± 5388.8	3.04765	2.73861
IGK@ /// IGKC	immunoglobulin kappa locus /// immunoglobulin kappa constant	221671_x_at	3125.2 ± 3828.0	9426.0 ± 5628.3	3.01611	2.73848
PDIA6	protein disulfide isomerase family A, member 6	216640_s_at	879.1 ± 276.5	1473.8 ± 521.4	1.67658	2.72768
IGK@ /// IGKC	immunoglobulin kappa locus /// immunoglobulin kappa constant	224795_x_at	3211.1 ± 3943.6	9483.3 ± 5620.0	2.95327	2.71042
HEXA	hexosaminidase A (alpha polypeptide)	201765_s_at	648.7 ± 111.5	1364.3 ± 692.1	2.10325	2.70049
A2M	alpha-2-macroglobulin	217757_at	2025.3 ± 800.4	3436.6 ± 1276.5	1.6968	2.68651
RHOC	ras homolog gene family, member C	200885_at	945.4 ± 121.4	1761.6 ± 801.0	1.86325	2.68545
CKLF	chemokine-like factor	219161_s_at	313.0 ± 115.4	525.5 ± 151.7	1.67901	2.67794
CD320	CD320 molecule	218529_at	242.0 ± 55.7	371.9 ± 79.6	1.53652	2.67358
ADAM12	ADAM metallopeptidase domain 12	226777_at	63.2 ± 35.3	282.8 ± 183.2	4.47137	2.67161
C19orf10	chromosome 19 open reading frame 10	221739_at	703.1 ± 83.6	1152.3 ± 421.3	1.63892	2.67025
COPS6	COP9 constitutive photomorphogenic homolog subunit 6 (Arabidopsis)	201405_s_at	600.6 ± 97.3	948.9 ± 311.7	1.57995	2.66578
SRPX	sushi-repeat-containing protein, X-linked	204955_at	781.9 ± 317.7	1511.0 ± 676.5	1.93232	2.66243
KANK2	KN motif and ankyrin repeat domains 2	218418_s_at	529.7 ± 165.0	832.5 ± 240.3	1.57169	2.66062
PARVB	parvin, beta	37966_at	250.3 ± 77.9	489.7 ± 197.8	1.95635	2.66004
ZNF275	zinc finger protein 275	225383_at	241.5 ± 59.5	401.9 ± 115.2	1.66416	2.65101
VCAN	versican	204619_s_at	241.5 ± 91.9	482.0 ± 196.8	1.99625	2.64383
SGCB	sarcoglycan, beta (43kDa dystrophin-associated glycoprotein)	205120_s_at	165.6 ± 34.2	300.3 ± 95.3	1.81291	2.61926
OLFML2B	olfactomedin-like 2B	213125_at	216.7 ± 123.7	456.6 ± 189.6	2.10754	2.60009
CMTM7	CKLF-like MARVEL transmembrane domain containing 7	226017_at	415.9 ± 103.8	826.4 ± 389.7	1.98687	2.59472
H2AFV	H2A histone family, member V	202487_s_at	582.4 ± 139.3	1020.2 ± 413.4	1.75178	2.59431
SLC2A3	solute carrier family 2 (facilitated glucose transporter), member 3	202499_s_at	136.0 ± 69.4	446.2 ± 284.9	3.28178	2.59429
CDK4	cyclin-dependent kinase 4	202246_s_at	932.1 ± 184.6	1399.5 ± 436.3	1.50152	2.59201
RARRES2	retinoic acid receptor responder (tazarotene induced) 2	209496_at	190.1 ± 53.1	463.8 ± 247.6	2.43997	2.59025
SLC43A3	solute carrier family 43, member 3	210692_s_at	440.0 ± 141.8	757.7 ± 276.7	1.72202	2.5896
IGHG1 /// IGHG2 /// IGHM /// IGHV4-31	immunoglobulin heavy constant gamma 1 (G1m marker) /// immunoglobulin heavy constant gamma 2 (G2m marker) /// immunoglobulin heavy constant mu /// immunoglobulin heavy variable 4-31	211430_s_at	2376.5 ± 3257.8	8114.0 ± 5601.4	3.41427	2.58523
IGKC	Immunoglobulin kappa constant	214669_x_at	703.0 ± 820.7	2443.3 ± 1733.1	3.47528	2.57017
ARPC1B	actin related protein 2/3 complex, subunit 1B, 41kDa	201954_at	1341.3 ± 450.7	3176.9 ± 1926.9	2.3685	2.56565
DAB2	disabled homolog 2, mitogen-responsive phosphoprotein (Drosophila)	201279_s_at	730.2 ± 401.0	1527.5 ± 764.0	2.09202	2.55913
NES	nestin	218678_at	504.0 ± 251.1	1200.5 ± 691.4	2.3818	2.55234
SGCE	sarcoglycan, epsilon	204688_at	164.0 ± 58.6	488.2 ± 307.6	2.97699	2.55212
RNASE1	ribonuclease, RNase A family, 1 (pancreatic)	201785_at	1493.7 ± 828.9	3830.9 ± 2434.0	2.56463	2.55146
GNS	glucosamine (N-acetyl)-6-sulfatase	212334_at	1115.3 ± 224.5	1985.0 ± 897.9	1.7798	2.53744
C20orf112	chromosome 20 open reading frame 112	225224_at	212.6 ± 69.6	470.1 ± 233.5	2.21097	2.53244
KDELR3	KDEL (Lys-Asp-Glu-Leu) endoplasmic reticulum protein retention receptor 3	204017_at	372.1 ± 118.2	657.4 ± 255.6	1.76679	2.51958
SV2A	synaptic vesicle glycoprotein 2A	203069_at	124.2 ± 32.0	267.7 ± 112.0	2.15488	2.51623
RARA	retinoic acid receptor, alpha	203749_s_at	125.7 ± 22.9	228.5 ± 67.5	1.81776	2.50785
---	---	234954_at	251.3 ± 41.5	439.4 ± 162.2	1.74853	2.50413
ETV1	ets variant 1	221911_at	137.7 ± 82.1	596.6 ± 464.4	4.33394	2.50255
ZCCHC24	zinc finger, CCHC domain containing 24	212419_at	441.8 ± 85.3	768.3 ± 313.7	1.73897	2.50074
ARHGEF40	Rho guanine nucleotide exchange factor (GEF) 40	58780_s_at	265.7 ± 79.5	540.4 ± 256.0	2.03374	2.49415
THBS1	thrombospondin 1	201108_s_at	153.7 ± 47.6	273.6 ± 81.5	1.77983	2.49113
TIMP2	TIMP metallopeptidase inhibitor 2	203167_at	406.6 ± 128.3	876.0 ± 472.5	2.15445	2.48993
NDUFAF3	NADH dehydrogenase (ubiquinone) 1 alpha subcomplex, assembly factor 3	209177_at	307.5 ± 68.3	530.2 ± 198.7	1.72454	2.48767
DTYMK	deoxythymidylate kinase (thymidylate kinase)	1553984_s_at	369.7 ± 70.2	609.1 ± 217.9	1.64759	2.48594
KIAA1949	KIAA1949	224927_at	570.5 ± 254.6	887.8 ± 238.5	1.55617	2.48264
FTL	ferritin, light polypeptide	213187_x_at	6346.7 ± 2475.8	9757.4 ± 3262.2	1.5374	2.4774
HOXB7	homeobox B7	204778_x_at	120.7 ± 31.4	233.5 ± 78.8	1.93382	2.47636
DDIT3	DNA-damage-inducible transcript 3	209383_at	280.1 ± 55.8	454.3 ± 145.8	1.62158	2.47238
VSIG4	V-set and immunoglobulin domain containing 4	204787_at	187.2 ± 97.0	553.5 ± 362.5	2.9559	2.46958
SLC20A1	solute carrier family 20 (phosphate transporter), member 1	201920_at	498.5 ± 238.5	1207.8 ± 738.6	2.42268	2.46095
C13orf18	chromosome 13 open reading frame 18	44790_s_at	82.5 ± 43.3	190.9 ± 70.9	2.31517	2.4545
RCN3	reticulocalbin 3, EF-hand calcium binding domain	61734_at	220.6 ± 67.7	381.7 ± 128.2	1.73033	2.45379
ARNT2	aryl-hydrocarbon receptor nuclear translocator 2	202986_at	155.2 ± 44.6	307.9 ± 124.8	1.98369	2.44935
ARHGEF40	Rho guanine nucleotide exchange factor (GEF) 40	220326_s_at	271.6 ± 48.9	555.7 ± 278.1	2.0464	2.4444
FARP1	FERM, RhoGEF (ARHGEF) and pleckstrin domain protein 1 (chondrocyte-derived)	201911_s_at	302.0 ± 129.0	590.3 ± 267.3	1.95481	2.43844
TK2	Thymidine kinase 2, mitochondrial	230313_at	226.0 ± 75.6	466.8 ± 223.8	2.0649	2.43774
KDELR3	KDEL (Lys-Asp-Glu-Leu) endoplasmic reticulum protein retention receptor 3	207265_s_at	327.6 ± 128.0	597.3 ± 244.8	1.82305	2.43622
RRM2	ribonucleotide reductase M2	209773_s_at	302.8 ± 139.8	693.0 ± 388.7	2.28893	2.43413
CERCAM	cerebral endothelial cell adhesion molecule	224794_s_at	275.3 ± 50.5	456.7 ± 159.3	1.65892	2.42998
TGM2	transglutaminase 2 (C polypeptide, protein-glutamine-gamma-glutamyltransferase)	201042_at	105.2 ± 33.3	299.0 ± 176.7	2.84335	2.42993
GOLM1	golgi membrane protein 1	217771_at	215.7 ± 127.2	379.9 ± 102.7	1.76101	2.42991
GYPC	glycophorin C (Gerbich blood group)	202947_s_at	733.1 ± 375.1	1482.4 ± 763.3	2.02196	2.42811
OSBPL10	oxysterol binding protein-like 10	219073_s_at	199.1 ± 110.5	471.9 ± 255.9	2.36996	2.42213
EGR1	Early growth response 1	227404_s_at	2575.8 ± 936.0	5552.4 ± 3324.4	2.15561	2.41652
NEDD9	neural precursor cell expressed, developmentally down-regulated 9	202150_s_at	152.3 ± 33.2	295.6 ± 118.6	1.94053	2.41242
SDC3	syndecan 3	202898_at	320.3 ± 130.4	839.1 ± 548.2	2.61982	2.41149
TMEM158	transmembrane protein 158 (gene/pseudogene)	213338_at	175.4 ± 41.8	630.4 ± 484.2	3.59457	2.40482
FN1	fibronectin 1	210495_x_at	3031.9 ± 1185.8	6006.2 ± 3292.2	1.98104	2.40209
CKLF	chemokine-like factor	223451_s_at	172.7 ± 62.2	292.4 ± 80.9	1.69353	2.39978
FN1	fibronectin 1	216442_x_at	3036.5 ± 1105.6	6184.0 ± 3523.1	2.03659	2.39924
SULF1	sulfatase 1	212353_at	90.8 ± 33.6	279.0 ± 172.9	3.07354	2.39861
FN1	fibronectin 1	211719_x_at	3218.9 ± 1175.3	6258.7 ± 3388.5	1.94436	2.3926
RRAGD	Ras-related GTP binding D	221524_s_at	629.0 ± 246.8	1091.3 ± 456.1	1.73507	2.39181
SLC2A3	solute carrier family 2 (facilitated glucose transporter), member 3	202497_x_at	301.0 ± 101.2	627.2 ± 327.6	2.08379	2.39083
THY1	Thy-1 cell surface antigen	208850_s_at	387.0 ± 238.2	733.6 ± 307.8	1.89545	2.38839
GJC1	gap junction protein, gamma 1, 45kDa	228776_at	155.1 ± 114.2	413.5 ± 242.0	2.66555	2.3857
MCM5	minichromosome maintenance complex component 5	201755_at	187.2 ± 31.6	288.7 ± 70.1	1.54233	2.38124
ARAP3	ArfGAP with RhoGAP domain, ankyrin repeat and PH domain 3	218950_at	177.1 ± 18.2	301.1 ± 100.2	1.69977	2.37537
GPRC5B	G protein-coupled receptor, family C, group 5, member B	203632_s_at	280.9 ± 117.3	552.6 ± 260.8	1.96751	2.36519
NRP2	neuropilin 2	225566_at	189.8 ± 93.1	357.9 ± 135.5	1.88608	2.36244
CCL4	chemokine (C-C motif) ligand 4	204103_at	225.2 ± 111.1	557.5 ± 338.2	2.47569	2.36024
IGK@ /// IGKC /// IGKV1-5	immunoglobulin kappa locus /// immunoglobulin kappa constant /// immunoglobulin kappa variable 1-5	214836_x_at	599.9 ± 547.8	1766.4 ± 1267.1	2.94462	2.36007
SDF2L1	stromal cell-derived factor 2-like 1	218681_s_at	232.5 ± 70.5	390.4 ± 131.8	1.67919	2.35156
POLE4	polymerase (DNA-directed), epsilon 4 (p12 subunit)	225844_at	273.5 ± 55.5	414.1 ± 114.4	1.51438	2.35144
RNF114	ring finger protein 114	200868_s_at	341.2 ± 66.2	546.6 ± 193.1	1.60201	2.34854
HEY1	hairy/enhancer-of-split related with YRPW motif 1	218839_at	289.3 ± 186.1	756.0 ± 490.3	2.6132	2.34744
HMGXB4	HMG box domain containing 4	212596_s_at	298.9 ± 94.0	494.3 ± 172.9	1.65363	2.34573
SOX13	SRY (sex determining region Y)-box 13	209736_at	265.1 ± 42.5	423.0 ± 140.4	1.59574	2.33719
PLAUR	plasminogen activator, urokinase receptor	210845_s_at	192.2 ± 88.2	498.7 ± 315.0	2.595	2.33621
FCGR2A	Fc fragment of IgG, low affinity IIa, receptor (CD32)	203561_at	97.1 ± 54.5	490.4 ± 425.3	5.05124	2.33326
TRIB3	tribbles homolog 3 (Drosophila)	218145_at	273.8 ± 52.2	468.9 ± 185.0	1.71274	2.33117
ATP1A1	ATPase, Na+/K+ transporting, alpha 1 polypeptide	220948_s_at	1858.8 ± 444.5	3213.7 ± 1548.6	1.72892	2.32446
DAB2	disabled homolog 2, mitogen-responsive phosphoprotein (Drosophila)	210757_x_at	881.4 ± 499.6	1712.7 ± 871.6	1.94329	2.3223
ZCCHC24	zinc finger, CCHC domain containing 24	212423_at	583.7 ± 134.4	1076.1 ± 539.4	1.84345	2.3193
SLC43A3	solute carrier family 43, member 3	213113_s_at	465.9 ± 154.8	749.5 ± 271.3	1.60888	2.31775
CALU	calumenin	200755_s_at	701.6 ± 230.7	1250.6 ± 591.1	1.78258	2.31736
CDKN3	cyclin-dependent kinase inhibitor 3	209714_s_at	157.0 ± 57.2	291.3 ± 108.6	1.85541	2.3128
CHST11	carbohydrate (chondroitin 4) sulfotransferase 11	226368_at	142.3 ± 61.9	258.0 ± 81.7	1.81318	2.30863
SNRPN /// SNURF	small nuclear ribonucleoprotein polypeptide N /// SNRPN upstream reading frame	201522_x_at	551.9 ± 81.4	1161.0 ± 691.7	2.10356	2.30762
SH2B3	SH2B adaptor protein 3	203320_at	286.5 ± 145.0	593.2 ± 306.6	2.07005	2.30624
RAB20	RAB20, member RAS oncogene family	219622_at	198.4 ± 64.4	561.7 ± 395.0	2.83167	2.29692
PLAUR	plasminogen activator, urokinase receptor	211924_s_at	222.7 ± 89.7	510.3 ± 298.0	2.29097	2.29353
ZNF827	Zinc finger protein 827	243618_s_at	182.0 ± 77.5	383.7 ± 192.0	2.1085	2.29268
IGFBP7	insulin-like growth factor binding protein 7	201162_at	2058.5 ± 643.9	3367.0 ± 1467.7	1.63566	2.29209
C19orf10	chromosome 19 open reading frame 10	216483_s_at	369.3 ± 60.2	598.4 ± 230.5	1.62025	2.28946
FAM20C	family with sequence similarity 20, member C	226722_at	169.2 ± 65.0	322.2 ± 133.9	1.90379	2.27439
ATP6V0E2	ATPase, H+ transporting V0 subunit e2	213587_s_at	339.5 ± 92.0	750.9 ± 456.7	2.21149	2.2717
SEMA5A	sema domain, seven thrombospondin repeats (type 1 and type 1-like), transmembrane domain (TM) and short cytoplasmic domain, (semaphorin) 5A	205405_at	447.7 ± 79.2	799.7 ± 384.2	1.78608	2.27091
FBXO7	F-box protein 7	201178_at	1213.7 ± 296.2	1823.5 ± 668.1	1.5024	2.26762
IGLC7 /// IGLV1-44	immunoglobulin lambda constant 7 /// immunoglobulin lambda variable 1-44	215379_x_at	654.6 ± 752.1	2434.3 ± 2070.6	3.71885	2.26637
CALU	calumenin	200756_x_at	412.3 ± 117.9	712.9 ± 313.6	1.72931	2.26327
FN1	fibronectin 1	212464_s_at	1917.4 ± 726.9	4386.4 ± 2980.1	2.28774	2.24601
PLA2G16	phospholipase A2, group XVI	209581_at	219.2 ± 144.9	408.0 ± 151.9	1.86148	2.24396
TBC1D1	TBC1 (tre-2/USP6, BUB2, cdc16) domain family, member 1	212350_at	221.8 ± 64.7	346.7 ± 98.4	1.56297	2.24216
GRB10	growth factor receptor-bound protein 10	209409_at	217.0 ± 75.8	463.3 ± 257.0	2.13475	2.23413
DUSP6	dual specificity phosphatase 6	208891_at	949.2 ± 340.1	1657.1 ± 800.9	1.74582	2.2277
GPX1	glutathione peroxidase 1	200736_s_at	1311.3 ± 284.0	2263.1 ± 1132.3	1.7258	2.22348
ETV5	ets variant 5	203348_s_at	639.9 ± 314.4	1298.8 ± 745.6	2.02983	2.22094
GPR161	G protein-coupled receptor 161	214104_at	148.4 ± 52.1	343.1 ± 196.7	2.31283	2.21954
TRIB2	tribbles homolog 2 (Drosophila)	202478_at	1156.4 ± 555.1	2125.7 ± 1093.9	1.83828	2.21757
AKAP12	A kinase (PRKA) anchor protein 12	210517_s_at	326.4 ± 127.2	691.1 ± 404.7	2.11741	2.21142
GUSB	glucuronidase, beta	202605_at	640.9 ± 98.6	1240.5 ± 711.2	1.93576	2.21009
ZDHHC4	zinc finger, DHHC-type containing 4	220261_s_at	273.2 ± 71.5	443.7 ± 162.0	1.62418	2.20504
CKLF	chemokine-like factor	221058_s_at	172.4 ± 63.3	290.5 ± 92.4	1.6853	2.20362
PLXND1	plexin D1	38671_at	545.0 ± 190.2	865.7 ± 330.9	1.58844	2.19762
AKT3	v-akt murine thymoma viral oncogene homolog 3 (protein kinase B, gamma)	212607_at	458.7 ± 172.5	700.8 ± 225.2	1.52771	2.19667
IGLV1-44 /// LOC100290481	immunoglobulin lambda variable 1-44 /// immunoglobulin lambda light chain-like	214677_x_at	1483.5 ± 1970.0	5704.1 ± 5105.9	3.84511	2.1957
AFAP1L1	actin filament associated protein 1-like 1	226955_at	94.0 ± 26.9	198.7 ± 86.7	2.11451	2.1856
---	---	228275_at	72.9 ± 21.5	187.2 ± 100.4	2.56828	2.18289
RFC4	replication factor C (activator 1) 4, 37kDa	204023_at	215.3 ± 56.7	381.8 ± 162.7	1.77311	2.1827
PTPRG	protein tyrosine phosphatase, receptor type, G	204944_at	111.8 ± 62.0	261.1 ± 138.5	2.33606	2.17982
CYR61	cysteine-rich, angiogenic inducer, 61	201289_at	349.8 ± 93.1	740.1 ± 451.0	2.11566	2.17892
PHF19	PHD finger protein 19	227212_s_at	142.1 ± 35.6	279.1 ± 128.7	1.96352	2.17251
NEDD9	neural precursor cell expressed, developmentally down-regulated 9	202149_at	225.9 ± 105.3	423.6 ± 193.4	1.87498	2.16534
DLC1	deleted in liver cancer 1	210762_s_at	617.1 ± 313.4	1371.8 ± 900.9	2.22292	2.15858
IGLC7 /// IGLV1-44 /// LOC100290481	immunoglobulin lambda constant 7 /// immunoglobulin lambda variable 1-44 /// immunoglobulin lambda light chain-like	215121_x_at	1290.8 ± 1567.1	4654.0 ± 4141.8	3.60541	2.15624
CPEB1	cytoplasmic polyadenylation element binding protein 1	219578_s_at	157.5 ± 19.1	283.6 ± 118.3	1.80055	2.1519
NEK6	NIMA (never in mitosis gene a)-related kinase 6	223158_s_at	222.5 ± 63.5	404.2 ± 185.8	1.81689	2.14454
PCOLCE	procollagen C-endopeptidase enhancer	202465_at	726.1 ± 288.8	1332.4 ± 712.1	1.83508	2.14175
DAB2	disabled homolog 2, mitogen-responsive phosphoprotein (Drosophila)	201280_s_at	903.9 ± 527.0	1737.5 ± 959.6	1.92214	2.13811
CPNE1	copine I	206918_s_at	424.1 ± 43.7	644.5 ± 241.5	1.51966	2.13808
CALU	calumenin	214845_s_at	379.6 ± 149.3	690.2 ± 342.3	1.81848	2.13753
STRADB	STE20-related kinase adaptor beta	223266_at	361.1 ± 137.1	543.9 ± 161.1	1.50629	2.13735
LAMA4	laminin, alpha 4	202202_s_at	387.0 ± 127.8	918.8 ± 646.5	2.37413	2.13077
CHN1	chimerin (chimaerin) 1	212624_s_at	246.9 ± 100.9	456.6 ± 216.3	1.84882	2.13022
LILRA6 /// LILRB3	leukocyte immunoglobulin-like receptor, subfamily A (with TM domain), member 6 /// leukocyte immunoglobulin-like receptor, subfamily B (with TM and ITIM domains), member 3	210784_x_at	238.7 ± 68.1	363.6 ± 106.3	1.52313	2.12976
ZC3HC1	zinc finger, C3HC-type containing 1	223163_s_at	252.6 ± 41.6	409.0 ± 158.7	1.61925	2.1165
EFEMP2	EGF-containing fibulin-like extracellular matrix protein 2	209356_x_at	212.1 ± 76.8	357.9 ± 135.1	1.68781	2.11533
GNS	glucosamine (N-acetyl)-6-sulfatase	212335_at	598.3 ± 217.3	993.3 ± 446.3	1.66024	2.11362
PAPSS2	3'-phosphoadenosine 5'-phosphosulfate synthase 2	203058_s_at	158.8 ± 74.1	335.5 ± 180.0	2.11328	2.11323
MCM5	minichromosome maintenance complex component 5	216237_s_at	281.8 ± 54.9	439.4 ± 158.2	1.55913	2.1123
MCM7	minichromosome maintenance complex component 7	210983_s_at	309.8 ± 40.8	530.4 ± 246.6	1.71237	2.10554
IGL@	Immunoglobulin lambda locus	209138_x_at	1269.3 ± 1666.9	4943.1 ± 4660.6	3.89439	2.10489
GLB1L	galactosidase, beta 1-like	206540_at	143.8 ± 25.8	270.5 ± 122.5	1.88055	2.09825
SMYD3	SET and MYND domain containing 3	218788_s_at	268.9 ± 112.4	417.1 ± 124.0	1.55097	2.09748
FUCA2	fucosidase, alpha-L- 2, plasma	223120_at	398.3 ± 125.0	630.2 ± 245.6	1.58246	2.09721
FCGR2C	Fc fragment of IgG, low affinity IIc, receptor for (CD32) (gene/pseudogene)	210992_x_at	224.9 ± 89.6	581.8 ± 426.6	2.58725	2.09495
C5orf62	chromosome 5 open reading frame 62	223276_at	273.1 ± 120.2	687.3 ± 500.1	2.51698	2.09483
---	---	219367_s_at	128.7 ± 55.5	231.1 ± 81.0	1.79638	2.09143
ADSL	adenylosuccinate lyase	202144_s_at	641.6 ± 231.6	1086.6 ± 519.6	1.69366	2.09138
USP13	ubiquitin specific peptidase 13 (isopeptidase T-3)	205356_at	342.5 ± 102.5	645.6 ± 352.4	1.88501	2.08877
SPRY4	sprouty homolog 4 (Drosophila)	221489_s_at	268.8 ± 130.2	1116.0 ± 1087.9	4.15169	2.08677
STMN1	stathmin 1	200783_s_at	292.0 ± 70.0	511.0 ± 243.3	1.75012	2.08405
FARP1	FERM, RhoGEF (ARHGEF) and pleckstrin domain protein 1 (chondrocyte-derived)	201910_at	387.9 ± 159.7	602.5 ± 208.0	1.55323	2.08258
KHDRBS3	KH domain containing, RNA binding, signal transduction associated 3	209781_s_at	153.2 ± 45.5	411.0 ± 300.1	2.6837	2.08129
HPCAL1	hippocalcin-like 1	212552_at	686.6 ± 131.0	1097.8 ± 498.5	1.59882	2.0792
MCAM	melanoma cell adhesion molecule	209086_x_at	326.4 ± 62.1	649.2 ± 387.2	1.98912	2.0787
KIF3C	kinesin family member 3C	203390_s_at	234.7 ± 45.6	356.8 ± 114.3	1.52072	2.07628
CCL2	chemokine (C-C motif) ligand 2	216598_s_at	384.8 ± 205.8	1346.0 ± 1242.0	3.49794	2.07577
RAB17	RAB17, member RAS oncogene family	218931_at	180.4 ± 50.1	387.8 ± 232.6	2.15013	2.06936
DUSP6	dual specificity phosphatase 6	208893_s_at	480.2 ± 191.8	966.6 ± 595.5	2.01281	2.06607
CCR1	chemokine (C-C motif) receptor 1	205099_s_at	108.6 ± 73.9	391.1 ± 333.5	3.60103	2.0641
CDKN3	cyclin-dependent kinase inhibitor 3	1555758_a_at	187.7 ± 64.9	330.2 ± 139.5	1.75914	2.06109
DAAM2	dishevelled associated activator of morphogenesis 2	212793_at	261.1 ± 79.8	491.3 ± 261.2	1.88148	2.0557
SLC2A14 /// SLC2A3	solute carrier family 2 (facilitated glucose transporter), member 14 /// solute carrier family 2 (facilitated glucose transporter), member 3	216236_s_at	271.6 ± 70.6	536.0 ± 311.4	1.97323	2.04971
CNP	2',3'-cyclic nucleotide 3' phosphodiesterase	208912_s_at	808.3 ± 147.2	1269.9 ± 575.0	1.57111	2.04779
FKBP11	FK506 binding protein 11, 19 kDa	219118_at	269.1 ± 119.3	605.0 ± 403.9	2.24806	2.04708
BCL2A1	BCL2-related protein A1	205681_at	292.0 ± 305.6	682.0 ± 423.9	2.33532	2.04671
DCPS	decapping enzyme, scavenger	218774_at	213.0 ± 50.8	346.3 ± 131.4	1.62548	2.04662
RELL1	RELT-like 1	226430_at	878.7 ± 241.6	1320.0 ± 525.5	1.50227	2.04566
PAPSS2	3'-phosphoadenosine 5'-phosphosulfate synthase 2	203060_s_at	300.2 ± 155.7	606.7 ± 354.1	2.02127	2.04468
CNPY4	canopy 4 homolog (zebrafish)	227313_at	235.7 ± 20.9	374.3 ± 144.1	1.58784	2.04406
---	---	236798_at	100.8 ± 45.7	221.5 ± 115.1	2.19742	2.0418
IGLL3P	immunoglobulin lambda-like polypeptide 3, pseudogene	215946_x_at	174.8 ± 104.1	445.7 ± 316.9	2.54937	2.03791
BST2	bone marrow stromal cell antigen 2	201641_at	296.8 ± 144.7	659.7 ± 439.6	2.22276	2.03666
RPA3	replication protein A3, 14kDa	209507_at	457.8 ± 125.8	707.8 ± 281.9	1.54614	2.03597
EMILIN2	elastin microfibril interfacer 2	224374_s_at	272.3 ± 136.5	593.2 ± 382.0	2.17832	2.03393
MESDC1	mesoderm development candidate 1	223264_at	524.6 ± 240.0	1049.9 ± 653.5	2.00148	2.0284
PTTG1	pituitary tumor-transforming 1	203554_x_at	902.7 ± 322.9	1531.3 ± 782.4	1.69632	2.02813
GRB10	growth factor receptor-bound protein 10	210999_s_at	145.1 ± 45.7	316.9 ± 189.5	2.18401	2.02385
NFKBIE	nuclear factor of kappa light polypeptide gene enhancer in B-cells inhibitor, epsilon	203927_at	203.5 ± 34.3	345.9 ± 149.8	1.69965	2.02372
EPB41L2	erythrocyte membrane protein band 4.1-like 2	201719_s_at	287.1 ± 78.7	455.0 ± 177.2	1.58468	2.01974
RNF157	ring finger protein 157	226433_at	65.6 ± 29.2	169.0 ± 95.8	2.57719	2.01899
SPRED2	sprouty-related, EVH1 domain containing 2	212458_at	271.5 ± 83.0	431.4 ± 164.3	1.58925	2.01832
SNRPN /// SNURF	small nuclear ribonucleoprotein polypeptide N /// SNRPN upstream reading frame	206042_x_at	302.7 ± 72.0	595.5 ± 358.5	1.96726	2.01121
---	---	236599_at	338.5 ± 279.0	1208.8 ± 1147.2	3.5716	2.01005
SDC2	syndecan 2	212158_at	434.5 ± 149.5	831.2 ± 494.2	1.91302	2.00934
MAGED2	melanoma antigen family D, 2	208682_s_at	613.1 ± 243.5	969.9 ± 409.4	1.58206	2.00785
SDC2	syndecan 2	212154_at	248.0 ± 81.1	525.2 ± 336.2	2.1172	2.0051
AP1S2	adaptor-related protein complex 1, sigma 2 subunit	203300_x_at	1564.0 ± 988.2	2542.0 ± 1063.0	1.62532	2.00309
THY1	Thy-1 cell surface antigen	208851_s_at	525.8 ± 297.5	859.8 ± 349.5	1.63532	2.0029
SKAP2	src kinase associated phosphoprotein 2	204362_at	292.0 ± 166.5	555.4 ± 296.3	1.9021	1.99696
FAP	fibroblast activation protein, alpha	209955_s_at	226.4 ± 109.3	443.7 ± 245.1	1.96036	1.99678
ACSL3	acyl-CoA synthetase long-chain family member 3	201661_s_at	380.3 ± 150.9	924.2 ± 708.5	2.4304	1.99639
SEMA5A	sema domain, seven thrombospondin repeats (type 1 and type 1-like), transmembrane domain (TM) and short cytoplasmic domain, (semaphorin) 5A	229427_at	171.2 ± 27.6	283.7 ± 110.8	1.65687	1.99602
GNG7	guanine nucleotide binding protein (G protein), gamma 7	206896_s_at	83.1 ± 21.2	264.9 ± 210.2	3.18878	1.99202
ZNF697	zinc finger protein 697	227080_at	386.2 ± 267.3	913.3 ± 663.4	2.36476	1.99147
COL5A1	collagen, type V, alpha 1	203325_s_at	404.4 ± 172.3	711.5 ± 362.6	1.75967	1.98966
CHST11	carbohydrate (chondroitin 4) sulfotransferase 11	219634_at	84.9 ± 60.3	198.5 ± 104.5	2.33652	1.98882
COL5A1	collagen, type V, alpha 1	212488_at	610.5 ± 254.3	1192.2 ± 747.8	1.95283	1.98868
RCAN1	regulator of calcineurin 1	215253_s_at	209.2 ± 35.7	356.6 ± 160.5	1.70466	1.98679
S100B	S100 calcium binding protein B	209686_at	732.6 ± 457.7	2181.9 ± 1966.1	2.97809	1.9865
MYLIP	myosin regulatory light chain interacting protein	223129_x_at	372.7 ± 38.4	611.7 ± 290.6	1.64101	1.98623
TIMM50	translocase of inner mitochondrial membrane 50 homolog (S. cerevisiae)	224913_s_at	417.1 ± 129.4	653.5 ± 270.0	1.56691	1.98421
ICAM1	intercellular adhesion molecule 1	202637_s_at	330.2 ± 150.8	533.2 ± 210.3	1.61464	1.98053
PPP1R15A	protein phosphatase 1, regulatory (inhibitor) subunit 15A	37028_at	278.3 ± 69.2	427.8 ± 157.3	1.53737	1.97998
FKBP11	FK506 binding protein 11, 19 kDa	219117_s_at	591.8 ± 225.7	1080.6 ± 621.5	1.82604	1.97977
SRGAP1	SLIT-ROBO Rho GTPase activating protein 1	233888_s_at	329.0 ± 97.7	605.3 ± 338.2	1.8402	1.97599
BAMBI	BMP and activin membrane-bound inhibitor homolog (Xenopus laevis)	203304_at	337.6 ± 255.0	1082.3 ± 992.0	3.20582	1.97354
AEBP1	AE binding protein 1	201792_at	1173.4 ± 742.8	1998.3 ± 959.8	1.70299	1.97099
ITGB3	integrin, beta 3 (platelet glycoprotein IIIa, antigen CD61)	204628_s_at	109.4 ± 10.7	237.6 ± 137.8	2.17084	1.963
---	---	1566968_at	140.8 ± 52.0	640.6 ± 669.7	4.55073	1.9567
ICAM1	intercellular adhesion molecule 1	202638_s_at	239.9 ± 140.3	466.7 ± 257.7	1.94581	1.95115
BGN	biglycan	213905_x_at	364.1 ± 162.6	624.7 ± 303.4	1.71582	1.94824
LOC401022	hypothetical LOC401022	228601_at	94.8 ± 46.2	197.0 ± 95.3	2.07874	1.94687
ITGB3	integrin, beta 3 (platelet glycoprotein IIIa, antigen CD61)	204627_s_at	43.1 ± 12.9	175.4 ± 145.3	4.07199	1.94576
TBX2	T-box 2	205993_s_at	114.5 ± 24.6	226.8 ± 115.3	1.98032	1.94362
PEG10	paternally expressed 10	212094_at	190.9 ± 198.4	827.6 ± 859.2	4.3354	1.94243
ABCB4	ATP-binding cassette, sub-family B (MDR/TAP), member 4	207819_s_at	63.1 ± 15.7	199.4 ± 151.6	3.16161	1.93969
MCAM	melanoma cell adhesion molecule	210869_s_at	413.0 ± 102.0	870.5 ± 610.8	2.10782	1.9393
GXYLT2	glucoside xylosyltransferase 2	235371_at	404.3 ± 201.7	657.5 ± 278.2	1.62616	1.93702
ACSL3	acyl-CoA synthetase long-chain family member 3	201660_at	437.6 ± 188.7	865.2 ± 554.6	1.97708	1.93387
DUSP6	dual specificity phosphatase 6	208892_s_at	729.1 ± 281.9	1234.0 ± 650.7	1.69246	1.92948
LYL1	lymphoblastic leukemia derived sequence 1	210044_s_at	188.6 ± 31.8	295.7 ± 107.8	1.56773	1.92823
NEU1	sialidase 1 (lysosomal sialidase)	208926_at	377.5 ± 68.6	569.3 ± 227.4	1.5082	1.92808
IGKC	immunoglobulin kappa constant	217480_x_at	229.4 ± 141.9	694.6 ± 621.9	3.02836	1.9257
SRGN	serglycin	201858_s_at	776.8 ± 461.0	1591.0 ± 1084.7	2.04816	1.91716
PARVB	parvin, beta	37965_at	241.7 ± 68.6	435.4 ± 231.9	1.80121	1.9167
GJB1	gap junction protein, beta 1, 32kDa	204973_at	285.9 ± 153.3	537.2 ± 299.5	1.87932	1.912
PARVB	parvin, beta	204629_at	240.0 ± 76.7	472.7 ± 289.8	1.96936	1.9118
C5AR1	complement component 5a receptor 1	220088_at	125.1 ± 135.8	425.4 ± 381.1	3.40023	1.90816
SYT11	synaptotagmin XI	209197_at	132.8 ± 22.1	236.7 ± 106.4	1.78259	1.90599
NNMT	nicotinamide N-methyltransferase	202238_s_at	321.8 ± 155.8	670.4 ± 451.0	2.08304	1.90514
NNMT	nicotinamide N-methyltransferase	202237_at	715.7 ± 339.4	1518.6 ± 1103.7	2.12179	1.90471
ADAMTS12	ADAM metallopeptidase with thrombospondin type 1 motif, 12	226997_at	138.3 ± 30.2	238.9 ± 100.3	1.72801	1.9043
B4GALT5	UDP-Gal:betaGlcNAc beta 1,4- galactosyltransferase, polypeptide 5	221485_at	448.5 ± 154.6	769.2 ± 409.1	1.71529	1.90393
FLJ39632	hypothetical LOC642477	1558139_at	134.9 ± 28.4	246.9 ± 117.8	1.82999	1.90269
WDR54	WD repeat domain 54	225898_at	246.9 ± 59.5	419.2 ± 204.0	1.69779	1.8985
FLOT1	flotillin 1	208748_s_at	136.4 ± 48.2	294.3 ± 184.3	2.15662	1.89694
SOX10	SRY (sex determining region Y)-box 10	209842_at	768.0 ± 520.2	1408.7 ± 800.8	1.83424	1.8964
SLC2A3	solute carrier family 2 (facilitated glucose transporter), member 3	202498_s_at	117.5 ± 41.0	273.1 ± 182.3	2.3243	1.89493
BIRC7	baculoviral IAP repeat-containing 7	220451_s_at	205.3 ± 44.3	521.0 ± 421.3	2.53751	1.89157
ETV5	ets variant 5	203349_s_at	808.8 ± 433.1	1623.3 ± 1109.8	2.00688	1.89067
NID2	nidogen 2 (osteonidogen)	204114_at	154.9 ± 66.5	303.0 ± 166.4	1.95616	1.89065
RNASEH2A	ribonuclease H2, subunit A	203022_at	222.1 ± 48.8	355.3 ± 148.1	1.59999	1.88545
---	---	1558837_a_at	273.7 ± 90.6	497.1 ± 277.9	1.81619	1.8853
PLAT	plasminogen activator, tissue	201860_s_at	425.5 ± 284.4	878.5 ± 586.1	2.06432	1.885
CDS2	CDP-diacylglycerol synthase (phosphatidate cytidylyltransferase) 2	212862_at	192.7 ± 45.6	374.1 ± 222.2	1.94199	1.88282
ETV5	ets variant 5	216375_s_at	254.1 ± 147.0	474.5 ± 257.8	1.86749	1.88246
ACSL3	acyl-CoA synthetase long-chain family member 3	201662_s_at	642.0 ± 280.5	1133.7 ± 649.8	1.76604	1.88232
L1CAM	L1 cell adhesion molecule	204584_at	214.4 ± 136.1	428.5 ± 251.3	1.99812	1.88223
ENO2	enolase 2 (gamma, neuronal)	201313_at	146.7 ± 47.3	406.1 ± 339.1	2.76744	1.88207
ADAMTS2	ADAM metallopeptidase with thrombospondin type 1 motif, 2	226311_at	365.6 ± 142.6	624.7 ± 321.6	1.7086	1.88074
OAF	OAF homolog (Drosophila)	225510_at	372.9 ± 108.0	559.6 ± 216.8	1.5007	1.88038
LRRC32	leucine rich repeat containing 32	203835_at	238.2 ± 56.2	399.3 ± 190.3	1.6763	1.87763
SPRY2	sprouty homolog 2 (Drosophila)	204011_at	289.0 ± 103.0	699.3 ± 562.5	2.41996	1.87469
TBX2	T-box 2	213417_at	115.1 ± 33.3	321.5 ± 263.2	2.79208	1.86864
CD14	CD14 molecule	201743_at	472.2 ± 383.4	1475.0 ± 1426.8	3.12362	1.86849
SNX10	sorting nexin 10	218404_at	399.5 ± 291.3	803.8 ± 513.6	2.01185	1.86138
WIPF1	WAS/WASL interacting protein family, member 1	202665_s_at	198.8 ± 72.3	332.0 ± 145.2	1.67004	1.85566
ADAM12	ADAM metallopeptidase domain 12	202952_s_at	64.8 ± 15.5	218.4 ± 187.0	3.36899	1.85229
CCL3 /// CCL3L1 /// CCL3L3	chemokine (C-C motif) ligand 3 /// chemokine (C-C motif) ligand 3-like 1 /// chemokine (C-C motif) ligand 3-like 3	205114_s_at	166.5 ± 87.9	477.8 ± 421.2	2.86966	1.84845
AKR1B1	aldo-keto reductase family 1, member B1 (aldose reductase)	201272_at	810.2 ± 277.2	1633.3 ± 1183.2	2.01589	1.84746
UPP1	uridine phosphorylase 1	203234_at	181.4 ± 130.9	422.1 ± 303.4	2.32755	1.84485
PHLDA1	pleckstrin homology-like domain, family A, member 1	217996_at	599.2 ± 447.3	1031.8 ± 497.7	1.722	1.84432
B4GALT5	UDP-Gal:betaGlcNAc beta 1,4- galactosyltransferase, polypeptide 5	221484_at	429.8 ± 133.3	778.8 ± 473.8	1.81196	1.84379
ADSL	adenylosuccinate lyase	210250_x_at	522.8 ± 165.5	840.3 ± 417.4	1.6073	1.84336
SCAND1	SCAN domain containing 1	232652_x_at	323.7 ± 72.6	488.2 ± 196.9	1.50836	1.84309
GNAI2	guanine nucleotide binding protein (G protein), alpha inhibiting activity polypeptide 2	201040_at	605.2 ± 238.1	997.2 ± 517.5	1.64771	1.84269
ABHD14A	abhydrolase domain containing 14A	210006_at	177.7 ± 34.5	282.5 ± 111.1	1.58964	1.84261
G0S2	G0/G1switch 2	213524_s_at	250.6 ± 130.6	972.8 ± 1049.1	3.88159	1.84131
SLC2A14 /// SLC2A3	solute carrier family 2 (facilitated glucose transporter), member 14 /// solute carrier family 2 (facilitated glucose transporter), member 3	222088_s_at	158.0 ± 64.9	361.5 ± 259.7	2.28797	1.8413
COL5A2	collagen, type V, alpha 2	221730_at	508.7 ± 283.1	817.3 ± 359.9	1.60656	1.84072
DMXL2	Dmx-like 2	212820_at	188.1 ± 76.2	319.0 ± 142.5	1.696	1.83518
FNDC3B	fibronectin type III domain containing 3B	218618_s_at	483.5 ± 179.9	809.4 ± 430.4	1.67402	1.83174
ATM	ataxia telangiectasia mutated	210858_x_at	427.7 ± 223.8	661.4 ± 257.5	1.54635	1.8281
GRB10	growth factor receptor-bound protein 10	209410_s_at	180.2 ± 22.0	287.2 ± 118.0	1.59361	1.82497
NME4	non-metastatic cells 4, protein expressed in	212739_s_at	549.3 ± 236.8	919.5 ± 488.8	1.67398	1.8235
CKS2	CDC28 protein kinase regulatory subunit 2	204170_s_at	392.9 ± 239.6	809.3 ± 563.9	2.05999	1.82267
PNKD	paroxysmal nonkinesigenic dyskinesia	233177_s_at	256.1 ± 60.0	453.7 ± 254.3	1.77128	1.82262
FPR1	formyl peptide receptor 1	205119_s_at	96.6 ± 26.6	311.1 ± 284.2	3.22046	1.82201
RAB6B	RAB6B, member RAS oncogene family	225259_at	131.2 ± 27.9	241.9 ± 123.4	1.84363	1.82199
AKAP12	A kinase (PRKA) anchor protein 12	227530_at	215.3 ± 60.6	441.6 ± 299.5	2.05109	1.82107
GINS2	GINS complex subunit 2 (Psf2 homolog)	221521_s_at	166.4 ± 55.6	282.4 ± 126.0	1.69717	1.82053
GSTM3	glutathione S-transferase mu 3 (brain)	202554_s_at	484.2 ± 378.9	796.2 ± 313.4	1.64429	1.82031
ST6GAL1	ST6 beta-galactosamide alpha-2,6-sialyltranferase 1	201998_at	468.4 ± 116.2	757.0 ± 388.8	1.61615	1.81895
TMEM8A	transmembrane protein 8A	221882_s_at	287.4 ± 124.5	523.9 ± 304.0	1.82321	1.81768
ISLR	immunoglobulin superfamily containing leucine-rich repeat	207191_s_at	150.6 ± 92.3	283.3 ± 141.7	1.88101	1.81661
CD93	CD93 molecule	202878_s_at	558.0 ± 158.9	858.0 ± 398.5	1.5376	1.81552
NRP2	neuropilin 2	229225_at	192.2 ± 176.2	351.4 ± 143.6	1.82839	1.81437
DUSP4	dual specificity phosphatase 4	226034_at	480.1 ± 258.8	824.5 ± 441.6	1.71733	1.81282
PHB	prohibitin	200658_s_at	536.6 ± 178.8	811.2 ± 352.8	1.51173	1.80881
LEF1	lymphoid enhancer-binding factor 1	221558_s_at	637.3 ± 446.0	1108.2 ± 585.3	1.73889	1.80817
P4HA2	prolyl 4-hydroxylase, alpha polypeptide II	202733_at	385.3 ± 137.8	594.1 ± 256.3	1.54203	1.80755
HIST1H4C	histone cluster 1, H4c	205967_at	372.2 ± 121.6	615.8 ± 318.4	1.65438	1.80698
CFL2	cofilin 2 (muscle)	224663_s_at	239.2 ± 74.1	381.3 ± 165.2	1.59393	1.80693
STXBP1	syntaxin binding protein 1	202260_s_at	739.4 ± 414.7	1565.2 ± 1192.2	2.11673	1.80495
FMO1	flavin containing monooxygenase 1	205666_at	136.6 ± 65.9	353.2 ± 287.2	2.58653	1.80239
TK1	thymidine kinase 1, soluble	1554408_a_at	206.6 ± 51.9	346.7 ± 168.0	1.67846	1.80202
RAB6B	RAB6B, member RAS oncogene family	221792_at	217.5 ± 37.0	348.3 ± 155.7	1.6013	1.80176
PLOD3	procollagen-lysine, 2-oxoglutarate 5-dioxygenase 3	202185_at	1067.7 ± 400.3	2202.8 ± 1692.7	2.06303	1.79979
TMX4	thioredoxin-related transmembrane protein 4	201580_s_at	537.2 ± 181.4	815.7 ± 361.0	1.51839	1.79902
TRIB1	tribbles homolog 1 (Drosophila)	202241_at	1510.8 ± 513.5	2456.7 ± 1370.8	1.62604	1.79634
HIP1	huntingtin interacting protein 1	226364_at	240.0 ± 84.1	385.3 ± 169.2	1.60581	1.79509
OPN3	opsin 3	219032_x_at	488.6 ± 278.5	873.6 ± 510.1	1.78801	1.79457
GNG7	guanine nucleotide binding protein (G protein), gamma 7	228831_s_at	194.6 ± 97.4	475.0 ± 385.4	2.4412	1.79381
COL4A2	collagen, type IV, alpha 2	211964_at	1032.8 ± 487.4	1624.2 ± 788.5	1.57258	1.79348
MYLIP	myosin regulatory light chain interacting protein	220319_s_at	348.2 ± 44.6	548.8 ± 266.5	1.57607	1.79121
CIDEC	cell death-inducing DFFA-like effector c	219398_at	153.5 ± 20.5	277.8 ± 148.7	1.80939	1.79047
MS4A7	membrane-spanning 4-domains, subfamily A, member 7	223344_s_at	434.6 ± 335.2	917.4 ± 658.9	2.11097	1.78991
CSF3R	colony stimulating factor 3 receptor (granulocyte)	1553297_a_at	173.0 ± 42.3	288.9 ± 132.5	1.66996	1.7887
GNG11	guanine nucleotide binding protein (G protein), gamma 11	204115_at	399.2 ± 109.7	674.5 ± 376.4	1.68975	1.78861
CDH11	cadherin 11, type 2, OB-cadherin (osteoblast)	207173_x_at	605.4 ± 227.1	977.1 ± 506.2	1.614	1.78819
IGK@ /// IGKC	immunoglobulin kappa locus /// immunoglobulin kappa constant	215176_x_at	357.5 ± 454.1	1932.1 ± 2396.4	5.40421	1.78761
ZNF280B	zinc finger protein 280B	229360_at	147.7 ± 88.0	285.1 ± 155.5	1.9299	1.78657
HEXB	hexosaminidase B (beta polypeptide)	201944_at	1348.0 ± 413.9	2210.5 ± 1266.0	1.63986	1.78626
COL15A1	collagen, type XV, alpha 1	203477_at	1268.1 ± 601.8	1948.1 ± 906.7	1.53628	1.77972
LRPAP1	low density lipoprotein receptor-related protein associated protein 1	201186_at	495.5 ± 160.2	753.6 ± 338.7	1.52081	1.77753
TMEM229B	transmembrane protein 229B	227544_at	198.1 ± 27.4	320.3 ± 146.1	1.61682	1.77746
TBX2	T-box 2	40560_at	212.9 ± 56.6	611.4 ± 582.3	2.87122	1.77553
EMILIN1	elastin microfibril interfacer 1	204163_at	110.4 ± 33.0	234.3 ± 148.5	2.12271	1.77428
DLC1	deleted in liver cancer 1	224822_at	306.8 ± 132.1	531.5 ± 291.9	1.73218	1.77201
SRGN	serglycin	201859_at	1377.2 ± 723.9	2147.5 ± 1022.6	1.55931	1.77048
CPPED1	calcineurin-like phosphoesterase domain containing 1	222686_s_at	185.0 ± 47.6	295.4 ± 124.4	1.59628	1.76689
RAB31	RAB31, member RAS oncogene family	217763_s_at	603.8 ± 323.5	998.5 ± 520.9	1.65382	1.76665
LOC100508121	meteorin-like	232269_x_at	179.2 ± 56.0	344.2 ± 212.5	1.92104	1.76502
LOXL4	lysyl oxidase-like 4	227145_at	233.4 ± 105.3	991.4 ± 1156.9	4.2482	1.76309
ITPKB	inositol 1,4,5-trisphosphate 3-kinase B	203723_at	432.9 ± 81.6	722.6 ± 411.2	1.6693	1.76033
---	---	1558836_at	159.4 ± 58.2	265.3 ± 114.7	1.66411	1.75965
COTL1	coactosin-like 1 (Dictyostelium)	221059_s_at	485.6 ± 315.5	823.1 ± 424.5	1.6952	1.75704
PLAU	plasminogen activator, urokinase	205479_s_at	295.5 ± 60.6	513.8 ± 299.5	1.73902	1.75694
MDK	midkine (neurite growth-promoting factor 2)	209035_at	178.7 ± 38.9	368.3 ± 255.9	2.06066	1.75483
MLPH	melanophilin	218211_s_at	1092.7 ± 511.0	1877.2 ± 1137.7	1.71803	1.75425
FCGR3A /// FCGR3B	Fc fragment of IgG, low affinity IIIa, receptor (CD16a) /// Fc fragment of IgG, low affinity IIIb, receptor (CD16b)	204006_s_at	85.4 ± 62.4	225.8 ± 172.3	2.64342	1.75411
AIF1	allograft inflammatory factor 1	215051_x_at	622.9 ± 267.4	1125.1 ± 726.9	1.80634	1.75405
FEN1	flap structure-specific endonuclease 1	204767_s_at	324.7 ± 60.6	488.5 ± 211.3	1.50429	1.75398
FAM38B	family with sequence similarity 38, member B	219602_s_at	91.8 ± 46.0	215.9 ± 149.0	2.35237	1.75371
GALE	UDP-galactose-4-epimerase	202528_at	146.3 ± 38.6	263.3 ± 139.0	1.79996	1.75075
CTGF	connective tissue growth factor	209101_at	396.5 ± 165.4	796.1 ± 580.9	2.0076	1.74805
SLC7A7	solute carrier family 7 (cationic amino acid transporter, y+ system), member 7	204588_s_at	233.3 ± 83.3	525.9 ± 419.7	2.25418	1.74537
DAB2	disabled homolog 2, mitogen-responsive phosphoprotein (Drosophila)	201278_at	667.8 ± 287.4	1031.0 ± 489.6	1.544	1.73873
BCAT1	branched chain amino-acid transaminase 1, cytosolic	226517_at	71.4 ± 26.1	230.4 ± 210.4	3.22519	1.73818
RNF130	ring finger protein 130	217865_at	619.6 ± 213.4	1056.5 ± 638.1	1.7051	1.73585
ITGA10	integrin, alpha 10	206766_at	142.1 ± 26.1	495.5 ± 525.6	3.4865	1.73453
GLIS2	GLIS family zinc finger 2	223378_at	175.3 ± 47.4	276.9 ± 113.1	1.57937	1.73386
MBP	myelin basic protein	209072_at	413.2 ± 275.0	900.2 ± 709.1	2.17846	1.73381
LOC100130633 /// ZMYM6	hypothetical protein LOC100130633 /// zinc finger, MYM-type 6	213698_at	189.2 ± 57.8	311.0 ± 144.9	1.64381	1.73276
ROPN1	ropporin, rhophilin associated protein 1	231535_x_at	175.0 ± 99.2	437.9 ± 372.7	2.50261	1.72957
KCNE3	potassium voltage-gated channel, Isk-related family, member 3	227647_at	116.5 ± 46.6	241.6 ± 153.5	2.07311	1.72699
C8orf44 /// SGK3	chromosome 8 open reading frame 44 /// serum/glucocorticoid regulated kinase family, member 3	220038_at	295.6 ± 125.8	655.6 ± 530.2	2.21817	1.72609
BEST1	bestrophin 1	1554442_at	385.7 ± 120.8	585.8 ± 263.4	1.51878	1.72342
PLA1A	phospholipase A1 member A	219584_at	119.0 ± 80.7	586.0 ± 712.0	4.92443	1.7224
PHLDA1	pleckstrin homology-like domain, family A, member 1	218000_s_at	149.9 ± 70.2	251.7 ± 107.1	1.67984	1.72207
NID1	nidogen 1	202007_at	432.2 ± 177.8	739.0 ± 431.8	1.70961	1.72111
PLOD1	procollagen-lysine 1, 2-oxoglutarate 5-dioxygenase 1	200827_at	340.8 ± 152.6	566.1 ± 298.0	1.66115	1.72103
SOCS3	suppressor of cytokine signaling 3	227697_at	132.3 ± 77.2	376.6 ± 347.5	2.84731	1.72101
---	---	230494_at	250.7 ± 188.3	656.1 ± 597.2	2.61745	1.71967
PLOD2	procollagen-lysine, 2-oxoglutarate 5-dioxygenase 2	202619_s_at	148.5 ± 48.4	337.1 ± 259.7	2.27055	1.71935
SLC7A11	solute carrier family 7, (cationic amino acid transporter, y+ system) member 11	217678_at	66.3 ± 43.9	173.0 ± 124.3	2.60855	1.71728
TSPAN4	tetraspanin 4	209263_x_at	390.2 ± 84.3	601.5 ± 292.6	1.54136	1.7153
ZFHX3	zinc finger homeobox 3	226137_at	184.1 ± 66.2	318.9 ± 167.4	1.73217	1.71348
CCR1	chemokine (C-C motif) receptor 1	205098_at	177.3 ± 116.9	486.2 ± 450.8	2.74202	1.71306
C11orf96	chromosome 11 open reading frame 96	227099_s_at	618.0 ± 335.9	1147.2 ± 777.5	1.85637	1.71009
IGKV1-5	immunoglobulin kappa variable 1-5	214768_x_at	128.4 ± 46.8	848.0 ± 1133.9	6.60318	1.70976
SERPINA1	serpin peptidase inhibitor, clade A (alpha-1 antiproteinase, antitrypsin), member 1	211429_s_at	221.8 ± 140.1	478.7 ± 359.4	2.15788	1.70866
KIF2C	kinesin family member 2C	209408_at	185.5 ± 26.2	317.7 ± 170.8	1.71309	1.70778
PHLDA1	pleckstrin homology-like domain, family A, member 1	217997_at	265.4 ± 192.8	483.7 ± 273.0	1.82258	1.70762
P2RX4	purinergic receptor P2X, ligand-gated ion channel, 4	204088_at	328.9 ± 93.1	649.2 ± 475.1	1.97409	1.70744
---	---	230333_at	1061.6 ± 660.6	1724.2 ± 900.0	1.62418	1.70704
GTSE1	G-2 and S-phase expressed 1	204318_s_at	123.6 ± 45.8	274.8 ± 200.0	2.22302	1.70688
IGKV4-1	immunoglobulin kappa variable 4-1	214777_at	113.7 ± 75.2	518.0 ± 616.0	4.55374	1.70659
PPP1R15A	protein phosphatase 1, regulatory (inhibitor) subunit 15A	202014_at	164.9 ± 48.6	273.6 ± 128.0	1.65864	1.70416
GNPDA1	glucosamine-6-phosphate deaminase 1	202382_s_at	407.7 ± 79.3	651.8 ± 351.1	1.59882	1.70305
SLC26A11	solute carrier family 26, member 11	226679_at	489.4 ± 88.7	815.5 ± 486.7	1.66627	1.70264
---	---	231972_at	206.6 ± 74.3	415.8 ± 293.8	2.01305	1.70133
METRN	meteorin, glial cell differentiation regulator	219051_x_at	179.5 ± 55.0	355.4 ± 241.0	1.98003	1.7008
SOX13	SRY (sex determining region Y)-box 13	38918_at	159.4 ± 40.3	289.0 ± 165.7	1.81283	1.69915
TMEM176A	transmembrane protein 176A	218345_at	460.3 ± 272.0	734.9 ± 346.9	1.59645	1.69462
SCCPDH	saccharopine dehydrogenase (putative)	201825_s_at	251.8 ± 86.5	440.0 ± 257.3	1.74774	1.69461
HPCAL1	hippocalcin-like 1	205462_s_at	182.5 ± 41.8	304.9 ± 153.9	1.67039	1.69429
BGN	biglycan	201261_x_at	363.8 ± 134.8	550.3 ± 241.0	1.51271	1.69264
CREM	cAMP responsive element modulator	207630_s_at	213.3 ± 86.0	366.8 ± 197.8	1.71943	1.69156
PSRC1	proline/serine-rich coiled-coil 1	201896_s_at	115.6 ± 26.7	339.7 ± 326.5	2.93907	1.68781
AIF1	allograft inflammatory factor 1	209901_x_at	400.5 ± 164.6	737.2 ± 497.2	1.84063	1.68753
PXDN	peroxidasin homolog (Drosophila)	212012_at	372.8 ± 279.5	589.5 ± 223.0	1.58116	1.68552
IGFBP2	insulin-like growth factor binding protein 2, 36kDa	202718_at	311.1 ± 166.3	712.8 ± 609.3	2.29128	1.68409
ROPN1	ropporin, rhophilin associated protein 1	224191_x_at	175.1 ± 96.4	403.8 ± 326.9	2.30677	1.68391
FAM167B	family with sequence similarity 167, member B	223657_at	94.5 ± 16.0	195.6 ± 122.8	2.07012	1.68207
MYEF2	myelin expression factor 2	232676_x_at	236.5 ± 98.5	361.8 ± 143.8	1.5299	1.68194
CDH11	cadherin 11, type 2, OB-cadherin (osteoblast)	207172_s_at	207.2 ± 79.1	319.2 ± 126.9	1.54023	1.68057
APOC1	apolipoprotein C-I	204416_x_at	807.8 ± 657.9	1715.3 ± 1371.8	2.12346	1.68018
LAPTM5	lysosomal protein transmembrane 5	201721_s_at	1291.4 ± 890.4	2285.5 ± 1449.0	1.76981	1.67975
COL5A2	collagen, type V, alpha 2	221729_at	995.9 ± 453.9	1692.2 ± 1057.8	1.69916	1.678
LUM	lumican	201744_s_at	1842.7 ± 734.1	2803.0 ± 1449.7	1.5211	1.6732
PAFAH1B3	platelet-activating factor acetylhydrolase 1b, catalytic subunit 3 (29kDa)	203228_at	265.3 ± 73.5	404.3 ± 178.5	1.52384	1.67282
DCBLD2	discoidin, CUB and LCCL domain containing 2	224911_s_at	213.2 ± 49.9	467.1 ± 378.6	2.19118	1.67198
ZMAT3	zinc finger, matrin-type 3	219628_at	614.3 ± 84.1	933.5 ± 485.5	1.51959	1.67196
---	---	226756_at	204.5 ± 69.0	375.3 ± 235.1	1.83544	1.6717
---	---	231274_s_at	187.1 ± 82.0	288.3 ± 106.4	1.54045	1.66932
RRM2	ribonucleotide reductase M2	201890_at	332.7 ± 197.3	549.6 ± 277.8	1.65209	1.66917
LOC644242	hypothetical LOC644242	1558404_at	59.5 ± 51.0	196.9 ± 181.6	3.30856	1.66691
IFI30	interferon, gamma-inducible protein 30	201422_at	1226.2 ± 705.8	2655.4 ± 2290.5	2.16549	1.66643
SYTL2	synaptotagmin-like 2	225496_s_at	483.0 ± 211.6	958.2 ± 736.3	1.98395	1.66411
ADA	adenosine deaminase	204639_at	139.6 ± 28.6	248.5 ± 136.6	1.77981	1.66354
ELOVL2	elongation of very long chain fatty acids (FEN1/Elo2, SUR4/Elo3, yeast)-like 2	213712_at	83.3 ± 58.7	516.5 ± 683.7	6.20248	1.66261
STAB1	stabilin 1	204150_at	335.6 ± 181.2	509.2 ± 201.2	1.51715	1.66207
CDCA3	cell division cycle associated 3	223307_at	168.2 ± 39.4	270.7 ± 124.2	1.61003	1.66178
FCGR2C	Fc fragment of IgG, low affinity IIc, receptor for (CD32) (gene/pseudogene)	211395_x_at	236.7 ± 95.6	530.6 ± 445.5	2.24218	1.65795
ALDH1A3	aldehyde dehydrogenase 1 family, member A3	203180_at	363.2 ± 269.1	809.1 ± 675.7	2.22788	1.6578
EGR1	early growth response 1	201693_s_at	268.4 ± 90.6	451.2 ± 254.1	1.68092	1.65731
RHOQ	ras homolog gene family, member Q	1559582_at	288.9 ± 111.6	483.4 ± 270.5	1.67362	1.65393
TMEM163	transmembrane protein 163	223503_at	164.4 ± 323.7	620.9 ± 681.2	3.77623	1.65391
MPP1	membrane protein, palmitoylated 1, 55kDa	202974_at	302.5 ± 98.0	529.5 ± 331.2	1.75077	1.65218
TEAD2	TEA domain family member 2	226408_at	186.6 ± 68.9	298.8 ± 134.8	1.60114	1.64996
UBE2C	ubiquitin-conjugating enzyme E2C	202954_at	338.9 ± 95.1	654.3 ± 484.8	1.93039	1.64986
TFPT	TCF3 (E2A) fusion partner (in childhood Leukemia)	218996_at	192.0 ± 66.1	327.1 ± 177.1	1.70393	1.64846
TESC	tescalcin	218872_at	105.2 ± 25.3	219.5 ± 148.1	2.08623	1.64786
---	---	238619_at	362.1 ± 177.1	650.9 ± 423.6	1.79779	1.64704
TNFSF13B	tumor necrosis factor (ligand) superfamily, member 13b	223502_s_at	342.3 ± 238.8	742.0 ± 606.2	2.16759	1.64647
ROPN1B	ropporin, rhophilin associated protein 1B	220425_x_at	183.3 ± 114.7	456.3 ± 409.9	2.4887	1.64539
SLC35B4	solute carrier family 35, member B4	238418_at	142.0 ± 77.2	271.9 ± 165.2	1.91425	1.64461
ST3GAL6	ST3 beta-galactoside alpha-2,3-sialyltransferase 6	210942_s_at	293.7 ± 163.9	538.1 ± 347.7	1.83187	1.64431
MFI2	antigen p97 (melanoma associated) identified by monoclonal antibodies 133.2 and 96.5	235911_at	320.6 ± 157.0	765.3 ± 702.0	2.38731	1.64419
POPDC3	popeye domain containing 3	219926_at	77.1 ± 22.2	262.0 ± 269.7	3.39588	1.64327
TMEM204	transmembrane protein 204	219315_s_at	325.3 ± 77.4	573.9 ± 374.5	1.76432	1.64145
UCHL1	ubiquitin carboxyl-terminal esterase L1 (ubiquitin thiolesterase)	201387_s_at	155.0 ± 45.6	315.4 ± 226.1	2.0352	1.64119
RHOJ	ras homolog gene family, member J	235489_at	207.3 ± 122.5	329.1 ± 130.5	1.58741	1.64112
LOC100131993	Similar to hCG2020760	230292_at	365.4 ± 117.7	595.1 ± 334.5	1.62873	1.6409
ODC1	ornithine decarboxylase 1	200790_at	634.7 ± 225.6	1073.9 ± 682.0	1.69191	1.64044
DUXAP10	Double homeobox A pseudogene 10	228116_at	218.4 ± 90.6	384.4 ± 227.4	1.75964	1.64038
ETV4	ets variant 4	1554576_a_at	173.2 ± 46.4	286.1 ± 143.2	1.65161	1.63997
FAM70A	family with sequence similarity 70, member A	219895_at	42.1 ± 16.6	219.1 ± 257.2	5.20271	1.63962
CDS2	CDP-diacylglycerol synthase (phosphatidate cytidylyltransferase) 2	212864_at	178.1 ± 38.1	320.4 ± 196.4	1.79913	1.63682
COTL1	coactosin-like 1 (Dictyostelium)	224583_at	520.9 ± 339.5	820.1 ± 381.2	1.57426	1.63572
TPST1	tyrosylprotein sulfotransferase 1	204140_at	151.5 ± 43.6	273.0 ± 159.6	1.8024	1.63513
MAN1C1	mannosidase, alpha, class 1C, member 1	218918_at	151.1 ± 37.2	252.6 ± 125.6	1.67176	1.63511
SULT1C2	sulfotransferase family, cytosolic, 1C, member 2	211470_s_at	43.6 ± 32.4	211.1 ± 240.9	4.84392	1.63451
GJC1	gap junction protein, gamma 1, 45kDa	228563_at	109.8 ± 44.8	213.2 ± 127.7	1.94153	1.63205
C3AR1	complement component 3a receptor 1	209906_at	238.5 ± 118.0	532.1 ± 449.8	2.23119	1.63116
CD300A	CD300a molecule	209933_s_at	130.3 ± 43.1	238.8 ± 137.4	1.83273	1.62998
LOC388796	hypothetical LOC388796	225857_s_at	405.7 ± 81.1	650.0 ± 370.2	1.60208	1.62695
---	---	230795_at	221.0 ± 36.8	374.6 ± 218.3	1.69533	1.6238
RNASEH2C	ribonuclease H2, subunit C	226453_at	246.6 ± 74.9	424.0 ± 254.5	1.71923	1.62269
FNDC1	fibronectin type III domain containing 1	226930_at	67.2 ± 34.9	256.4 ± 280.8	3.81539	1.62089
CDH19	cadherin 19, type 2	235639_at	113.4 ± 44.3	276.8 ± 235.5	2.44044	1.61745
SOX10	SRY (sex determining region Y)-box 10	209843_s_at	268.4 ± 126.2	477.9 ± 302.3	1.78044	1.6151
TRIB2	tribbles homolog 2 (Drosophila)	202479_s_at	277.3 ± 112.5	520.1 ± 367.6	1.87523	1.60706
LOC100510649	hypothetical LOC100510649	227260_at	378.5 ± 270.7	749.2 ± 561.7	1.97962	1.60654
ASRGL1	asparaginase like 1	218857_s_at	98.9 ± 21.9	231.0 ± 184.6	2.33439	1.60595
FCER1G	Fc fragment of IgE, high affinity I, receptor for; gamma polypeptide	204232_at	560.3 ± 403.8	1285.3 ± 1177.5	2.29398	1.60537
ASB9	ankyrin repeat and SOCS box-containing 9	205673_s_at	77.8 ± 18.7	207.2 ± 180.3	2.66146	1.60469
COL9A3	collagen, type IX, alpha 3	204724_s_at	104.7 ± 51.0	538.4 ± 711.5	5.14027	1.60434
DTL	denticleless homolog (Drosophila)	218585_s_at	194.6 ± 110.6	338.2 ± 186.1	1.7377	1.60401
TYMS	thymidylate synthetase	202589_at	719.7 ± 265.7	1299.9 ± 945.9	1.80622	1.60324
PDGFA	Platelet-derived growth factor alpha polypeptide	229830_at	195.7 ± 89.5	447.1 ± 388.4	2.28505	1.60218
MIA	melanoma inhibitory activity	206560_s_at	732.4 ± 493.5	1718.3 ± 1633.2	2.34595	1.60178
CAPN3	calpain 3, (p94)	214475_x_at	475.0 ± 305.1	1174.9 ± 1154.3	2.47348	1.6017
---	---	222877_at	113.4 ± 74.6	221.2 ± 130.8	1.95041	1.60096
MYH10	myosin, heavy chain 10, non-muscle	212372_at	885.9 ± 283.6	1508.0 ± 1019.5	1.70215	1.60059
---	---	236168_at	95.1 ± 31.4	219.7 ± 171.5	2.31064	1.59991
FCGR1A /// FCGR1C	Fc fragment of IgG, high affinity Ia, receptor (CD64) /// Fc fragment of IgG, high affinity Ic, receptor (CD64)	216950_s_at	121.6 ± 73.0	335.1 ± 325.0	2.75645	1.59572
VGLL4	vestigial like 4 (Drosophila)	214004_s_at	397.4 ± 91.1	614.6 ± 329.5	1.54658	1.59178
CCNB2	cyclin B2	202705_at	238.2 ± 80.8	391.8 ± 216.6	1.64509	1.58939
ATM	ataxia telangiectasia mutated	208442_s_at	196.4 ± 101.7	307.7 ± 127.8	1.5667	1.58915
H19	H19, imprinted maternally expressed transcript (non-protein coding)	224646_x_at	207.0 ± 195.1	707.2 ± 824.6	3.41642	1.58562
LOC388796	hypothetical LOC388796	65588_at	235.6 ± 53.4	424.8 ± 286.6	1.80265	1.58404
CD163	CD163 molecule	215049_x_at	597.0 ± 461.3	1135.2 ± 830.8	1.90141	1.58168
CENPF	centromere protein F, 350/400kDa (mitosin)	207828_s_at	297.5 ± 165.2	528.5 ± 340.0	1.77625	1.58035
LOXL3	lysyl oxidase-like 3	228253_at	147.0 ± 42.7	383.3 ± 372.6	2.60735	1.58035
SH3TC1	SH3 domain and tetratricopeptide repeats 1	219256_s_at	106.1 ± 29.2	212.1 ± 141.3	1.9984	1.57807
FMNL2	formin-like 2	226184_at	487.9 ± 153.9	842.6 ± 573.1	1.72677	1.57506
SDS	serine dehydratase	205695_at	123.6 ± 26.5	262.8 ± 202.1	2.12709	1.57301
CXCL2	chemokine (C-X-C motif) ligand 2	209774_x_at	72.7 ± 36.3	232.9 ± 238.8	3.20369	1.57265
SORT1	sortilin 1	212807_s_at	410.5 ± 140.6	756.1 ± 560.2	1.84185	1.57165
QDPR	quinoid dihydropteridine reductase	209123_at	896.4 ± 353.8	1737.5 ± 1427.4	1.93823	1.57155
RAB31	RAB31, member RAS oncogene family	217762_s_at	544.3 ± 257.0	822.5 ± 402.3	1.51113	1.57056
PREX1	phosphatidylinositol-3,4,5-trisphosphate-dependent Rac exchange factor 1	224909_s_at	227.9 ± 66.2	353.0 ± 170.4	1.54862	1.56911
FCGR3B	Fc fragment of IgG, low affinity IIIb, receptor (CD16b)	204007_at	150.3 ± 73.0	323.9 ± 258.5	2.15423	1.56893
CDH19	cadherin 19, type 2	206898_at	293.5 ± 206.2	1010.6 ± 1226.5	3.44322	1.56723
CAMK2N1	calcium/calmodulin-dependent protein kinase II inhibitor 1	218309_at	300.0 ± 125.7	530.0 ± 352.9	1.76653	1.56496
TUBB2B	tubulin, beta 2B	214023_x_at	116.9 ± 67.6	240.1 ± 167.4	2.05336	1.56293
MIR21	microRNA 21	224917_at	1111.8 ± 563.4	1841.9 ± 1182.1	1.65672	1.56252
IGLV2-23	immunoglobulin lambda variable 2-23	216984_x_at	166.6 ± 64.8	450.2 ± 461.3	2.70193	1.56104
LILRB1	leukocyte immunoglobulin-like receptor, subfamily B (with TM and ITIM domains), member 1	211336_x_at	205.1 ± 65.0	347.4 ± 204.1	1.6937	1.56034
RPP25	ribonuclease P/MRP 25kDa subunit	219143_s_at	161.1 ± 59.1	264.2 ± 132.0	1.63983	1.56016
ZSCAN21	zinc finger and SCAN domain containing 21	223424_s_at	192.2 ± 53.6	312.3 ± 165.6	1.62519	1.55919
---	---	233223_at	109.5 ± 55.9	212.8 ± 133.6	1.94233	1.55718
PDS5B	PDS5, regulator of cohesion maintenance, homolog B (S. cerevisiae)	229704_at	241.2 ± 100.1	500.0 ± 413.9	2.07342	1.55528
PDE4B	phosphodiesterase 4B, cAMP-specific	211302_s_at	121.2 ± 39.9	291.9 ± 260.9	2.4094	1.55521
COL5A1	collagen, type V, alpha 1	212489_at	326.8 ± 174.4	584.0 ± 394.8	1.78691	1.55512
IGHA1 /// IGHA2 /// IGHD /// IGHG1 /// IGHG3 /// IGHG4 /// IGHM /// IGHV3-23 /// IGHV4-31 /// IGHV4-59 /// LOC100126583	immunoglobulin heavy constant alpha 1 /// immunoglobulin heavy constant alpha 2 (A2m marker) /// immunoglobulin heavy constant delta /// immunoglobulin heavy constant gamma 1 (G1m marker) /// immunoglobulin heavy constant gamma 3 (G3m marker) /// immunoglobulin heavy constant gamma 4 (G4m marker) /// immunoglobulin heavy constant mu /// immunoglobulin heavy variable 3-23 /// immunoglobulin heavy …	211637_x_at	111.8 ± 43.0	328.6 ± 344.2	2.93992	1.5548
FTH1	ferritin, heavy polypeptide 1	214211_at	774.3 ± 298.9	1441.4 ± 1132.8	1.86143	1.55455
PLA2G2A	phospholipase A2, group IIA (platelets, synovial fluid)	203649_s_at	272.4 ± 106.8	1338.9 ± 1876.7	4.91615	1.55398
CTSB	cathepsin B	200838_at	3395.8 ± 1670.4	5131.4 ± 2785.2	1.51112	1.55285
PYGL	phosphorylase, glycogen, liver	202990_at	348.7 ± 121.8	565.9 ± 333.5	1.62284	1.55145
IGHA1 /// IGHG1 /// IGHM	immunoglobulin heavy constant alpha 1 /// immunoglobulin heavy constant gamma 1 (G1m marker) /// immunoglobulin heavy constant mu	216542_x_at	163.5 ± 33.8	287.2 ± 176.6	1.75682	1.55068
CORO2B	coronin, actin binding protein, 2B	209789_at	131.1 ± 48.0	318.7 ± 291.7	2.43096	1.55051
CTNNB1	catenin (cadherin-associated protein), beta 1, 88kDa	223679_at	211.7 ± 77.1	366.7 ± 227.4	1.73254	1.54934
IGF2 /// INS-IGF2	insulin-like growth factor 2 (somatomedin A) /// INS-IGF2 readthrough transcript	202409_at	242.8 ± 131.1	427.9 ± 270.5	1.76255	1.54893
RFC2	replication factor C (activator 1) 2, 40kDa	1053_at	222.2 ± 41.5	335.9 ± 157.4	1.51172	1.54867
NANS	N-acetylneuraminic acid synthase	218189_s_at	361.9 ± 111.7	597.6 ± 371.2	1.65118	1.54817
CDC20	cell division cycle 20 homolog (S. cerevisiae)	202870_s_at	178.8 ± 57.7	300.6 ± 169.4	1.68111	1.54795
TMEM176B	transmembrane protein 176B	220532_s_at	678.1 ± 548.0	1248.5 ± 886.7	1.84135	1.54703
CTSL1	cathepsin L1	202087_s_at	1136.9 ± 396.2	1809.9 ± 1131.3	1.59191	1.54643
AIF1	allograft inflammatory factor 1	213095_x_at	454.3 ± 214.4	795.5 ± 547.4	1.75111	1.54627
PLAU	plasminogen activator, urokinase	211668_s_at	160.1 ± 46.0	295.6 ± 197.7	1.84677	1.54433
---	---	229490_s_at	148.6 ± 97.0	254.0 ± 124.3	1.70897	1.54335
UBE2S	ubiquitin-conjugating enzyme E2S	202779_s_at	350.3 ± 140.9	572.8 ± 341.1	1.63507	1.54288
IGHA1 /// IGHD /// IGHG1 /// IGHG3 /// IGHM /// IGHV3-48 /// IGHV4-31 /// LOC100291917	immunoglobulin heavy constant alpha 1 /// immunoglobulin heavy constant delta /// immunoglobulin heavy constant gamma 1 (G1m marker) /// immunoglobulin heavy constant gamma 3 (G3m marker) /// immunoglobulin heavy constant mu /// immunoglobulin heavy variable 3-48 /// immunoglobulin heavy variable 4-31 /// hypothetical protein LOC100291917	216557_x_at	99.4 ± 55.8	254.2 ± 232.2	2.55672	1.54158
LY96	lymphocyte antigen 96	206584_at	386.2 ± 290.6	680.4 ± 431.7	1.76165	1.54114
PDE4B	phosphodiesterase 4B, cAMP-specific	203708_at	175.9 ± 76.8	384.8 ± 329.6	2.18761	1.54017
CEACAM1	carcinoembryonic antigen-related cell adhesion molecule 1 (biliary glycoprotein)	206576_s_at	156.2 ± 56.3	260.3 ± 137.9	1.66707	1.53673
LMF1	lipase maturation factor 1	1569872_a_at	214.4 ± 110.7	423.4 ± 325.0	1.97472	1.53466
MSRB2	methionine sulfoxide reductase B2	218773_s_at	709.8 ± 386.2	1081.5 ± 554.0	1.52368	1.53444
RBMS3	RNA binding motif, single stranded interacting protein 3	235570_at	179.5 ± 51.6	385.9 ± 329.6	2.14989	1.5337
CAPN3	calpain 3, (p94)	211890_x_at	465.7 ± 286.9	1047.6 ± 992.9	2.24937	1.53292
APOE	apolipoprotein E	203382_s_at	1349.8 ± 473.8	2136.4 ± 1341.6	1.58274	1.5322
DFNA5	deafness, autosomal dominant 5	203695_s_at	344.1 ± 196.4	789.6 ± 753.8	2.29435	1.53209
TSPAN4	tetraspanin 4	209264_s_at	392.1 ± 102.0	670.5 ± 457.5	1.70983	1.53062
SERPINA1	serpin peptidase inhibitor, clade A (alpha-1 antiproteinase, antitrypsin), member 1	202833_s_at	147.1 ± 99.4	377.5 ± 369.6	2.56695	1.52699
RBMS3	RNA binding motif, single stranded interacting protein 3	238447_at	264.2 ± 74.5	645.7 ± 653.7	2.44427	1.52475
DUSP4	dual specificity phosphatase 4	204015_s_at	322.1 ± 225.9	547.2 ± 322.1	1.6991	1.5242
CYR61	cysteine-rich, angiogenic inducer, 61	210764_s_at	236.4 ± 71.4	385.7 ± 222.4	1.63141	1.52383
IGHD	immunoglobulin heavy constant delta	214973_x_at	167.9 ± 82.5	455.4 ± 479.4	2.71131	1.5232
BNC2	basonuclin 2	230722_at	188.7 ± 59.7	316.8 ± 184.8	1.67865	1.52235
LOC285628	hypothetical protein LOC285628	232504_at	220.0 ± 165.1	378.3 ± 209.6	1.71985	1.51741
ZFYVE16	zinc finger, FYVE domain containing 16	1554638_at	138.0 ± 78.3	354.4 ± 349.4	2.56794	1.51664
CD163	CD163 molecule	203645_s_at	391.3 ± 304.9	724.0 ± 516.2	1.85051	1.51508
CSPG4	chondroitin sulfate proteoglycan 4	214297_at	132.0 ± 60.9	415.9 ± 478.0	3.15203	1.51475
DRAM1	DNA-damage regulated autophagy modulator 1	218627_at	207.6 ± 73.8	351.4 ± 213.5	1.69302	1.51292
MEGF10	multiple EGF-like-domains 10	232523_at	29.4 ± 12.4	136.1 ± 152.6	4.63213	1.51237
TMEM163	transmembrane protein 163	1552626_a_at	140.7 ± 138.9	462.7 ± 541.4	3.28992	1.51064
TPX2	TPX2, microtubule-associated, homolog (Xenopus laevis)	210052_s_at	251.0 ± 54.5	437.5 ± 298.0	1.74321	1.51041
CFI	complement factor I	203854_at	122.6 ± 41.1	243.3 ± 176.2	1.98482	1.50931
C1QTNF3	C1q and tumor necrosis factor related protein 3	220988_s_at	134.2 ± 16.6	384.4 ± 419.5	2.86372	1.50888
---	---	232113_at	127.8 ± 58.3	518.9 ± 680.6	4.05973	1.50715
HBA1 /// HBA2	hemoglobin, alpha 1 /// hemoglobin, alpha 2	214414_x_at	1568.5 ± 1150.0	3599.5 ± 3621.7	2.29485	1.50539
PIK3AP1	phosphoinositide-3-kinase adaptor protein 1	226459_at	249.5 ± 113.9	438.8 ± 294.0	1.75883	1.50428
KCNJ10	potassium inwardly-rectifying channel, subfamily J, member 10	228581_at	38.3 ± 2.4	164.3 ± 189.8	4.28696	1.50348
RILPL2	Rab interacting lysosomal protein-like 2	227983_at	229.4 ± 57.1	357.8 ± 188.9	1.55942	1.50348
KIRREL	kin of IRRE like (Drosophila)	225303_at	258.2 ± 110.7	433.9 ± 269.1	1.68027	1.5004
ITM2C	integral membrane protein 2C	221004_s_at	427.3 ± 136.6	740.6 ± 529.5	1.73319	1.49962
---	---	1559117_at	286.4 ± 92.7	442.2 ± 235.0	1.54406	1.49895
MCAM	melanoma cell adhesion molecule	211340_s_at	367.1 ± 119.9	646.8 ± 469.2	1.76183	1.49638
MAP3K11	mitogen-activated protein kinase kinase kinase 11	203652_at	411.5 ± 148.0	617.8 ± 320.4	1.50137	1.49626
OLIG1	oligodendrocyte transcription factor 1	228170_at	15.2 ± 2.0	148.8 ± 205.3	9.76698	1.49599
TXNRD1	thioredoxin reductase 1	201266_at	421.8 ± 118.7	640.7 ± 353.0	1.51882	1.49457
SKAP2	src kinase associated phosphoprotein 2	225639_at	203.4 ± 117.2	309.0 ± 121.2	1.51896	1.49414
GREB1	growth regulation by estrogen in breast cancer 1	205862_at	97.1 ± 56.8	223.7 ± 187.3	2.30368	1.49301
SLC35B4	solute carrier family 35, member B4	225881_at	376.1 ± 126.9	567.5 ± 298.1	1.50882	1.49094
LAMA4	laminin, alpha 4	210089_s_at	102.0 ± 36.2	202.9 ± 141.9	1.98878	1.49003
BCAT1	branched chain amino-acid transaminase 1, cytosolic	225285_at	111.2 ± 46.9	248.9 ± 210.8	2.23804	1.48955
NAMPT	Nicotinamide phosphoribosyltransferase	243296_at	768.5 ± 388.7	1595.5 ± 1481.3	2.07605	1.48725
HTRA3	HtrA serine peptidase 3	226944_at	182.5 ± 52.9	285.6 ± 143.3	1.56523	1.48707
BIRC5	baculoviral IAP repeat-containing 5	202095_s_at	157.7 ± 55.7	284.7 ± 189.4	1.80593	1.48704
BRI3	brain protein I3	223376_s_at	1044.5 ± 344.4	1609.4 ± 982.8	1.54079	1.4859
SSX2 /// SSX2B	synovial sarcoma, X breakpoint 2 /// synovial sarcoma, X breakpoint 2B	210497_x_at	110.6 ± 26.9	224.8 ± 169.5	2.03239	1.48272
SHC4	SHC (Src homology 2 domain containing) family, member 4	235238_at	91.1 ± 19.6	268.6 ± 290.5	2.94722	1.48091
CNRIP1	cannabinoid receptor interacting protein 1	226751_at	287.7 ± 110.5	442.6 ± 232.1	1.53817	1.47992
---	---	217378_x_at	217.3 ± 193.0	951.1 ± 1336.9	4.37793	1.47891
CAPN3	calpain 3, (p94)	210944_s_at	610.5 ± 341.6	1185.9 ± 1010.7	1.9423	1.47695
IGK@ /// IGKC /// LOC652493 /// LOC652694	immunoglobulin kappa locus /// immunoglobulin kappa constant /// ig kappa chain V-I region HK102-like /// similar to Ig kappa chain V-I region HK102 precursor	216576_x_at	194.1 ± 243.4	1032.5 ± 1538.3	5.31883	1.47272
CALM3	calmodulin 3 (phosphorylase kinase, delta)	200622_x_at	486.4 ± 123.3	772.1 ± 489.0	1.58721	1.47217
NCF4	neutrophil cytosolic factor 4, 40kDa	205147_x_at	182.1 ± 96.1	321.9 ± 208.2	1.76771	1.46832
C1QA	complement component 1, q subcomponent, A chain	218232_at	661.9 ± 653.7	1251.0 ± 946.0	1.88997	1.46741
PDGFA	platelet-derived growth factor alpha polypeptide	205463_s_at	162.2 ± 45.0	370.1 ± 350.4	2.28159	1.46701
ISYNA1	inositol-3-phosphate synthase 1	222240_s_at	198.1 ± 94.0	393.9 ± 321.0	1.98808	1.46473
APOC2	apolipoprotein C-II	204561_x_at	214.5 ± 44.7	932.5 ± 1330.7	4.34792	1.46238
SLC39A14	solute carrier family 39 (zinc transporter), member 14	212110_at	415.0 ± 152.1	637.3 ± 361.3	1.53549	1.46179
APOC1	apolipoprotein C-I	213553_x_at	728.1 ± 410.4	1358.3 ± 1116.7	1.86562	1.46137
WWTR1	WW domain containing transcription regulator 1	202132_at	169.7 ± 44.3	270.0 ± 143.2	1.59098	1.46044
---	---	1557689_at	179.1 ± 28.7	286.2 ± 159.0	1.59779	1.45963
QPRT	quinolinate phosphoribosyltransferase	204044_at	215.9 ± 87.7	391.1 ± 283.2	1.81174	1.45877
---	---	233364_s_at	78.1 ± 24.2	257.1 ± 298.4	3.29119	1.45823
CYP1B1	cytochrome P450, family 1, subfamily B, polypeptide 1	202435_s_at	188.0 ± 123.9	428.4 ± 405.3	2.27817	1.4574
HBA1 /// HBA2	hemoglobin, alpha 1 /// hemoglobin, alpha 2	204018_x_at	1850.1 ± 1340.0	4119.8 ± 4188.5	2.22672	1.45632
HBA1 /// HBA2	hemoglobin, alpha 1 /// hemoglobin, alpha 2	211745_x_at	1897.8 ± 1377.3	4639.7 ± 5115.6	2.44483	1.45619
NBPF11 /// NBPF12 /// NBPF24	neuroblastoma breakpoint family, member 11 /// neuroblastoma breakpoint family, member 12 /// neuroblastoma breakpoint family, member 24	227926_s_at	164.0 ± 62.5	274.9 ± 161.2	1.67636	1.45465
STC1	stanniocalcin 1	204595_s_at	77.8 ± 36.6	191.5 ± 171.8	2.46211	1.45382
AURKA	aurora kinase A	208079_s_at	107.6 ± 50.8	249.3 ± 225.4	2.31667	1.44986
MYEF2	myelin expression factor 2	222771_s_at	156.2 ± 99.3	283.5 ± 185.3	1.81489	1.44753
TRIL	TLR4 interactor with leucine-rich repeats	205151_s_at	114.4 ± 61.5	215.1 ± 141.9	1.87975	1.44651
TMEM98	transmembrane protein 98	223170_at	670.1 ± 149.1	1077.5 ± 735.2	1.60812	1.44618
HBB	hemoglobin, beta	209116_x_at	1391.1 ± 1273.7	3767.4 ± 4446.1	2.70827	1.44602
C3orf70	chromosome 3 open reading frame 70	242447_at	190.4 ± 105.0	306.0 ± 158.4	1.60719	1.44537
HBA1 /// HBA2	hemoglobin, alpha 1 /// hemoglobin, alpha 2	217414_x_at	1274.5 ± 928.4	3154.5 ± 3523.9	2.47515	1.44524
IL1B	interleukin 1, beta	205067_at	143.9 ± 43.7	368.3 ± 388.7	2.55943	1.44521
LY86	lymphocyte antigen 86	205859_at	262.1 ± 140.0	530.0 ± 461.7	2.02233	1.44422
INPP5F	inositol polyphosphate-5-phosphatase F	203607_at	504.0 ± 248.7	798.1 ± 487.0	1.58352	1.44413
SRGAP1	SLIT-ROBO Rho GTPase activating protein 1	227484_at	268.1 ± 62.2	471.6 ± 346.6	1.75925	1.44389
IGK@ /// IGKC	immunoglobulin kappa locus /// immunoglobulin kappa constant	211644_x_at	252.8 ± 244.1	1602.0 ± 2568.5	6.33699	1.44279
HSPH1	heat shock 105kDa/110kDa protein 1	208744_x_at	372.0 ± 97.1	661.0 ± 510.7	1.77697	1.44255
LAIR1	leukocyte-associated immunoglobulin-like receptor 1	210644_s_at	171.8 ± 93.2	316.1 ± 223.7	1.8403	1.44141
IGFBP3	insulin-like growth factor binding protein 3	212143_s_at	391.5 ± 181.5	1094.3 ± 1313.6	2.79484	1.44127
ENTPD1	ectonucleoside triphosphate diphosphohydrolase 1	207691_x_at	123.3 ± 45.1	228.0 ± 154.6	1.8483	1.43949
MCAM	melanoma cell adhesion molecule	209087_x_at	498.0 ± 143.0	922.1 ± 774.3	1.85155	1.43616
SLC5A3	solute carrier family 5 (sodium/myo-inositol cotransporter), member 3	213164_at	895.0 ± 282.5	1674.6 ± 1460.5	1.87118	1.43502
SULT1C2	sulfotransferase family, cytosolic, 1C, member 2	205342_s_at	43.7 ± 27.8	148.8 ± 158.6	3.40093	1.43477
LYN	v-yes-1 Yamaguchi sarcoma viral related oncogene homolog	202626_s_at	331.1 ± 237.7	576.7 ± 391.3	1.74164	1.43476
KCNN4	potassium intermediate/small conductance calcium-activated channel, subfamily N, member 4	204401_at	176.7 ± 48.5	438.8 ± 465.5	2.48339	1.43457
---	---	242881_x_at	105.5 ± 61.9	282.4 ± 296.7	2.67652	1.4342
SHC4	SHC (Src homology 2 domain containing) family, member 4	230538_at	69.4 ± 40.9	237.2 ± 281.0	3.41566	1.43417
HBA1 /// HBA2	hemoglobin, alpha 1 /// hemoglobin, alpha 2	211699_x_at	1143.2 ± 810.2	2749.2 ± 3026.8	2.40493	1.43351
SERPINE1	serpin peptidase inhibitor, clade E (nexin, plasminogen activator inhibitor type 1), member 1	202628_s_at	147.3 ± 59.3	401.5 ± 450.1	2.72545	1.43204
CADM1	cell adhesion molecule 1	209030_s_at	526.3 ± 305.8	887.8 ± 616.1	1.68696	1.43202
SGK3	serum/glucocorticoid regulated kinase family, member 3	227627_at	486.3 ± 145.6	789.1 ± 535.3	1.62269	1.43179
CYBB	cytochrome b-245, beta polypeptide	203922_s_at	98.0 ± 54.4	203.9 ± 157.0	2.08177	1.42916
HBA1 /// HBA2	hemoglobin, alpha 1 /// hemoglobin, alpha 2	209458_x_at	1893.1 ± 1384.8	4488.8 ± 4923.3	2.37111	1.429
---	---	226397_s_at	276.9 ± 123.0	471.3 ± 322.0	1.70188	1.42772
C1QB	complement component 1, q subcomponent, B chain	202953_at	388.4 ± 354.3	801.1 ± 712.6	2.06286	1.42544
SORCS1	sortilin-related VPS10 domain containing receptor 1	228194_s_at	75.5 ± 33.5	266.0 ± 328.6	3.52481	1.42536
---	---	229307_at	376.1 ± 230.0	649.7 ± 458.6	1.72726	1.42259
ETV5	Ets variant 5	230102_at	200.3 ± 84.6	571.0 ± 682.4	2.85075	1.42173
H2BFS	H2B histone family, member S	208579_x_at	437.9 ± 114.4	685.4 ± 434.0	1.5653	1.42037
H19	H19, imprinted maternally expressed transcript (non-protein coding)	224997_x_at	135.2 ± 126.4	444.3 ± 556.1	3.28661	1.41986
LOC91316	glucuronidase, beta/immunoglobulin lambda-like polypeptide 1 pseudogene	213502_x_at	635.2 ± 276.2	1089.7 ± 823.3	1.71539	1.4196
CMKLR1	chemokine-like receptor 1	229121_at	196.3 ± 70.6	345.0 ± 242.3	1.75766	1.41903
TYMS	thymidylate synthetase	1554696_s_at	232.0 ± 77.1	410.3 ± 300.9	1.76814	1.41903
ARHGAP15	Rho GTPase activating protein 15	218870_at	245.6 ± 130.7	411.1 ± 262.6	1.6742	1.41688
ST3GAL4	ST3 beta-galactoside alpha-2,3-sialyltransferase 4	203759_at	178.6 ± 48.8	281.9 ± 154.7	1.5783	1.41532
LOC100288985	Hypothetical protein LOC100288985	230746_s_at	48.5 ± 53.1	228.6 ± 309.0	4.71656	1.41508
MAD2L2	MAD2 mitotic arrest deficient-like 2 (yeast)	223234_at	287.3 ± 107.0	453.8 ± 272.1	1.5796	1.41374
APOD	apolipoprotein D	201525_at	3369.9 ± 966.9	6093.1 ± 5297.7	1.80809	1.41373
MBP	myelin basic protein	207323_s_at	198.2 ± 120.5	320.9 ± 173.6	1.61883	1.41262
THBS1	thrombospondin 1	201109_s_at	206.6 ± 97.5	318.7 ± 159.4	1.54227	1.41235
FLJ36031	hypothetical protein FLJ36031	229521_at	205.6 ± 68.2	309.6 ± 152.2	1.50551	1.4102
C1orf59	chromosome 1 open reading frame 59	225841_at	196.0 ± 39.1	310.5 ± 180.2	1.584	1.40824
COLEC12	collectin sub-family member 12	221019_s_at	245.9 ± 131.7	378.0 ± 191.1	1.5374	1.4079
SPRR3	small proline-rich protein 3	218990_s_at	110.3 ± 60.3	336.7 ± 403.3	3.05347	1.40677
SEMA3A	sema domain, immunoglobulin domain (Ig), short basic domain, secreted, (semaphorin) 3A	206805_at	50.8 ± 6.7	159.2 ± 171.0	3.135	1.40624
OLFML3	olfactomedin-like 3	218162_at	526.7 ± 302.2	862.0 ± 574.7	1.63642	1.40615
DUSP4	dual specificity phosphatase 4	204014_at	421.6 ± 317.2	715.9 ± 479.4	1.69792	1.40483
PKD2L1	polycystic kidney disease 2-like 1	221061_at	240.2 ± 51.6	386.5 ± 243.9	1.60911	1.40259
HBB	hemoglobin, beta	217232_x_at	1599.8 ± 1453.0	3944.7 ± 4495.3	2.46574	1.40206
NCF1 /// NCF1B /// NCF1C	neutrophil cytosolic factor 1 /// neutrophil cytosolic factor 1B pseudogene /// neutrophil cytosolic factor 1C pseudogene	204961_s_at	69.3 ± 22.0	180.0 ± 175.6	2.59563	1.40085
NEDD4L	neural precursor cell expressed, developmentally down-regulated 4-like	212448_at	111.0 ± 25.5	215.6 ± 163.1	1.94171	1.39977
CADPS	Ca++-dependent secretion activator	1568604_a_at	109.7 ± 57.3	261.5 ± 255.4	2.38507	1.3985
RNF145	ring finger protein 145	238949_at	119.1 ± 87.5	220.0 ± 140.8	1.84651	1.39848
MMP3	matrix metallopeptidase 3 (stromelysin 1, progelatinase)	205828_at	59.0 ± 48.0	303.6 ± 443.6	5.14636	1.3983
AURKA	aurora kinase A	204092_s_at	143.2 ± 27.9	303.4 ± 275.7	2.11851	1.39654
HBB	hemoglobin, beta	211696_x_at	1911.9 ± 1710.1	4434.4 ± 4829.4	2.31935	1.39622
BICD1	bicaudal D homolog 1 (Drosophila)	214806_at	147.1 ± 83.5	270.0 ± 190.6	1.83599	1.39588
IL6	interleukin 6 (interferon, beta 2)	205207_at	66.1 ± 17.0	229.6 ± 283.3	3.4733	1.39432
SOX4	SRY (sex determining region Y)-box 4	201416_at	342.2 ± 60.5	600.1 ± 471.9	1.7538	1.3919
IGHA1 /// IGHA2 /// IGHD /// IGHG1 /// IGHG3 /// IGHM /// IGHV3-48 /// IGHV4-31 /// LOC100291917	immunoglobulin heavy constant alpha 1 /// immunoglobulin heavy constant alpha 2 (A2m marker) /// immunoglobulin heavy constant delta /// immunoglobulin heavy constant gamma 1 (G1m marker) /// immunoglobulin heavy constant gamma 3 (G3m marker) /// immunoglobulin heavy constant mu /// immunoglobulin heavy variable 3-48 /// immunoglobulin heavy variable 4-31 /// hypothetical protein LOC100291917	211641_x_at	109.7 ± 30.4	259.3 ± 255.2	2.36379	1.39139
MITF	microphthalmia-associated transcription factor	207233_s_at	1808.2 ± 744.6	2892.5 ± 2059.1	1.59961	1.38881
C1orf38	chromosome 1 open reading frame 38	207571_x_at	180.0 ± 67.2	284.5 ± 157.4	1.58101	1.38717
---	---	1560049_at	176.3 ± 60.1	314.3 ± 229.1	1.78308	1.38669
BHLHE41	basic helix-loop-helix family, member e41	221530_s_at	307.6 ± 99.9	564.6 ± 468.3	1.83538	1.38526
---	---	240245_at	101.6 ± 33.2	325.1 ± 407.0	3.20129	1.38387
APOE	apolipoprotein E	203381_s_at	1734.3 ± 674.6	2745.2 ± 1930.3	1.5829	1.38284
MS4A6A	membrane-spanning 4-domains, subfamily A, member 6A	224356_x_at	682.4 ± 444.1	1156.6 ± 845.7	1.69484	1.38167
SYTL2	synaptotagmin-like 2	232914_s_at	339.1 ± 152.6	590.2 ± 448.2	1.74026	1.38117
MS4A6A	membrane-spanning 4-domains, subfamily A, member 6A	223280_x_at	687.3 ± 446.4	1144.7 ± 809.1	1.66542	1.37985
PCDH9	protocadherin 9	219737_s_at	69.5 ± 19.1	237.6 ± 296.6	3.4198	1.37797
MPPED2	metallophosphoesterase domain containing 2	205413_at	26.4 ± 7.3	292.2 ± 495.7	11.0798	1.37759
GPR34	G protein-coupled receptor 34	223620_at	133.1 ± 70.7	276.1 ± 239.9	2.07526	1.37623
ICAM2	intercellular adhesion molecule 2	213620_s_at	197.1 ± 51.3	353.0 ± 269.6	1.7913	1.37593
CYBA	cytochrome b-245, alpha polypeptide	203028_s_at	849.8 ± 406.2	1425.5 ± 1082.7	1.67747	1.373
FCER1G	Fc fragment of IgE, high affinity I, receptor for; gamma polypeptide	1554899_s_at	316.3 ± 250.0	866.5 ± 1060.0	2.7395	1.37251
CNIH3	cornichon homolog 3 (Drosophila)	214841_at	114.5 ± 116.1	243.7 ± 199.0	2.12872	1.36952
BUB1B	budding uninhibited by benzimidazoles 1 homolog beta (yeast)	203755_at	183.2 ± 49.6	283.6 ± 156.0	1.54857	1.36763
TMEM140	transmembrane protein 140	218999_at	214.1 ± 78.7	438.2 ± 409.5	2.04644	1.36754
MMP11	matrix metallopeptidase 11 (stromelysin 3)	203878_s_at	228.7 ± 61.2	343.3 ± 183.6	1.50136	1.3675
IL8	interleukin 8	202859_x_at	123.1 ± 97.4	1177.3 ± 2115.3	9.56073	1.36676
GAS2L3	growth arrest-specific 2 like 3	235709_at	316.9 ± 138.2	494.8 ± 300.3	1.56142	1.36656
---	---	242558_at	547.0 ± 234.3	858.9 ± 566.0	1.57025	1.36382
TNFAIP6	tumor necrosis factor, alpha-induced protein 6	206025_s_at	123.9 ± 78.3	259.7 ± 225.7	2.0961	1.36343
LYN	v-yes-1 Yamaguchi sarcoma viral related oncogene homolog	210754_s_at	322.0 ± 194.3	489.9 ± 257.2	1.52165	1.3634
LCP2	lymphocyte cytosolic protein 2 (SH2 domain containing leukocyte protein of 76kDa)	205270_s_at	255.8 ± 129.3	383.8 ± 192.8	1.50036	1.36077
IGHA1 /// IGHA2 /// LOC100126583	immunoglobulin heavy constant alpha 1 /// immunoglobulin heavy constant alpha 2 (A2m marker) /// hypothetical LOC100126583	217022_s_at	489.5 ± 614.6	2724.0 ± 4533.3	5.56451	1.36
MFI2	antigen p97 (melanoma associated) identified by monoclonal antibodies 133.2 and 96.5	223723_at	49.9 ± 7.5	196.8 ± 258.0	3.94404	1.35849
PDXK	pyridoxal (pyridoxine, vitamin B6) kinase	202671_s_at	224.3 ± 57.0	370.3 ± 252.4	1.65091	1.35742
NELL1	NEL-like 1 (chicken)	206089_at	65.3 ± 10.7	307.0 ± 454.3	4.69985	1.35663
---	---	1556935_at	50.6 ± 9.4	178.4 ± 220.0	3.52646	1.35088
LMF1	lipase maturation factor 1	227984_at	101.9 ± 59.2	219.8 ± 194.0	2.15753	1.35069
MMP16	matrix metallopeptidase 16 (membrane-inserted)	223614_at	84.8 ± 22.0	723.4 ± 1280.1	8.53149	1.35054
FOLR2	folate receptor 2 (fetal)	204829_s_at	325.5 ± 162.9	630.1 ± 573.3	1.9357	1.34893
CCDC127	coiled-coil domain containing 127	226515_at	360.9 ± 79.1	555.3 ± 353.4	1.53844	1.34828
SFRP4	secreted frizzled-related protein 4	204051_s_at	84.0 ± 46.5	239.8 ± 276.7	2.85438	1.34689
GLA	galactosidase, alpha	214430_at	440.7 ± 153.4	702.0 ± 483.7	1.59274	1.34622
EDN3	endothelin 3	208399_s_at	41.1 ± 17.7	198.2 ± 281.8	4.82281	1.34606
IGF1	insulin-like growth factor 1 (somatomedin C)	209542_x_at	189.6 ± 55.6	329.5 ± 242.4	1.73786	1.3453
SLC2A10	solute carrier family 2 (facilitated glucose transporter), member 10	221024_s_at	182.6 ± 73.0	304.4 ± 200.8	1.66691	1.34359
---	---	217148_x_at	299.9 ± 277.2	987.6 ± 1372.0	3.29296	1.34343
LOC100505497	hypothetical LOC100505497	228204_at	353.7 ± 208.8	717.6 ± 694.5	2.02866	1.34327
NEDD4L	neural precursor cell expressed, developmentally down-regulated 4-like	212445_s_at	140.6 ± 54.6	287.8 ± 258.5	2.04715	1.34318
C4orf48	chromosome 4 open reading frame 48	229860_x_at	308.3 ± 159.2	479.7 ± 286.1	1.55608	1.34207
IGHM	immunoglobulin heavy constant mu	216491_x_at	120.1 ± 71.2	471.1 ± 686.1	3.92397	1.34143
FCGR1B	Fc fragment of IgG, high affinity Ib, receptor (CD64)	214511_x_at	116.8 ± 112.9	296.9 ± 318.9	2.54238	1.34133
VGF	VGF nerve growth factor inducible	205586_x_at	95.2 ± 18.5	278.3 ± 338.4	2.92408	1.33771
SERPINE1	serpin peptidase inhibitor, clade E (nexin, plasminogen activator inhibitor type 1), member 1	202627_s_at	119.7 ± 28.7	314.7 ± 362.8	2.62781	1.33742
PIK3CD	phosphoinositide-3-kinase, catalytic, delta polypeptide	203879_at	397.3 ± 148.1	604.5 ± 371.2	1.52157	1.33643
TCN1	transcobalamin I (vitamin B12 binding protein, R binder family)	205513_at	195.2 ± 144.8	951.3 ± 1537.6	4.87297	1.33532
PEG10	paternally expressed 10	212092_at	102.8 ± 111.8	256.8 ± 263.8	2.4992	1.33521
BACE2	beta-site APP-cleaving enzyme 2	217867_x_at	690.9 ± 214.3	1076.5 ± 745.6	1.55798	1.33406
LPL	lipoprotein lipase	203548_s_at	310.4 ± 289.4	584.6 ± 479.6	1.88369	1.33164
HSPA6	heat shock 70kDa protein 6 (HSP70B')	213418_at	237.9 ± 67.5	449.7 ± 398.2	1.89082	1.32929
TGFBI	transforming growth factor, beta-induced, 68kDa	201506_at	1346.7 ± 556.0	2053.1 ± 1376.3	1.52457	1.32792
MS4A4A	membrane-spanning 4-domains, subfamily A, member 4	219607_s_at	218.6 ± 191.9	547.0 ± 630.7	2.5026	1.3265
IGFBP3	insulin-like growth factor binding protein 3	210095_s_at	765.9 ± 463.0	2045.4 ± 2633.9	2.67074	1.32592
GSTO1	glutathione S-transferase omega 1	1557915_s_at	1227.1 ± 603.2	1848.9 ± 1177.6	1.50672	1.32311
C5orf13	chromosome 5 open reading frame 13	201310_s_at	673.2 ± 278.8	1213.3 ± 1077.5	1.80227	1.32181
CENPN	centromere protein N	219555_s_at	199.4 ± 56.8	309.8 ± 183.7	1.55331	1.32088
ADAMTS9	ADAM metallopeptidase with thrombospondin type 1 motif, 9	226814_at	115.6 ± 32.4	226.5 ± 188.8	1.95913	1.31965
BEST1	bestrophin 1	207671_s_at	160.8 ± 76.9	270.3 ± 177.4	1.68092	1.31921
SLC27A3	solute carrier family 27 (fatty acid transporter), member 3	222217_s_at	321.8 ± 38.6	779.2 ± 926.7	2.42106	1.31853
IGHM /// LOC100133862	immunoglobulin heavy constant mu /// ig heavy chain V-I region V35-like	211634_x_at	119.7 ± 53.3	535.1 ± 837.1	4.46955	1.31818
ATP6V1C1	ATPase, H+ transporting, lysosomal 42kDa, V1 subunit C1	202874_s_at	431.9 ± 152.0	666.5 ± 437.9	1.5432	1.31679
CD209	CD209 molecule	207277_at	220.0 ± 107.4	348.6 ± 212.7	1.58488	1.31452
TBC1D7	TBC1 domain family, member 7	223461_at	322.5 ± 178.1	663.4 ± 668.4	2.05704	1.31187
PLEK	pleckstrin	203471_s_at	268.7 ± 186.8	416.0 ± 225.5	1.54843	1.31018
ABCD1	ATP-binding cassette, sub-family D (ALD), member 1	205142_x_at	252.9 ± 57.0	436.9 ± 346.2	1.72778	1.30854
RAB42	RAB42, member RAS oncogene family	1552846_s_at	169.9 ± 40.7	292.2 ± 214.6	1.71953	1.30788
IGLV3-19	immunoglobulin lambda variable 3-19	216853_x_at	105.4 ± 30.9	224.2 ± 208.4	2.12664	1.30618
IGLL5 /// IGLV2-11	immunoglobulin lambda-like polypeptide 5 /// immunoglobulin lambda variable 2-11	217235_x_at	203.0 ± 65.8	598.1 ± 802.0	2.94669	1.30488
ALOX5AP	arachidonate 5-lipoxygenase-activating protein	204174_at	400.8 ± 262.2	643.7 ± 428.5	1.60617	1.30482
IGF1R	insulin-like growth factor 1 receptor	203628_at	570.0 ± 228.0	925.5 ± 695.9	1.62358	1.30362
CCNB1	cyclin B1	214710_s_at	210.1 ± 118.6	353.6 ± 246.2	1.68294	1.30248
TYROBP	TYRO protein tyrosine kinase binding protein	204122_at	487.8 ± 382.1	1109.4 ± 1259.0	2.2743	1.29973
CTSB	cathepsin B	227961_at	1331.3 ± 695.4	2169.3 ± 1673.0	1.6295	1.2994
TRPV2	transient receptor potential cation channel, subfamily V, member 2	219282_s_at	432.8 ± 207.0	695.0 ± 494.2	1.60585	1.29825
FUCA1	fucosidase, alpha-L- 1, tissue	202838_at	684.5 ± 314.6	1787.3 ± 2322.5	2.61121	1.29811
CXCR4	chemokine (C-X-C motif) receptor 4	209201_x_at	280.5 ± 134.3	436.3 ± 271.6	1.5551	1.29565
IGF1	insulin-like growth factor 1 (somatomedin C)	211577_s_at	154.8 ± 42.5	270.1 ± 201.8	1.74484	1.29496
---	---	239331_at	331.8 ± 241.0	530.5 ± 334.5	1.59891	1.29291
EYA1	eyes absent homolog 1 (Drosophila)	214608_s_at	65.4 ± 12.9	193.4 ± 232.5	2.95921	1.29249
TYR	tyrosinase (oculocutaneous albinism IA)	1555505_a_at	1088.0 ± 734.6	1906.3 ± 1627.2	1.75212	1.29247
SIGLEC1	sialic acid binding Ig-like lectin 1, sialoadhesin	219519_s_at	153.3 ± 84.3	253.8 ± 159.6	1.6563	1.29233
---	---	1558444_at	165.5 ± 42.4	272.9 ± 185.4	1.64903	1.28967
LIPA	lipase A, lysosomal acid, cholesterol esterase	201847_at	1499.1 ± 683.6	2744.7 ± 2607.5	1.83092	1.28873
PLEKHB1	pleckstrin homology domain containing, family B (evectins) member 1	209504_s_at	131.3 ± 176.6	300.8 ± 292.5	2.29149	1.28561
---	---	211645_x_at	97.3 ± 107.0	591.2 ± 1029.4	6.07411	1.28405
IGF2BP3	insulin-like growth factor 2 mRNA binding protein 3	203819_s_at	105.0 ± 108.0	219.1 ± 185.2	2.08777	1.28397
S100A13	S100 calcium binding protein A13	202598_at	1096.0 ± 756.5	1752.3 ± 1250.9	1.5988	1.28278
---	---	216401_x_at	122.1 ± 110.8	564.4 ± 918.7	4.62291	1.2807
LAMA1	laminin, alpha 1	227048_at	93.1 ± 111.4	247.4 ± 279.0	2.65724	1.28051
TMEM119	transmembrane protein 119	227300_at	190.5 ± 99.5	320.6 ± 226.9	1.68269	1.27759
---	---	235501_at	265.7 ± 123.1	420.5 ± 277.9	1.5827	1.2774
TCN2	transcobalamin II	204043_at	229.4 ± 50.1	388.4 ± 301.6	1.6935	1.27687
CYP27A1	cytochrome P450, family 27, subfamily A, polypeptide 1	203979_at	770.3 ± 202.0	1155.9 ± 785.1	1.50065	1.27686
C7orf55	chromosome 7 open reading frame 55	226781_at	164.5 ± 40.5	267.7 ± 178.9	1.62756	1.27606
MAGEA6	melanoma antigen family A, 6	214612_x_at	86.9 ± 113.0	543.2 ± 953.0	6.24806	1.27599
FXYD5	FXYD domain containing ion transport regulator 5	224252_s_at	936.6 ± 421.6	1480.8 ± 1100.4	1.58103	1.27567
HAVCR2	hepatitis A virus cellular receptor 2	235458_at	144.6 ± 58.9	340.9 ± 384.0	2.35712	1.27399
---	---	217179_x_at	167.8 ± 65.2	412.3 ± 491.4	2.45754	1.27111
ST3GAL6	ST3 beta-galactoside alpha-2,3-sialyltransferase 6	213355_at	322.8 ± 184.1	485.8 ± 278.3	1.50513	1.27077
FXYD5	FXYD domain containing ion transport regulator 5	218084_x_at	1163.1 ± 500.2	1838.4 ± 1390.9	1.5806	1.26855
ITGA7	integrin, alpha 7	216331_at	232.2 ± 118.4	377.7 ± 260.1	1.62652	1.26774
---	---	242052_at	113.9 ± 43.2	232.1 ± 213.9	2.03761	1.26615
IL1B	interleukin 1, beta	39402_at	87.2 ± 23.4	236.9 ± 285.9	2.71557	1.2655
CXCL1	chemokine (C-X-C motif) ligand 1 (melanoma growth stimulating activity, alpha)	204470_at	67.6 ± 18.0	274.2 ± 412.5	4.05324	1.26466
KIF20A	kinesin family member 20A	218755_at	113.1 ± 37.8	242.2 ± 240.6	2.1418	1.25883
LOC100130097	Hypothetical LOC100130097	241376_at	124.5 ± 47.5	227.7 ± 181.1	1.82852	1.25751
CD68	CD68 molecule	203507_at	135.6 ± 57.0	246.0 ± 196.1	1.8146	1.25685
CYP1B1	cytochrome P450, family 1, subfamily B, polypeptide 1	202436_s_at	223.6 ± 113.7	480.9 ± 521.1	2.15084	1.25666
MMP16	matrix metallopeptidase 16 (membrane-inserted)	207012_at	26.3 ± 5.2	183.3 ± 305.3	6.98017	1.2565
CYBB	cytochrome b-245, beta polypeptide	203923_s_at	211.3 ± 131.9	356.9 ± 259.8	1.68906	1.25439
FCGR2B	Fc fragment of IgG, low affinity IIb, receptor (CD32)	210889_s_at	188.3 ± 105.9	448.2 ± 530.0	2.38059	1.25263
TOP2A	topoisomerase (DNA) II alpha 170kDa	201291_s_at	261.2 ± 147.6	489.3 ± 450.4	1.87329	1.25224
IGHA1 /// IGHG1 /// IGHM /// IGHV3-23 /// IGHV4-31	immunoglobulin heavy constant alpha 1 /// immunoglobulin heavy constant gamma 1 (G1m marker) /// immunoglobulin heavy constant mu /// immunoglobulin heavy variable 3-23 /// immunoglobulin heavy variable 4-31	216510_x_at	48.6 ± 32.7	170.0 ± 225.2	3.49855	1.25213
MYO1F	myosin IF	213733_at	199.5 ± 86.2	335.6 ± 250.6	1.68189	1.25077
CSPG4	chondroitin sulfate proteoglycan 4	204736_s_at	113.6 ± 56.6	259.9 ± 279.6	2.28866	1.24981
IGKC /// IGKV1-5 /// IGKV1D-8 /// LOC652493 /// LOC652694	immunoglobulin kappa constant /// immunoglobulin kappa variable 1-5 /// immunoglobulin kappa variable 1D-8 /// ig kappa chain V-I region HK102-like /// similar to Ig kappa chain V-I region HK102 precursor	216207_x_at	407.7 ± 399.3	1519.8 ± 2431.8	3.72781	1.24791
MAGEA3	melanoma antigen family A, 3	209942_x_at	109.6 ± 146.5	663.4 ± 1203.5	6.05272	1.23756
SPON2	spondin 2, extracellular matrix protein	218638_s_at	499.1 ± 161.0	860.8 ± 764.9	1.72459	1.23528
LGALS9	lectin, galactoside-binding, soluble, 9	203236_s_at	249.2 ± 79.0	378.3 ± 239.9	1.51798	1.23464
PHACTR1	phosphatase and actin regulator 1	213638_at	208.0 ± 212.7	563.4 ± 743.1	2.70939	1.23432
MAGEA12	melanoma antigen family A, 12	210467_x_at	64.0 ± 75.5	322.5 ± 538.7	5.03663	1.23403
PTGIS	prostaglandin I2 (prostacyclin) synthase	208131_s_at	227.9 ± 139.0	359.9 ± 229.6	1.57906	1.23307
IGL@	Immunoglobulin lambda locus	215214_at	72.7 ± 25.2	286.6 ± 441.2	3.94194	1.23196
IGHA1 /// IGHA2 /// IGHD /// IGHG1 /// IGHG3 /// IGHG4 /// IGHM /// IGHV4-31 /// LOC100133862	immunoglobulin heavy constant alpha 1 /// immunoglobulin heavy constant alpha 2 (A2m marker) /// immunoglobulin heavy constant delta /// immunoglobulin heavy constant gamma 1 (G1m marker) /// immunoglobulin heavy constant gamma 3 (G3m marker) /// immunoglobulin heavy constant gamma 4 (G4m marker) /// immunoglobulin heavy constant mu /// immunoglobulin heavy variable 4-31 /// ig heavy chain V-I re…	211635_x_at	128.6 ± 20.9	510.6 ± 827.0	3.96937	1.2275
COL11A2	collagen, type XI, alpha 2	213870_at	126.1 ± 67.3	226.4 ± 176.1	1.79567	1.22718
ASRGL1	asparaginase like 1	222764_at	75.1 ± 19.8	192.8 ± 223.6	2.56822	1.22618
---	---	227952_at	137.0 ± 168.8	291.6 ± 277.8	2.12918	1.22539
GYG2	glycogenin 2	210964_s_at	259.0 ± 249.2	410.5 ± 227.4	1.58479	1.22362
DOCK4	dedicator of cytokinesis 4	205003_at	194.0 ± 88.6	353.2 ± 312.3	1.82088	1.22223
SLC26A2	solute carrier family 26 (sulfate transporter), member 2	224963_at	324.8 ± 113.8	513.2 ± 376.7	1.57992	1.22098
SHISA2	shisa homolog 2 (Xenopus laevis)	230493_at	178.4 ± 177.3	574.2 ± 852.5	3.21916	1.22033
SLC16A3	solute carrier family 16, member 3 (monocarboxylic acid transporter 4)	202856_s_at	74.7 ± 33.0	221.1 ± 290.2	2.95799	1.21934
NPTX2	neuronal pentraxin II	213479_at	86.6 ± 21.2	229.7 ± 284.1	2.65127	1.21691
LST1	leukocyte specific transcript 1	210629_x_at	271.0 ± 89.4	412.9 ± 272.9	1.52343	1.21592
C6orf48	chromosome 6 open reading frame 48	222968_at	155.0 ± 48.4	305.8 ± 300.2	1.97285	1.21553
---	---	240555_at	242.4 ± 105.0	428.4 ± 374.9	1.76758	1.21511
IGK@ /// IGKC	immunoglobulin kappa locus /// immunoglobulin kappa constant	217157_x_at	143.8 ± 110.7	366.1 ± 459.4	2.54579	1.21481
TMEM49	transmembrane protein 49	1569003_at	432.9 ± 210.0	650.2 ± 424.7	1.50204	1.21451
NCF4	neutrophil cytosolic factor 4, 40kDa	207677_s_at	94.6 ± 54.2	221.6 ± 245.9	2.34147	1.20744
IGLV1-40 /// IGLV1-44	immunoglobulin lambda variable 1-40 /// immunoglobulin lambda variable 1-44	217227_x_at	166.7 ± 57.0	354.6 ± 388.8	2.12632	1.20629
RAC2	ras-related C3 botulinum toxin substrate 2 (rho family, small GTP binding protein Rac2)	213603_s_at	575.1 ± 362.8	903.0 ± 657.2	1.57	1.20412
SOX8	SRY (sex determining region Y)-box 8	226913_s_at	96.4 ± 63.1	277.3 ± 373.5	2.87513	1.2015
ADAMTS5	ADAM metallopeptidase with thrombospondin type 1 motif, 5	219935_at	185.7 ± 73.0	338.2 ± 306.0	1.82124	1.19916
---	---	239296_at	251.4 ± 212.1	395.5 ± 238.5	1.57338	1.19767
PLOD2	procollagen-lysine, 2-oxoglutarate 5-dioxygenase 2	202620_s_at	146.1 ± 83.2	268.2 ± 231.5	1.83559	1.19703
RHOBTB3	Rho-related BTB domain containing 3	202975_s_at	669.9 ± 406.5	1014.4 ± 691.2	1.51435	1.19453
CAPG	capping protein (actin filament), gelsolin-like	201850_at	690.9 ± 289.2	1394.1 ± 1590.6	2.01782	1.1929
IGKV3-20	Immunoglobulin kappa variable 3-20	211908_x_at	126.5 ± 19.4	325.1 ± 421.6	2.56937	1.19233
SLC26A2	solute carrier family 26 (sulfate transporter), member 2	205097_at	527.5 ± 221.9	838.4 ± 663.0	1.58917	1.19145
TREM2	triggering receptor expressed on myeloid cells 2	219725_at	153.7 ± 23.2	423.9 ± 590.5	2.75803	1.19098
TFPI	tissue factor pathway inhibitor (lipoprotein-associated coagulation inhibitor)	213258_at	144.3 ± 56.6	264.3 ± 233.4	1.83097	1.18895
C10orf10	chromosome 10 open reading frame 10	209183_s_at	295.2 ± 81.5	444.5 ± 300.7	1.50581	1.18677
IGLJ3	immunoglobulin lambda joining 3	211798_x_at	141.5 ± 61.9	426.7 ± 627.0	3.01491	1.18598
RASSF4	Ras association (RalGDS/AF-6) domain family member 4	226436_at	160.2 ± 82.7	277.1 ± 221.9	1.72981	1.18536
SLC38A6	solute carrier family 38, member 6	214830_at	196.9 ± 92.1	333.0 ± 266.9	1.69117	1.18523
PILRA	paired immunoglobin-like type 2 receptor alpha	222218_s_at	140.6 ± 67.6	258.2 ± 227.1	1.8369	1.18441
TNFSF12-TNFSF13 /// TNFSF13	TNFSF12-TNFSF13 readthrough /// tumor necrosis factor (ligand) superfamily, member 13	209499_x_at	143.5 ± 48.2	288.9 ± 296.8	2.01366	1.18411
MMP1	matrix metallopeptidase 1 (interstitial collagenase)	204475_at	257.3 ± 450.6	1094.9 ± 1905.0	4.25553	1.18354
CEACAM1	carcinoembryonic antigen-related cell adhesion molecule 1 (biliary glycoprotein)	211883_x_at	138.9 ± 46.5	243.1 ± 198.5	1.75039	1.18312
SNRPN	small nuclear ribonucleoprotein polypeptide N	226587_at	153.5 ± 59.2	347.2 ± 411.1	2.261	1.18296
IGL@ /// IGLJ3 /// LOC100287927	Immunoglobulin lambda locus /// Immunoglobulin lambda joining 3 /// Hypothetical protein LOC100287927	234366_x_at	94.4 ± 43.1	264.6 ± 357.3	2.80432	1.18131
LOC96610	BMS1 homolog, ribosome assembly protein (yeast) pseudogene	224342_x_at	147.9 ± 48.6	308.2 ± 333.3	2.08355	1.18049
FAH	fumarylacetoacetate hydrolase (fumarylacetoacetase)	202862_at	170.2 ± 71.9	288.3 ± 229.2	1.69462	1.17793
IGHA1 /// IGHA2 /// IGHG1 /// IGHG2 /// IGHG3 /// IGHM /// IGHV4-31 /// LOC100126583 /// LOC100290036	immunoglobulin heavy constant alpha 1 /// immunoglobulin heavy constant alpha 2 (A2m marker) /// immunoglobulin heavy constant gamma 1 (G1m marker) /// immunoglobulin heavy constant gamma 2 (G2m marker) /// immunoglobulin heavy constant gamma 3 (G3m marker) /// immunoglobulin heavy constant mu /// immunoglobulin heavy variable 4-31 /// hypothetical LOC100126583 /// similar to hCG2038926	217281_x_at	114.5 ± 51.7	250.7 ± 276.1	2.18836	1.17719
GAGE1 /// GAGE12F /// GAGE12G /// GAGE12I /// GAGE12J /// GAGE4 /// GAGE5 /// GAGE6 /// GAGE7	G antigen 1 /// G antigen 12F /// G antigen 12G /// G antigen 12I /// G antigen 12J /// G antigen 4 /// G antigen 5 /// G antigen 6 /// G antigen 7	208155_x_at	80.3 ± 13.1	904.2 ± 1916.7	11.2647	1.17713
TNFSF12-TNFSF13 /// TNFSF13	TNFSF12-TNFSF13 readthrough /// tumor necrosis factor (ligand) superfamily, member 13	211495_x_at	143.8 ± 45.6	255.2 ± 217.3	1.77483	1.1771
GAGE1 /// GAGE12F /// GAGE12G /// GAGE12I /// GAGE12J /// GAGE2A /// GAGE2B /// GAGE2C /// GAGE2D /// GAGE2E /// GAGE3 /// GAGE4 /// GAGE5 /// GAGE6 /// GAGE7 /// GAGE8	G antigen 1 /// G antigen 12F /// G antigen 12G /// G antigen 12I /// G antigen 12J /// G antigen 2A /// G antigen 2B /// G antigen 2C /// G antigen 2D /// G antigen 2E /// G antigen 3 /// G antigen 4 /// G antigen 5 /// G antigen 6 /// G antigen 7 /// G antigen 8	207739_s_at	38.1 ± 8.3	609.8 ± 1319.2	15.9952	1.17443
IGLJ3	immunoglobulin lambda joining 3	211881_x_at	84.2 ± 36.2	192.3 ± 211.1	2.284	1.17422
GAGE12C /// GAGE12D /// GAGE12E /// GAGE12F /// GAGE12G /// GAGE12H /// GAGE12I /// GAGE2A /// GAGE2C /// GAGE4 /// GAGE5 /// GAGE6 /// GAGE7	G antigen 12C /// G antigen 12D /// G antigen 12E /// G antigen 12F /// G antigen 12G /// G antigen 12H /// G antigen 12I /// G antigen 2A /// G antigen 2C /// G antigen 4 /// G antigen 5 /// G antigen 6 /// G antigen 7	206640_x_at	35.7 ± 5.6	556.5 ± 1199.8	15.5775	1.17247
GAGE1 /// GAGE12C /// GAGE12D /// GAGE12E /// GAGE12F /// GAGE12G /// GAGE12H /// GAGE12I /// GAGE12J /// GAGE2A /// GAGE2C /// GAGE2D /// GAGE2E /// GAGE4 /// GAGE5 /// GAGE6 /// GAGE7 /// GAGE8	G antigen 1 /// G antigen 12C /// G antigen 12D /// G antigen 12E /// G antigen 12F /// G antigen 12G /// G antigen 12H /// G antigen 12I /// G antigen 12J /// G antigen 2A /// G antigen 2C /// G antigen 2D /// G antigen 2E /// G antigen 4 /// G antigen 5 /// G antigen 6 /// G antigen 7 /// G antigen 8	207086_x_at	59.8 ± 5.9	752.0 ± 1610.9	12.5772	1.17162
MS4A4A	membrane-spanning 4-domains, subfamily A, member 4	1555728_a_at	227.0 ± 178.8	465.3 ± 507.5	2.04989	1.1675
PDE4DIP	phosphodiesterase 4D interacting protein	212390_at	259.4 ± 121.8	435.3 ± 366.4	1.67806	1.16252
PYROXD2	pyridine nucleotide-disulphide oxidoreductase domain 2	228384_s_at	116.7 ± 42.3	592.3 ± 1102.1	5.0757	1.16159
RHOBTB3	Rho-related BTB domain containing 3	216048_s_at	186.7 ± 146.7	325.3 ± 265.2	1.74212	1.16006
EBF1	early B-cell factor 1	227646_at	172.3 ± 38.4	292.3 ± 243.4	1.69643	1.15848
GAGE12F /// GAGE12G /// GAGE12I /// GAGE5 /// GAGE7	G antigen 12F /// G antigen 12G /// G antigen 12I /// G antigen 5 /// G antigen 7	208235_x_at	38.2 ± 4.3	936.8 ± 2130.2	24.5441	1.1578
MYH10	myosin, heavy chain 10, non-muscle	213067_at	126.2 ± 54.3	277.4 ± 318.3	2.19874	1.15745
C5orf13	chromosome 5 open reading frame 13	201309_x_at	152.0 ± 66.3	266.9 ± 227.3	1.75647	1.15745
---	---	235190_at	287.6 ± 183.8	464.1 ± 353.8	1.61368	1.15575
SLC45A2	solute carrier family 45, member 2	220245_at	365.0 ± 327.1	871.1 ± 1155.8	2.38643	1.15325
RPL38	Ribosomal protein L38	221943_x_at	1060.1 ± 403.2	1766.9 ± 1645.8	1.66672	1.15036
CEACAM1	carcinoembryonic antigen-related cell adhesion molecule 1 (biliary glycoprotein)	209498_at	158.8 ± 91.6	373.6 ± 472.8	2.35211	1.14993
PGM2L1	phosphoglucomutase 2-like 1	229553_at	149.1 ± 60.5	287.2 ± 288.7	1.92588	1.14613
ISG20	interferon stimulated exonuclease gene 20kDa	204698_at	197.1 ± 91.3	340.1 ± 296.3	1.72551	1.14475
WISP2	WNT1 inducible signaling pathway protein 2	205792_at	405.5 ± 274.7	813.8 ± 930.0	2.00695	1.14384
IGL@	Immunoglobulin lambda locus	216560_x_at	130.5 ± 62.9	330.5 ± 442.8	2.533	1.1427
RNASE6	ribonuclease, RNase A family, k6	213566_at	267.4 ± 191.7	557.8 ± 651.9	2.08605	1.13901
RHOBTB3	Rho-related BTB domain containing 3	202976_s_at	384.0 ± 290.9	715.3 ± 735.9	1.86278	1.13707
MFAP5	microfibrillar associated protein 5	209758_s_at	355.8 ± 280.4	678.5 ± 718.3	1.9068	1.1342
CES1	carboxylesterase 1	209616_s_at	141.7 ± 44.0	252.0 ± 225.9	1.77879	1.1306
HCK	hemopoietic cell kinase	208018_s_at	229.1 ± 143.0	361.2 ± 259.3	1.57665	1.12802
MS4A7	membrane-spanning 4-domains, subfamily A, member 7	223343_at	407.2 ± 338.3	627.3 ± 423.6	1.54056	1.12728
ITGA7	integrin, alpha 7	209663_s_at	170.3 ± 79.9	276.8 ± 210.8	1.6254	1.12583
HAPLN1	hyaluronan and proteoglycan link protein 1	205524_s_at	87.6 ± 8.9	309.4 ± 507.2	3.52987	1.12536
---	---	211633_x_at	134.1 ± 82.2	334.5 ± 450.7	2.49469	1.12246
MS4A6A	membrane-spanning 4-domains, subfamily A, member 6A	219666_at	515.5 ± 310.5	871.2 ± 806.3	1.69006	1.12221
LOC100289026	hypothetical LOC100289026	237737_at	111.7 ± 110.7	223.2 ± 216.9	1.99809	1.11969
IGFBP5	insulin-like growth factor binding protein 5	211959_at	1189.4 ± 869.3	1820.9 ± 1371.1	1.53097	1.11916
IGLV1-36	immunoglobulin lambda variable 1-36	234764_x_at	82.8 ± 52.6	353.7 ± 633.2	4.27286	1.1175
SERPINA3	serpin peptidase inhibitor, clade A (alpha-1 antiproteinase, antitrypsin), member 3	202376_at	437.4 ± 327.0	1066.5 ± 1513.4	2.4383	1.11545
FABP4	fatty acid binding protein 4, adipocyte	203980_at	471.6 ± 364.5	1054.8 ± 1391.7	2.2366	1.11434
PDGFD	platelet derived growth factor D	219304_s_at	303.6 ± 163.3	509.8 ± 456.2	1.67932	1.11277
TNFSF12-TNFSF13 /// TNFSF13	TNFSF12-TNFSF13 readthrough /// tumor necrosis factor (ligand) superfamily, member 13	209500_x_at	272.5 ± 64.2	448.9 ± 396.6	1.64707	1.11099
LINGO1	leucine rich repeat and Ig domain containing 1	227933_at	162.5 ± 66.7	275.7 ± 235.8	1.6964	1.1065
TNFSF13	tumor necrosis factor (ligand) superfamily, member 13	210314_x_at	225.3 ± 65.4	391.4 ± 373.8	1.73701	1.10182
KLHL29	kelch-like 29 (Drosophila)	229310_at	242.0 ± 64.6	363.7 ± 260.3	1.50302	1.09944
SLC45A2	solute carrier family 45, member 2	221644_s_at	192.0 ± 190.3	618.7 ± 1034.7	3.22237	1.09644
C1orf85	chromosome 1 open reading frame 85	225401_at	849.0 ± 566.2	1518.7 ± 1613.1	1.78878	1.09115
CRELD2	cysteine-rich with EGF-like domains 2	218358_at	721.4 ± 95.7	1407.3 ± 1715.0	1.95072	1.09114
MGC87042	STEAP family protein MGC87042	217553_at	160.0 ± 47.4	271.6 ± 239.2	1.69764	1.08964
LPXN	leupaxin	216250_s_at	471.9 ± 347.0	770.5 ± 668.6	1.63277	1.08882
---	---	202648_at	195.7 ± 170.3	423.7 ± 525.0	2.16518	1.08808
ABHD2	abhydrolase domain containing 2	221815_at	203.4 ± 80.9	367.4 ± 372.1	1.80655	1.08778
---	---	1556989_at	53.3 ± 15.2	154.5 ± 215.6	2.90041	1.08774
HDAC10 /// LOC100509694 /// MAPK12	histone deacetylase 10 /// mitogen-activated protein kinase 12-like /// mitogen-activated protein kinase 12	206106_at	103.9 ± 34.1	242.8 ± 312.1	2.33555	1.08609
GLYR1 /// SEPT6	glyoxylate reductase 1 homolog (Arabidopsis) /// septin 6	212414_s_at	273.7 ± 119.0	412.9 ± 299.8	1.50879	1.08575
DCBLD2	Discoidin, CUB and LCCL domain containing 2	230175_s_at	224.4 ± 126.0	351.4 ± 264.9	1.56611	1.08445
SNED1	sushi, nidogen and EGF-like domains 1	213488_at	257.3 ± 122.6	401.4 ± 312.5	1.56	1.08434
GAGE3	G antigen 3	207663_x_at	47.6 ± 6.3	244.7 ± 465.4	5.13615	1.08201
VEGFA	vascular endothelial growth factor A	212171_x_at	355.6 ± 38.2	579.6 ± 535.6	1.62986	1.0797
IGF1R	insulin-like growth factor 1 receptor	203627_at	412.1 ± 134.6	628.2 ± 505.7	1.5243	1.07774
CARD16	caspase recruitment domain family, member 16	1552701_a_at	284.6 ± 302.6	522.1 ± 520.7	1.83445	1.07553
SLC29A3	solute carrier family 29 (nucleoside transporters), member 3	219344_at	200.7 ± 31.0	346.2 ± 334.3	1.72517	1.07282
NCF2	neutrophil cytosolic factor 2	209949_at	164.7 ± 78.5	376.8 ± 507.3	2.28816	1.06906
HS3ST2	heparan sulfate (glucosamine) 3-O-sulfotransferase 2	219697_at	172.9 ± 103.1	410.8 ± 573.4	2.37519	1.06791
C20orf43	chromosome 20 open reading frame 43	233842_x_at	630.4 ± 83.7	982.8 ± 878.5	1.55909	1.06671
---	---	215126_at	149.5 ± 94.0	308.4 ± 365.4	2.06353	1.06579
ADIPOQ	adiponectin, C1Q and collagen domain containing	207175_at	50.7 ± 64.5	231.1 ± 426.6	4.5617	1.06528
NR4A2	nuclear receptor subfamily 4, group A, member 2	204621_s_at	148.6 ± 56.3	284.1 ± 308.7	1.91246	1.06438
IGL@ /// IGLJ3	Immunoglobulin lambda locus /// Immunoglobulin lambda joining 3	234884_x_at	64.5 ± 22.1	194.2 ± 296.3	3.0119	1.06387
SLC15A3	solute carrier family 15, member 3	219593_at	285.9 ± 151.8	516.6 ± 549.9	1.80672	1.06316
LGI4	leucine-rich repeat LGI family, member 4	227821_at	197.5 ± 112.3	321.8 ± 268.6	1.62944	1.06187
LOC399959	hypothetical LOC399959	225381_at	127.7 ± 73.7	233.2 ± 226.3	1.8268	1.06112
GLIPR1	GLI pathogenesis-related 1	204222_s_at	237.5 ± 94.7	369.4 ± 294.9	1.55584	1.05893
PSMA7	proteasome (prosome, macropain) subunit, alpha type, 7	201114_x_at	1527.5 ± 346.0	2296.1 ± 1979.9	1.50321	1.0539
IGLV1-40 /// IGLV1-44	immunoglobulin lambda variable 1-40 /// immunoglobulin lambda variable 1-44	217258_x_at	76.6 ± 15.1	246.5 ± 406.8	3.21751	1.0536
CDK2	cyclin-dependent kinase 2	204252_at	869.3 ± 463.4	1315.4 ± 1088.2	1.51316	1.0469
IL8	interleukin 8	211506_s_at	32.9 ± 8.8	298.2 ± 669.6	9.07137	1.04043
IGK@ /// IGKC /// IGKV3D-15 /// LOC100510044	immunoglobulin kappa locus /// immunoglobulin kappa constant /// immunoglobulin kappa variable 3D-15 (gene/pseudogene) /// immunoglobulin kappa locus-like	211643_x_at	262.5 ± 275.8	779.9 ± 1337.5	2.97125	1.03542
TTYH2	tweety homolog 2 (Drosophila)	223741_s_at	451.0 ± 228.9	682.1 ± 553.2	1.51239	1.0321
STMN3	stathmin-like 3	222557_at	267.9 ± 76.6	411.7 ± 340.5	1.53689	1.03111
GMFG	glia maturation factor, gamma	204220_at	228.4 ± 107.6	354.9 ± 287.1	1.55397	1.02903
RPS11	Ribosomal protein S11	213350_at	672.3 ± 1239.8	2027.0 ± 3528.5	3.01492	1.02349
KIAA1199	KIAA1199	212942_s_at	206.1 ± 97.3	381.9 ± 429.4	1.85257	1.02343
ISG20	interferon stimulated exonuclease gene 20kDa	33304_at	185.4 ± 86.6	292.4 ± 238.8	1.57697	1.02156
EMP1	epithelial membrane protein 1	1564796_at	159.4 ± 78.4	290.6 ± 309.7	1.82275	1.01852
MMP9	matrix metallopeptidase 9 (gelatinase B, 92kDa gelatinase, 92kDa type IV collagenase)	203936_s_at	482.3 ± 361.4	1063.4 ± 1527.3	2.20485	1.0184
CYP1B1	cytochrome P450, family 1, subfamily B, polypeptide 1	202437_s_at	256.1 ± 156.2	425.1 ± 401.5	1.66005	1.01812
HMGA2	high mobility group AT-hook 2	208025_s_at	35.0 ± 5.2	334.5 ± 781.7	9.54763	1.01514
GPR143	G protein-coupled receptor 143	206696_at	696.7 ± 337.3	1125.5 ± 1108.8	1.61532	1.01317
NR4A3	nuclear receptor subfamily 4, group A, member 3	209959_at	272.5 ± 158.7	450.4 ± 430.5	1.65327	1.01053
CD84	CD84 molecule	205988_at	351.3 ± 271.5	549.0 ± 455.0	1.5629	1.00961
F5	coagulation factor V (proaccelerin, labile factor)	204713_s_at	92.6 ± 24.0	200.1 ± 254.7	2.16051	1.0028
MET	met proto-oncogene (hepatocyte growth factor receptor)	203510_at	338.0 ± 123.6	609.8 ± 709.0	1.804	1.00122
HAPLN1	hyaluronan and proteoglycan link protein 1	205523_at	16.6 ± 2.2	216.8 ± 516.2	13.0345	0.999775
MCOLN3	Mucolipin 3	242308_at	329.1 ± 178.1	543.5 ± 537.9	1.65181	0.999613
---	---	1569403_at	37.2 ± 17.8	154.5 ± 285.5	4.14845	0.993174
CD86	CD86 molecule	210895_s_at	141.4 ± 93.1	305.9 ± 413.7	2.16379	0.991119
PLIN1	perilipin 1	205913_at	188.1 ± 102.5	370.9 ± 466.5	1.97228	0.988282
CXCL5	chemokine (C-X-C motif) ligand 5	214974_x_at	14.3 ± 1.0	119.4 ± 253.2	8.31825	0.98717
HAPLN1	hyaluronan and proteoglycan link protein 1	230204_at	23.3 ± 5.8	219.2 ± 511.9	9.4233	0.986057
IGF1	insulin-like growth factor 1 (somatomedin C)	209540_at	177.7 ± 90.9	294.6 ± 277.8	1.65717	0.985753
---	---	213642_at	438.1 ± 285.4	728.0 ± 746.6	1.66157	0.984114
CD53	CD53 molecule	203416_at	801.6 ± 540.2	1278.9 ± 1241.8	1.59549	0.98407
MNDA	myeloid cell nuclear differentiation antigen	204959_at	257.6 ± 177.7	411.5 ± 368.3	1.59775	0.981517
C1orf162	chromosome 1 open reading frame 162	228532_at	224.7 ± 139.0	376.5 ± 373.1	1.67542	0.97985
IL13RA2	interleukin 13 receptor, alpha 2	206172_at	31.7 ± 15.1	258.8 ± 606.5	8.15664	0.976826
VEGFA	vascular endothelial growth factor A	210513_s_at	169.1 ± 47.0	273.5 ± 252.2	1.61795	0.976393
---	---	226134_s_at	267.2 ± 148.8	452.5 ± 473.9	1.69364	0.973545
MAGEA10	melanoma antigen family A, 10	210295_at	86.4 ± 8.4	192.9 ± 261.6	2.23197	0.972943
ADAMTS5	ADAM metallopeptidase with thrombospondin type 1 motif, 5	235368_at	307.9 ± 117.4	473.2 ± 421.4	1.53679	0.971739
COL14A1	collagen, type XIV, alpha 1	212865_s_at	164.9 ± 148.1	279.0 ± 259.8	1.69142	0.967443
C1orf85	chromosome 1 open reading frame 85	1558693_s_at	455.9 ± 278.9	738.5 ± 742.2	1.61998	0.966278
MSI2	musashi homolog 2 (Drosophila)	225240_s_at	333.2 ± 177.1	522.7 ± 485.7	1.56906	0.964723
RPL38	ribosomal protein L38	202028_s_at	919.8 ± 358.9	1451.3 ± 1473.9	1.57788	0.963286
SCRG1	stimulator of chondrogenesis 1	205475_at	90.5 ± 50.3	338.5 ± 676.4	3.74019	0.962086
FMOD	fibromodulin	202709_at	435.7 ± 144.3	738.8 ± 830.3	1.69544	0.961646
---	---	214001_x_at	299.4 ± 180.3	550.1 ± 674.6	1.83738	0.956345
RPLP2	ribosomal protein, large, P2	200908_s_at	134.1 ± 112.0	303.9 ± 444.0	2.26576	0.955865
LILRB4	leukocyte immunoglobulin-like receptor, subfamily B (with TM and ITIM domains), member 4	210152_at	106.2 ± 49.8	251.4 ± 380.3	2.36613	0.95186
P4HA1	prolyl 4-hydroxylase, alpha polypeptide I	207543_s_at	448.2 ± 75.3	807.4 ± 1014.5	1.80143	0.94859
RPS6KA2	ribosomal protein S6 kinase, 90kDa, polypeptide 2	212912_at	300.2 ± 113.4	459.1 ± 415.0	1.52921	0.947909
---	---	216246_at	404.0 ± 313.2	726.9 ± 875.2	1.79939	0.947592
MSI2	musashi homolog 2 (Drosophila)	225237_s_at	246.5 ± 131.9	439.8 ± 524.3	1.78441	0.934669
S100A1	S100 calcium binding protein A1	205334_at	587.4 ± 650.3	900.2 ± 737.5	1.5325	0.926128
GDF15	growth differentiation factor 15	221577_x_at	298.2 ± 583.1	558.0 ± 579.0	1.8712	0.924388
CDC42EP3	CDC42 effector protein (Rho GTPase binding) 3	209286_at	510.1 ± 195.2	935.6 ± 1239.5	1.83428	0.921528
CDK2	cyclin-dependent kinase 2	211804_s_at	334.3 ± 198.2	527.3 ± 521.0	1.57752	0.918029
IGSF6	immunoglobulin superfamily, member 6	206420_at	146.9 ± 111.9	359.6 ± 598.0	2.44823	0.917838
PIK3R3	phosphoinositide-3-kinase, regulatory subunit 3 (gamma)	202743_at	227.0 ± 104.2	411.8 ± 513.6	1.81398	0.916148
IGHG1 /// IGHM /// LOC100133862	immunoglobulin heavy constant gamma 1 (G1m marker) /// immunoglobulin heavy constant mu /// ig heavy chain V-I region V35-like	211640_x_at	60.8 ± 9.7	184.5 ± 334.6	3.03422	0.913384
SLC24A4	solute carrier family 24 (sodium/potassium/calcium exchanger), member 4	1568870_at	51.7 ± 27.0	201.4 ± 414.6	3.89712	0.912134
C20orf20	chromosome 20 open reading frame 20	218586_at	129.4 ± 20.1	240.3 ± 295.9	1.85735	0.910954
ITGB2	integrin, beta 2 (complement component 3 receptor 3 and 4 subunit)	1555349_a_at	413.6 ± 323.2	676.7 ± 725.2	1.63618	0.905271
CHIT1	chitinase 1 (chitotriosidase)	208168_s_at	219.5 ± 257.1	881.2 ± 1997.9	4.014	0.903097
NR4A2	nuclear receptor subfamily 4, group A, member 2	204622_x_at	199.0 ± 108.2	327.7 ± 344.4	1.64708	0.901983
PRUNE2	prune homolog 2 (Drosophila)	212805_at	204.7 ± 114.2	447.1 ± 705.8	2.18401	0.89785
VEGFA	vascular endothelial growth factor A	211527_x_at	109.5 ± 35.1	227.6 ± 322.6	2.07799	0.897438
ITGB2	integrin, beta 2 (complement component 3 receptor 3 and 4 subunit)	202803_s_at	444.4 ± 339.9	719.4 ± 771.5	1.61885	0.893413
---	---	239239_at	84.3 ± 56.7	192.5 ± 291.8	2.28294	0.89093
CD52	CD52 molecule	204661_at	367.4 ± 216.8	577.7 ± 594.0	1.57256	0.888342
CTSZ	cathepsin Z	210042_s_at	280.1 ± 231.8	448.4 ± 451.1	1.60077	0.885802
LOC645591	hypothetical LOC645591	1554302_s_at	38.4 ± 22.7	282.0 ± 726.3	7.34014	0.884861
---	---	213826_s_at	195.3 ± 208.7	411.1 ± 619.5	2.10484	0.88117
GPR37	G protein-coupled receptor 37 (endothelin receptor type B-like)	209631_s_at	177.6 ± 93.1	318.6 ± 403.6	1.79447	0.868389
CCL8	chemokine (C-C motif) ligand 8	214038_at	347.3 ± 396.6	555.3 ± 541.7	1.59898	0.86722
RPL27A	Ribosomal protein L27a	212044_s_at	530.5 ± 417.4	938.3 ± 1231.7	1.7686	0.865192
CD37	CD37 molecule	204192_at	152.3 ± 130.2	284.7 ± 371.0	1.86932	0.862609
NANOS1	nanos homolog 1 (Drosophila)	228523_at	139.4 ± 54.0	300.1 ± 478.0	2.15279	0.858198
RELN	reelin	205923_at	114.5 ± 28.2	286.1 ± 518.2	2.49903	0.853282
CREB5	cAMP responsive element binding protein 5	229228_at	166.8 ± 78.9	304.8 ± 403.7	1.8269	0.852558
PSEN2	presenilin 2 (Alzheimer disease 4)	211373_s_at	224.9 ± 96.9	361.6 ± 398.2	1.60773	0.850164
CST2	cystatin SA	208555_x_at	78.4 ± 9.9	241.5 ± 499.5	3.07857	0.839336
FGL2	fibrinogen-like 2	204834_at	339.3 ± 179.5	543.7 ± 621.2	1.60211	0.839082
TFPI2	tissue factor pathway inhibitor 2	209278_s_at	32.0 ± 19.4	624.3 ± 1947.5	19.523	0.833184
FPR3	formyl peptide receptor 3	230422_at	208.8 ± 145.3	322.0 ± 318.5	1.54247	0.826694
XAGE1A /// XAGE1B /// XAGE1C /// XAGE1D /// XAGE1E	X antigen family, member 1A /// X antigen family, member 1B /// X antigen family, member 1C /// X antigen family, member 1D /// X antigen family, member 1E	220057_at	70.2 ± 18.6	206.2 ± 416.2	2.93586	0.825708
HLA-DQA1	major histocompatibility complex, class II, DQ alpha 1	203290_at	700.0 ± 939.6	1581.3 ± 2854.2	2.25909	0.824451
CNDP1	carnosine dipeptidase 1 (metallopeptidase M20 family)	223699_at	80.4 ± 55.8	184.4 ± 307.0	2.29326	0.820857
NPL	N-acetylneuraminate pyruvate lyase (dihydrodipicolinate synthase)	221210_s_at	325.7 ± 153.2	492.3 ± 514.3	1.51152	0.814123
IGSF11	immunoglobulin superfamily, member 11	228375_at	157.7 ± 220.2	266.7 ± 280.2	1.69103	0.813065
PRKD3	protein kinase D3	211084_x_at	292.0 ± 97.2	507.8 ± 700.9	1.73911	0.806331
CTSS	cathepsin S	202902_s_at	976.8 ± 690.4	1676.5 ± 2336.9	1.71637	0.801777
CXCR7	chemokine (C-X-C motif) receptor 7	212977_at	239.0 ± 136.1	378.5 ± 430.3	1.58338	0.799619
---	---	240366_at	256.0 ± 312.8	584.3 ± 1079.0	2.28238	0.798423
HLA-DMB	major histocompatibility complex, class II, DM beta	203932_at	870.6 ± 511.3	1339.1 ± 1554.9	1.53814	0.79461
VEGFA	vascular endothelial growth factor A	210512_s_at	640.1 ± 270.3	1001.3 ± 1213.4	1.56432	0.792541
MARCO	macrophage receptor with collagenous structure	205819_at	122.5 ± 49.6	231.7 ± 340.3	1.89157	0.789853
SAMSN1	SAM domain, SH3 domain and nuclear localization signals 1	220330_s_at	203.3 ± 214.2	327.7 ± 361.8	1.61168	0.783079
F5	coagulation factor V (proaccelerin, labile factor)	204714_s_at	67.5 ± 18.6	174.2 ± 336.4	2.57939	0.783015
TP53TG3 /// TP53TG3B	TP53 target 3 /// TP53 target 3B	220167_s_at	138.8 ± 66.6	285.4 ± 478.2	2.05579	0.78085
DLK1	delta-like 1 homolog (Drosophila)	209560_s_at	40.8 ± 19.6	403.7 ± 1287.1	9.90446	0.763617
TRIM63	tripartite motif-containing 63	236972_at	216.5 ± 127.6	326.8 ± 345.8	1.50907	0.761967
SLC16A6	solute carrier family 16, member 6 (monocarboxylic acid transporter 7)	207038_at	313.7 ± 208.7	704.6 ± 1384.0	2.2461	0.761414
HHATL	hedgehog acyltransferase-like	223572_at	54.4 ± 28.6	227.4 ± 593.8	4.1782	0.758354
NTRK3	neurotrophic tyrosine kinase, receptor, type 3	215311_at	38.1 ± 5.6	186.6 ± 504.3	4.89311	0.757457
CCL14-CCL15 /// CCL15	CCL14-CCL15 read-through transcript /// chemokine (C-C motif) ligand 15	210390_s_at	16.7 ± 1.0	142.7 ± 431.5	8.53138	0.740833
---	---	229802_at	99.5 ± 78.1	228.9 ± 440.7	2.29985	0.739722
ITIH5	inter-alpha (globulin) inhibitor H5	219064_at	244.5 ± 178.9	492.7 ± 899.2	2.01487	0.727964
IGJ	immunoglobulin J polypeptide, linker protein for immunoglobulin alpha and mu polypeptides	212592_at	143.1 ± 134.6	278.8 ± 478.9	1.94805	0.709906
ABCC2	ATP-binding cassette, sub-family C (CFTR/MRP), member 2	206155_at	99.4 ± 51.6	203.3 ± 378.0	2.04467	0.684658
CDC42EP3	CDC42 effector protein (Rho GTPase binding) 3	209288_s_at	522.1 ± 222.7	837.1 ± 1255.2	1.60355	0.67275
ITIH5	inter-alpha (globulin) inhibitor H5	1553243_at	106.7 ± 119.9	280.2 ± 674.0	2.62681	0.670203
LYZ	lysozyme	1555745_a_at	650.7 ± 527.3	997.4 ± 1630.7	1.53283	0.562016
SLC16A6	solute carrier family 16, member 6 (monocarboxylic acid transporter 7)	230748_at	485.1 ± 422.2	902.6 ± 2171.0	1.8605	0.52188
TF	transferrin	203400_s_at	282.3 ± 610.3	444.3 ± 742.1	1.574	0.486982
a The FDR q-value for each was <0.001
