# Supplementary material for: Gene expression analyses of primary melanomas reveal CTHRC1 as an important player in melanoma progression
Source: Oncotarget. 2016 Feb 23;7(12):15065–92. doi: 10.18632/oncotarget.7604 (PMC4924771; doi:10.18632/oncotarget.7604)
Supplement: Supplementary file 5 [file oncotarget-07-15065-s005.xlsx]

## Sheet: Supplementary Table S4
Supplementary Table S4. Underexpressed genes in metastatic compared to non-metastatic primary melanomas by Significance Analysis of Microarrays (SAM).
			Mean ± StDev		Fold	SAM scorea
Gene	Gene description	Probe set ID	Non-metastatic primary melanomas	Metastatic primary melanomas	Metastatic vs non-metastatic	Metastatic vs non-metastatic
LGALS7 /// LGALS7B	lectin, galactoside-binding, soluble, 7 /// lectin, galactoside-binding, soluble, 7B	206400_at	11345.8 ± 2462.7	3783.5 ± 2892.4	-2.99876	-5.98451
KRT80	keratin 80	231849_at	1284.7 ± 459.1	290.6 ± 213.0	-4.42093	-5.94563
LYPD3	LY6/PLAUR domain containing 3	204952_at	3963.8 ± 856.2	1321.3 ± 1044.0	-2.9999	-5.72977
SULT2B1	sulfotransferase family, cytosolic, 2B, member 1	205759_s_at	658.6 ± 200.1	189.5 ± 92.7	-3.47488	-5.72796
PPP1CB	protein phosphatase 1, catalytic subunit, beta isozyme	201408_at	1301.0 ± 275.9	587.2 ± 212.6	-2.21561	-5.70053
LYPLA1	lysophospholipase I	212449_s_at	2372.5 ± 660.4	1038.9 ± 316.9	-2.28361	-5.66471
DSC3	desmocollin 3	206033_s_at	3229.6 ± 1021.2	817.3 ± 851.4	-3.95144	-5.52679
BCL11A	B-cell CLL/lymphoma 11A (zinc finger protein)	219497_s_at	970.5 ± 336.8	238.0 ± 201.1	-4.07829	-5.39541
ANXA8 /// ANXA8L1 /// ANXA8L2	annexin A8 /// annexin A8-like 1 /// annexin A8-like 2	203074_at	2998.2 ± 782.1	958.9 ± 804.4	-3.12679	-5.37687
PARD6G	par-6 partitioning defective 6 homolog gamma (C. elegans)	227204_at	906.4 ± 190.0	426.5 ± 140.2	-2.12544	-5.35119
JUP	junction plakoglobin	201015_s_at	4600.3 ± 1062.3	1655.3 ± 1250.6	-2.77911	-5.30568
TRIM29	tripartite motif-containing 29	211002_s_at	1308.5 ± 377.4	390.8 ± 325.1	-3.34781	-5.27004
CLDN1	claudin 1	222549_at	2245.7 ± 838.1	544.5 ± 541.4	-4.12446	-5.26696
ABLIM1	actin binding LIM protein 1	200965_s_at	2506.9 ± 932.8	782.3 ± 493.9	-3.20469	-5.15276
SDC1	syndecan 1	201287_s_at	3257.7 ± 918.0	1155.9 ± 824.8	-2.81834	-5.1315
AHNAK	AHNAK nucleoprotein	211986_at	3868.2 ± 959.1	1793.3 ± 779.2	-2.1571	-5.11457
SBSN	suprabasin	235272_at	5005.3 ± 1633.2	1562.5 ± 1302.4	-3.20341	-5.11285
RAB27B	RAB27B, member RAS oncogene family	228708_at	1438.3 ± 614.0	336.1 ± 280.8	-4.27922	-5.06771
CLDN1	claudin 1	218182_s_at	496.8 ± 171.3	139.2 ± 68.8	-3.5678	-5.06269
EFR3A	EFR3 homolog A (S. cerevisiae)	212149_at	1716.3 ± 273.0	1039.7 ± 247.6	-1.65087	-5.06153
DSC3	desmocollin 3	206032_at	2782.6 ± 897.2	761.7 ± 802.3	-3.65324	-5.05668
EPPK1	epiplakin 1	232164_s_at	1749.9 ± 719.2	441.4 ± 371.2	-3.96417	-5.03527
CASP14	caspase 14, apoptosis-related cysteine peptidase	231722_at	822.3 ± 305.9	241.1 ± 137.6	-3.41069	-5.00984
EMP2	epithelial membrane protein 2	225079_at	1930.7 ± 683.0	637.5 ± 419.6	-3.0286	-4.94733
RORA	RAR-related orphan receptor A	236266_at	874.9 ± 326.2	229.5 ± 190.3	-3.81288	-4.92502
PTPRF	protein tyrosine phosphatase, receptor type, F	200636_s_at	1938.5 ± 623.7	738.5 ± 410.6	-2.62492	-4.87392
CRIPAK	cysteine-rich PAK1 inhibitor	228318_s_at	610.6 ± 136.0	307.2 ± 71.0	-1.98761	-4.87002
CLTB	clathrin, light chain B	206284_x_at	1642.1 ± 607.6	601.2 ± 271.2	-2.73123	-4.85897
PROM2	prominin 2	1552797_s_at	1007.1 ± 359.3	271.0 ± 250.3	-3.71545	-4.8484
ANO1	anoctamin 1, calcium activated chloride channel	218804_at	351.1 ± 79.2	114.4 ± 67.1	-3.06933	-4.83812
PPL	periplakin	203407_at	1804.7 ± 649.6	579.2 ± 421.7	-3.11572	-4.81676
SCNN1A	sodium channel, nonvoltage-gated 1 alpha	203453_at	1128.8 ± 376.4	365.4 ± 263.9	-3.08886	-4.81092
MACF1	microtubule-actin crosslinking factor 1	214894_x_at	1169.4 ± 267.0	673.5 ± 120.1	-1.73631	-4.80103
ALDH2	aldehyde dehydrogenase 2 family (mitochondrial)	201425_at	2508.6 ± 729.8	920.3 ± 663.4	-2.72575	-4.79873
TACSTD2	tumor-associated calcium signal transducer 2	202286_s_at	5992.9 ± 1991.5	1968.0 ± 1676.0	-3.04511	-4.79127
CLTB	clathrin, light chain B	211043_s_at	1921.5 ± 683.8	769.0 ± 315.6	-2.49872	-4.78417
CST6	cystatin E/M	206595_at	8484.3 ± 4848.0	1319.1 ± 1526.0	-6.43205	-4.77838
GPBP1L1	GC-rich promoter binding protein 1-like 1	217877_s_at	745.0 ± 103.8	445.6 ± 101.2	-1.67199	-4.77675
ANKRD22	ankyrin repeat domain 22	239196_at	879.2 ± 319.8	297.9 ± 150.7	-2.95096	-4.7735
CLIP1	CAP-GLY domain containing linker protein 1	201975_at	1257.2 ± 373.7	586.6 ± 182.7	-2.14313	-4.76296
NDFIP2	Nedd4 family interacting protein 2	224799_at	1122.5 ± 369.7	464.0 ± 175.7	-2.41919	-4.7531
ZNF750	zinc finger protein 750	219995_s_at	1120.1 ± 501.3	247.9 ± 246.6	-4.51926	-4.74908
DEGS1	degenerative spermatocyte homolog 1, lipid desaturase (Drosophila)	207431_s_at	2977.9 ± 882.4	1150.1 ± 757.4	-2.58933	-4.74793
NEBL	nebulette	203962_s_at	759.2 ± 327.6	168.8 ± 154.9	-4.49755	-4.74547
NIPAL2	NIPA-like domain containing 2	227001_at	1204.5 ± 488.0	389.6 ± 197.4	-3.09132	-4.74417
BCL11A	B-cell CLL/lymphoma 11A (zinc finger protein)	219498_s_at	623.5 ± 218.4	200.9 ± 107.9	-3.10418	-4.74111
RTN4	reticulon 4	211509_s_at	5952.3 ± 1521.6	3288.7 ± 933.4	-1.80995	-4.73626
CHP	calcium binding protein P22	214665_s_at	2399.3 ± 553.1	1417.7 ± 305.4	-1.69236	-4.73023
PRRG4	Proline rich Gla (G-carboxyglutamic acid) 4 (transmembrane)	238513_at	943.5 ± 419.3	234.4 ± 172.8	-4.02492	-4.71597
MUC15	mucin 15, cell surface associated	227238_at	749.6 ± 379.8	136.0 ± 104.5	-5.51246	-4.70519
KLK5	kallikrein-related peptidase 5	222242_s_at	2492.9 ± 1008.1	765.0 ± 568.2	-3.2587	-4.70305
ABI1	abl-interactor 1	209027_s_at	1223.4 ± 276.8	611.0 ± 232.0	-2.0024	-4.69969
EGLN3	egl nine homolog 3 (C. elegans)	219232_s_at	418.9 ± 144.8	130.2 ± 54.0	-3.21833	-4.69168
LOC284023	hypothetical LOC284023	238096_at	824.3 ± 220.8	330.6 ± 177.8	-2.49317	-4.6863
ARL5A	ADP-ribosylation factor-like 5A	218150_at	2070.8 ± 471.9	1062.1 ± 412.6	-1.94967	-4.6846
HIP1R	huntingtin interacting protein 1 related	38340_at	617.4 ± 94.8	327.6 ± 104.3	-1.88497	-4.67466
EPS8L2	EPS8-like 2	218180_s_at	487.2 ± 120.8	197.9 ± 85.0	-2.46156	-4.67391
PERP	PERP, TP53 apoptosis effector	217744_s_at	6820.0 ± 1063.2	2824.4 ± 2211.0	-2.41469	-4.64059
SYTL1	synaptotagmin-like 1	227134_at	1111.4 ± 484.7	290.9 ± 231.4	-3.82084	-4.64042
SDC1	syndecan 1	201286_at	2050.2 ± 767.8	662.6 ± 505.6	-3.09394	-4.63427
LY6G6C	lymphocyte antigen 6 complex, locus G6C	207114_at	2553.2 ± 986.3	782.2 ± 663.0	-3.26424	-4.62199
AZGP1	alpha-2-glycoprotein 1, zinc-binding	209309_at	1655.3 ± 717.6	441.6 ± 387.7	-3.74889	-4.62006
PRSS8	protease, serine, 8	202525_at	600.5 ± 273.8	149.5 ± 68.3	-4.01773	-4.61666
SPINT1	serine peptidase inhibitor, Kunitz type 1	202826_at	860.4 ± 304.9	324.0 ± 141.8	-2.65612	-4.60531
GJB3	gap junction protein, beta 3, 31kDa	205490_x_at	914.9 ± 266.7	345.9 ± 213.6	-2.64517	-4.60373
EMP2	epithelial membrane protein 2	204975_at	1564.9 ± 562.6	575.0 ± 332.7	-2.72171	-4.5963
NET1	neuroepithelial cell transforming 1	201829_at	706.0 ± 145.6	293.4 ± 171.7	-2.40652	-4.58422
IRX3	iroquois homeobox 3	229638_at	2085.5 ± 1002.6	622.1 ± 296.4	-3.35247	-4.568
---	---	230778_at	348.2 ± 118.0	102.2 ± 48.9	-3.40829	-4.56504
C1orf106	chromosome 1 open reading frame 106	219010_at	1111.0 ± 419.6	354.4 ± 253.0	-3.13467	-4.56445
NET1	neuroepithelial cell transforming 1	201830_s_at	1209.5 ± 351.6	445.7 ± 319.4	-2.71378	-4.55483
GRHL3	grainyhead-like 3 (Drosophila)	232116_at	504.7 ± 183.2	148.5 ± 96.2	-3.39947	-4.53966
TRIM29	tripartite motif-containing 29	202504_at	6706.1 ± 1554.3	2308.1 ± 2380.8	-2.90545	-4.51623
DMKN	dermokine	226926_at	5823.2 ± 1532.4	2048.3 ± 1950.9	-2.84286	-4.50724
GRHL1	grainyhead-like 1 (Drosophila)	222830_at	2060.0 ± 1108.9	424.9 ± 404.2	-4.84764	-4.50348
PGRMC2	progesterone receptor membrane component 2	213227_at	997.2 ± 286.3	465.6 ± 172.2	-2.14171	-4.50203
FLG	filaggrin	215704_at	6799.7 ± 1597.3	2566.8 ± 2258.3	-2.64905	-4.49716
PPP1CB	protein phosphatase 1, catalytic subunit, beta isozyme	201409_s_at	1862.4 ± 593.7	876.0 ± 318.6	-2.12605	-4.48997
SPINT2	serine peptidase inhibitor, Kunitz type, 2	210715_s_at	1223.7 ± 402.6	450.6 ± 297.9	-2.71556	-4.48619
GJB3	gap junction protein, beta 3, 31kDa	215243_s_at	565.4 ± 120.0	239.1 ± 127.5	-2.36465	-4.47563
TMEM45A	transmembrane protein 45A	219410_at	8406.7 ± 2200.1	3476.7 ± 2492.5	-2.41804	-4.46673
SMPD3	sphingomyelin phosphodiesterase 3, neutral membrane (neutral sphingomyelinase II)	219695_at	538.3 ± 244.6	141.6 ± 60.5	-3.80161	-4.46089
ASPRV1	aspartic peptidase, retroviral-like 1	235514_at	6641.8 ± 2250.8	2393.6 ± 1913.7	-2.77479	-4.46067
KRT5	keratin 5	201820_at	10850.7 ± 2240.8	5017.8 ± 3163.2	-2.16244	-4.44428
TP63	tumor protein p63	209863_s_at	1880.6 ± 649.6	596.4 ± 562.8	-3.15326	-4.44352
FAM84A	family with sequence similarity 84, member A	225667_s_at	1537.4 ± 583.0	438.4 ± 455.3	-3.50683	-4.42689
SGPL1	sphingosine-1-phosphate lyase 1	212321_at	551.2 ± 99.1	266.9 ± 109.6	-2.065	-4.42318
GATA3	GATA binding protein 3	209604_s_at	2189.2 ± 1116.4	533.3 ± 466.4	-4.10541	-4.41905
PPP1CB	protein phosphatase 1, catalytic subunit, beta isozyme	201407_s_at	1094.3 ± 253.7	547.4 ± 224.2	-1.99913	-4.4173
BPIL2	bactericidal/permeability-increasing protein-like 2	1555773_at	1108.1 ± 468.0	347.0 ± 230.7	-3.19362	-4.40921
SPINK5	serine peptidase inhibitor, Kazal type 5	205185_at	6180.9 ± 2801.8	1684.2 ± 1713.4	-3.67001	-4.40462
DAAM1	dishevelled associated activator of morphogenesis 1	226666_at	685.2 ± 197.3	269.5 ± 154.1	-2.54287	-4.39251
RORA	RAR-related orphan receptor A	226682_at	1586.4 ± 503.7	485.4 ± 521.0	-3.2684	-4.39029
CLTB	clathrin, light chain B	205172_x_at	1015.5 ± 393.5	400.3 ± 149.7	-2.53681	-4.3899
PTPRF	protein tyrosine phosphatase, receptor type, F	200635_s_at	742.7 ± 269.6	278.1 ± 130.8	-2.67056	-4.38884
NEBL	nebulette	203961_at	834.4 ± 370.8	219.6 ± 183.1	-3.80013	-4.38643
MKNK2	MAP kinase interacting serine/threonine kinase 2	218205_s_at	2169.9 ± 577.2	1216.8 ± 327.9	-1.78319	-4.37704
HIATL1	hippocampus abundant transcript-like 1	223073_at	983.9 ± 222.3	558.0 ± 143.3	-1.76332	-4.37411
S100A2	S100 calcium binding protein A2	204268_at	5675.2 ± 2379.4	1900.1 ± 1444.7	-2.98682	-4.35334
KRTDAP	keratinocyte differentiation-associated protein	230835_at	13218.3 ± 3261.9	5800.0 ± 3954.3	-2.27902	-4.35074
TUFT1	tuftelin 1	205807_s_at	1105.2 ± 369.2	433.9 ± 252.9	-2.54699	-4.34297
ALDH3B2	aldehyde dehydrogenase 3 family, member B2	204942_s_at	1868.3 ± 1032.4	406.2 ± 362.8	-4.59898	-4.33647
S100A14	S100 calcium binding protein A14	218677_at	1812.1 ± 602.7	684.0 ± 487.6	-2.64921	-4.33295
BCL11A	B-cell CLL/lymphoma 11A (zinc finger protein)	222891_s_at	833.7 ± 366.4	215.3 ± 202.2	-3.87216	-4.32872
JAG2	jagged 2	209784_s_at	572.5 ± 145.9	289.8 ± 74.5	-1.97558	-4.32625
RAB25	RAB25, member RAS oncogene family	218186_at	1916.2 ± 894.1	546.7 ± 451.4	-3.50482	-4.31727
ERBB2	v-erb-b2 erythroblastic leukemia viral oncogene homolog 2, neuro/glioblastoma derived oncogene homolog (avian)	216836_s_at	964.0 ± 259.0	504.6 ± 147.0	-1.91024	-4.31264
DSG3	desmoglein 3	235075_at	1224.9 ± 539.6	354.0 ± 294.9	-3.45996	-4.30701
CLIP1	CAP-GLY domain containing linker protein 1	210716_s_at	613.1 ± 176.5	275.2 ± 104.4	-2.22773	-4.2997
PLEKHA1	pleckstrin homology domain containing, family A (phosphoinositide binding specific) member 1	226247_at	923.1 ± 296.6	395.6 ± 183.4	-2.33343	-4.29386
GJA1	gap junction protein, alpha 1, 43kDa	201667_at	7657.0 ± 1815.1	3258.7 ± 2433.0	-2.34973	-4.28582
FBXW2	F-box and WD repeat domain containing 2	209630_s_at	950.8 ± 250.2	547.2 ± 90.5	-1.73747	-4.28251
CRCT1	cysteine-rich C-terminal 1	220620_at	1033.6 ± 434.2	318.2 ± 244.9	-3.24826	-4.27377
ZNF770	zinc finger protein 770	225517_at	997.9 ± 367.0	384.6 ± 207.5	-2.59453	-4.25689
KRT23	keratin 23 (histone deacetylase inducible)	218963_s_at	1522.7 ± 737.1	391.4 ± 381.4	-3.89006	-4.25134
DEGS1	degenerative spermatocyte homolog 1, lipid desaturase (Drosophila)	209250_at	2493.3 ± 870.0	1026.8 ± 608.1	-2.42834	-4.24748
LOC100505818 /// MLLT4	afadin-like /// myeloid/lymphoid or mixed-lineage leukemia (trithorax homolog, Drosophila); translocated to, 4	224685_at	944.8 ± 337.6	427.3 ± 125.5	-2.211	-4.23939
ARL5A	ADP-ribosylation factor-like 5A	226617_at	2111.1 ± 859.4	790.0 ± 466.6	-2.6724	-4.23546
ABI1	abl-interactor 1	209028_s_at	579.6 ± 97.9	299.9 ± 116.5	-1.93265	-4.23349
ZDHHC9	zinc finger, DHHC-type containing 9	222451_s_at	602.9 ± 148.8	331.7 ± 64.3	-1.81757	-4.22398
AFTPH	aftiphilin	222472_at	568.6 ± 139.7	285.5 ± 89.4	-1.99166	-4.22324
RNF11	ring finger protein 11	208924_at	1436.2 ± 325.8	784.3 ± 288.7	-1.83109	-4.21539
MAL2	mal, T-cell differentiation protein 2	224650_at	1628.5 ± 750.2	442.4 ± 441.5	-3.68129	-4.21531
CPA4	carboxypeptidase A4	205832_at	571.5 ± 177.8	246.3 ± 97.0	-2.32039	-4.20403
KLK7	kallikrein-related peptidase 7	205778_at	2536.3 ± 1072.2	821.7 ± 692.9	-3.08685	-4.19442
DSP	desmoplakin	200606_at	8506.7 ± 1356.7	3816.1 ± 2895.1	-2.22914	-4.19225
DUOX1	dual oxidase 1	219597_s_at	692.0 ± 345.5	183.9 ± 105.8	-3.76311	-4.18625
CMPK1	cytidine monophosphate (UMP-CMP) kinase 1, cytosolic	217870_s_at	2001.8 ± 585.4	1044.7 ± 370.7	-1.91617	-4.18376
GLTP	glycolipid transfer protein	226177_at	6014.0 ± 2260.1	2392.5 ± 1556.2	-2.51367	-4.18265
NDFIP2	Nedd4 family interacting protein 2	224802_at	1018.2 ± 322.8	468.8 ± 195.8	-2.1722	-4.1799
LYRM5	LYR motif containing 5	225469_at	1120.8 ± 305.0	553.2 ± 231.2	-2.02614	-4.17979
PERP	PERP, TP53 apoptosis effector	222392_x_at	10574.3 ± 1572.2	5141.0 ± 3382.1	-2.05687	-4.16954
ANKRD22	ankyrin repeat domain 22	238439_at	829.0 ± 372.1	239.1 ± 188.8	-3.46677	-4.1671
EPHX3	epoxide hydrolase 3	220013_at	796.1 ± 355.9	248.3 ± 155.0	-3.20626	-4.16708
SCEL	sciellin	232056_at	599.1 ± 338.4	101.3 ± 106.6	-5.9153	-4.16273
SOX9	SRY (sex determining region Y)-box 9	202935_s_at	1319.7 ± 635.2	368.3 ± 313.5	-3.58351	-4.16119
CSDA	cold shock domain protein A	201160_s_at	4512.5 ± 968.0	2750.0 ± 842.4	-1.6409	-4.15901
ESRP1	epithelial splicing regulatory protein 1	225846_at	1505.3 ± 712.4	491.4 ± 292.1	-3.06332	-4.15502
EPPK1	epiplakin 1	232165_at	1023.4 ± 401.8	319.3 ± 286.6	-3.20478	-4.15492
RAPGEFL1	Rap guanine nucleotide exchange factor (GEF)-like 1	218657_at	623.6 ± 203.2	221.9 ± 157.9	-2.81028	-4.15114
RDH13	retinol dehydrogenase 13 (all-trans/9-cis)	1559190_s_at	314.2 ± 128.4	83.7 ± 42.2	-3.75551	-4.14805
MACF1	microtubule-actin crosslinking factor 1	207358_x_at	1026.8 ± 266.3	591.3 ± 130.9	-1.73665	-4.1454
CMTM6	CKLF-like MARVEL transmembrane domain containing 6	223047_at	1673.6 ± 469.3	851.2 ± 348.4	-1.96623	-4.14329
ELOVL4	elongation of very long chain fatty acids (FEN1/Elo2, SUR4/Elo3, yeast)-like 4	219532_at	1119.6 ± 735.5	157.4 ± 159.4	-7.11411	-4.12983
SPPL3	signal peptide peptidase 3	224639_at	1055.3 ± 253.8	655.7 ± 101.1	-1.60929	-4.12792
NIPAL4	NIPA-like domain containing 4	230188_at	534.8 ± 129.4	248.5 ± 108.3	-2.15224	-4.12576
PDZD2	PDZ domain containing 2	209493_at	688.1 ± 307.9	191.9 ± 159.9	-3.58652	-4.11401
ALDH3A2	aldehyde dehydrogenase 3 family, member A2	202053_s_at	1809.2 ± 514.2	906.5 ± 396.1	-1.9958	-4.11257
IFFO2	intermediate filament family orphan 2	225615_at	1025.0 ± 341.9	441.6 ± 224.7	-2.32119	-4.10505
KLF4	Kruppel-like factor 4 (gut)	221841_s_at	3610.8 ± 1103.3	1499.8 ± 1086.9	-2.40745	-4.09858
---	---	238967_at	600.8 ± 277.0	181.2 ± 99.1	-3.31627	-4.09595
KLF5	Kruppel-like factor 5 (intestinal)	209211_at	800.1 ± 382.0	203.8 ± 199.8	-3.92672	-4.08277
FLG2	filaggrin family member 2	1569410_at	6936.0 ± 2664.7	2250.7 ± 2356.7	-3.08164	-4.07958
PANK3	pantothenate kinase 3	221751_at	1156.3 ± 295.0	617.4 ± 224.9	-1.87283	-4.07666
RORA	RAR-related orphan receptor A	235567_at	1093.7 ± 503.0	312.7 ± 285.6	-3.49746	-4.07231
LCE2B	late cornified envelope 2B	207710_at	2244.4 ± 992.7	655.8 ± 687.0	-3.42232	-4.07228
CALML3	calmodulin-like 3	210020_x_at	3757.5 ± 2005.6	961.7 ± 995.3	-3.90714	-4.06154
LASS3	LAG1 homolog, ceramide synthase 3	1554252_a_at	567.1 ± 234.9	154.2 ± 150.8	-3.67694	-4.05322
STAP2	signal transducing adaptor family member 2	221610_s_at	601.6 ± 270.0	200.6 ± 87.6	-2.99955	-4.05072
GRHL2	grainyhead-like 2 (Drosophila)	219388_at	384.2 ± 167.8	108.9 ± 57.1	-3.5279	-4.05021
HEBP2	heme binding protein 2	203430_at	1851.6 ± 522.0	879.1 ± 470.1	-2.10623	-4.04997
SCP2	sterol carrier protein 2	201339_s_at	1602.4 ± 521.2	819.9 ± 272.1	-1.95438	-4.04736
EMP2	epithelial membrane protein 2	225078_at	1605.9 ± 590.3	598.7 ± 453.7	-2.68246	-4.03948
AZGP1	alpha-2-glycoprotein 1, zinc-binding	217014_s_at	646.3 ± 246.1	227.3 ± 148.1	-2.84309	-4.03703
EVPL	envoplakin	204503_at	424.7 ± 133.2	182.4 ± 62.6	-2.32903	-4.03648
UBE2K	ubiquitin-conjugating enzyme E2K (UBC1 homolog, yeast)	225179_at	952.0 ± 210.6	564.5 ± 148.6	-1.68649	-4.03385
AHNAK2	AHNAK nucleoprotein 2	212992_at	1819.2 ± 668.9	636.1 ± 566.9	-2.85998	-4.02651
PSORS1C2	psoriasis susceptibility 1 candidate 2	220635_at	982.5 ± 353.7	384.1 ± 241.9	-2.55803	-4.0256
ITGB4	integrin, beta 4	204990_s_at	630.0 ± 159.0	297.7 ± 137.0	-2.11603	-4.02092
LOC100506556	hypothetical LOC100506556	227451_s_at	539.9 ± 125.8	278.1 ± 94.2	-1.94107	-4.0179
GPR87	G protein-coupled receptor 87	219936_s_at	658.1 ± 358.0	149.5 ± 120.2	-4.40263	-4.01762
MACF1	microtubule-actin crosslinking factor 1	215222_x_at	1417.7 ± 408.5	844.4 ± 140.8	-1.67893	-4.01754
KLK11	kallikrein-related peptidase 11	205470_s_at	1237.5 ± 479.7	447.9 ± 330.9	-2.76287	-4.01709
LOR	loricrin	207720_at	12220.0 ± 2693.5	4727.6 ± 4722.0	-2.58482	-4.01282
PPP1R14C	protein phosphatase 1, regulatory (inhibitor) subunit 14C	226907_at	703.3 ± 237.0	298.7 ± 144.2	-2.35439	-4.01043
IMPA2	inositol(myo)-1(or 4)-monophosphatase 2	203126_at	1729.3 ± 726.6	613.4 ± 453.6	-2.81943	-4.00478
MAP7	microtubule-associated protein 7	202890_at	611.5 ± 273.3	181.5 ± 135.6	-3.36993	-3.99533
CLCA2	chloride channel accessory 2	206165_s_at	3262.9 ± 1052.9	1115.6 ± 1196.1	-2.92479	-3.99477
EGFR	epidermal growth factor receptor	201983_s_at	1798.5 ± 560.3	682.0 ± 587.9	-2.637	-3.99383
RDH12	retinol dehydrogenase 12 (all-trans/9-cis/11-cis)	242998_at	663.7 ± 224.9	263.3 ± 153.6	-2.5205	-3.99211
SUB1	SUB1 homolog (S. cerevisiae)	221727_at	524.3 ± 124.3	264.8 ± 95.0	-1.97955	-3.98899
SCEL	sciellin	206884_s_at	1337.1 ± 805.7	269.1 ± 291.3	-4.96868	-3.98797
PLXNB1	plexin B1	215807_s_at	453.4 ± 104.9	244.9 ± 58.0	-1.85117	-3.98093
CLCA2	chloride channel accessory 2	217528_at	1274.2 ± 531.5	373.7 ± 410.5	-3.41013	-3.97408
CREG1	cellular repressor of E1A-stimulated genes 1	201200_at	4068.5 ± 1525.0	1869.3 ± 888.5	-2.17653	-3.97304
YWHAZ	tyrosine 3-monooxygenase/tryptophan 5-monooxygenase activation protein, zeta polypeptide	200638_s_at	4159.7 ± 913.3	2676.6 ± 688.4	-1.55407	-3.96869
RAB18	RAB18, member RAS oncogene family	223336_s_at	1347.7 ± 378.4	704.9 ± 276.1	-1.91181	-3.96766
RAB11A	RAB11A, member RAS oncogene family	234998_at	381.9 ± 98.2	176.1 ± 63.1	-2.16846	-3.96374
SNHG8	small nucleolar RNA host gene 8 (non-protein coding)	225220_at	1402.4 ± 366.0	821.0 ± 221.7	-1.70822	-3.96002
SMG1	SMG1 homolog, phosphatidylinositol 3-kinase-related kinase (C. elegans)	224842_at	1284.7 ± 377.5	743.6 ± 153.6	-1.72763	-3.95945
ACER1	alkaline ceramidase 1	1553929_at	503.9 ± 198.7	170.4 ± 107.1	-2.95711	-3.95655
KRT17	keratin 17	212236_x_at	9395.8 ± 4282.9	3417.3 ± 2434.2	-2.74951	-3.95182
CDH1	cadherin 1, type 1, E-cadherin (epithelial)	201131_s_at	2870.7 ± 743.2	1432.1 ± 775.3	-2.00449	-3.94914
C1orf116	chromosome 1 open reading frame 116	219476_at	648.9 ± 295.1	193.6 ± 149.3	-3.35164	-3.94243
DST	dystonin	204455_at	1508.5 ± 720.1	423.4 ± 445.0	-3.56258	-3.94132
VSNL1	visinin-like 1	203797_at	665.6 ± 207.7	257.6 ± 181.0	-2.58381	-3.93769
---	---	238431_at	546.9 ± 223.0	208.2 ± 82.6	-2.62689	-3.93717
LOC100509635	hypothetical LOC100509635	226865_at	776.5 ± 186.3	360.8 ± 202.6	-2.15212	-3.9331
CMPK1	cytidine monophosphate (UMP-CMP) kinase 1, cytosolic	222448_s_at	978.5 ± 250.9	537.3 ± 180.9	-1.82105	-3.92865
IRX2	iroquois homeobox 2	228462_at	667.1 ± 229.0	264.8 ± 160.7	-2.51946	-3.91214
EPS8L1	EPS8-like 1	218779_x_at	434.8 ± 130.6	187.7 ± 81.3	-2.31694	-3.91146
TUBA4A	tubulin, alpha 4a	212242_at	2592.8 ± 1293.7	886.2 ± 571.3	-2.92587	-3.90594
UBQLN1	ubiquilin 1	222990_at	1736.1 ± 370.7	1072.4 ± 314.2	-1.61896	-3.90449
CLCN3	chloride channel 3	201734_at	1390.4 ± 384.3	796.6 ± 226.9	-1.74539	-3.9033
FLNB	filamin B, beta	208614_s_at	906.1 ± 228.3	512.6 ± 152.7	-1.76752	-3.9012
IGFL2	IGF-like family member 2	231148_at	834.6 ± 495.9	192.1 ± 130.9	-4.34374	-3.90063
CLCA2	chloride channel accessory 2	206164_at	1426.7 ± 627.4	437.7 ± 439.5	-3.25959	-3.89848
PTK6	PTK6 protein tyrosine kinase 6	206482_at	483.3 ± 220.6	135.1 ± 106.6	-3.5778	-3.89246
TMEM79	transmembrane protein 79	223544_at	890.8 ± 331.4	339.9 ± 232.1	-2.62095	-3.89231
IDE	insulin-degrading enzyme	203327_at	1613.6 ± 718.6	602.3 ± 371.8	-2.67925	-3.89223
FAM174A	family with sequence similarity 174, member A	226752_at	613.3 ± 148.5	299.9 ± 136.7	-2.04487	-3.88907
FAM83H	family with sequence similarity 83, member H	226129_at	640.9 ± 192.0	327.5 ± 97.5	-1.95709	-3.87863
CSNK1A1	casein kinase 1, alpha 1	208865_at	2836.7 ± 787.4	1589.4 ± 584.1	-1.78471	-3.87243
ZNF185	zinc finger protein 185 (LIM domain)	203585_at	645.1 ± 225.3	260.0 ± 149.8	-2.4807	-3.86943
ARAP2	ArfGAP with RhoGAP domain, ankyrin repeat and PH domain 2	213618_at	610.4 ± 305.2	178.2 ± 112.2	-3.42468	-3.8694
KLK7	kallikrein-related peptidase 7	239381_at	2935.2 ± 1468.7	916.3 ± 799.8	-3.20317	-3.86617
MAST4	microtubule associated serine/threonine kinase family member 4	225611_at	767.3 ± 322.3	287.2 ± 164.5	-2.67169	-3.84256
HECTD1	HECT domain containing 1	224481_s_at	1615.4 ± 413.3	1027.8 ± 196.8	-1.57171	-3.83994
MPZL3	myelin protein zero-like 3	227747_at	621.9 ± 322.3	170.2 ± 122.3	-3.6532	-3.83968
JAG2	jagged 2	32137_at	569.0 ± 141.6	322.8 ± 73.7	-1.76279	-3.83782
ABCA12	ATP-binding cassette, sub-family A (ABC1), member 12	215465_at	768.3 ± 448.9	167.3 ± 165.5	-4.59264	-3.83275
BSPRY	B-box and SPRY domain containing	222746_s_at	313.4 ± 111.8	106.7 ± 57.9	-2.93793	-3.83039
GATA3	GATA binding protein 3	209602_s_at	324.5 ± 168.9	65.1 ± 53.4	-4.98467	-3.82923
RDH13	retinol dehydrogenase 13 (all-trans/9-cis)	225467_s_at	544.6 ± 175.6	271.8 ± 65.8	-2.00395	-3.82826
TMEM134	transmembrane protein 134	218531_at	740.9 ± 235.2	374.0 ± 121.8	-1.98098	-3.82681
HR	hairless homolog (mouse)	241355_at	856.7 ± 270.7	411.9 ± 179.6	-2.07993	-3.82654
CXADR	coxsackie virus and adenovirus receptor	226374_at	1398.0 ± 412.5	503.5 ± 514.2	-2.77667	-3.82521
PKP3	plakophilin 3	209873_s_at	1213.7 ± 463.6	458.6 ± 348.9	-2.64673	-3.82465
NAA50	N(alpha)-acetyltransferase 50, NatE catalytic subunit	217745_s_at	1271.7 ± 324.7	786.7 ± 171.5	-1.61641	-3.822
ELMOD1	ELMO/CED-12 domain containing 1	231930_at	660.2 ± 376.2	148.7 ± 138.7	-4.44042	-3.81721
PGAP2	post-GPI attachment to proteins 2	41858_at	419.8 ± 113.9	220.1 ± 45.8	-1.90753	-3.81599
TRIM16	tripartite motif-containing 16	204341_at	436.2 ± 97.7	221.7 ± 82.1	-1.96772	-3.80091
CASZ1	castor zinc finger 1	243386_at	467.2 ± 300.6	72.6 ± 55.7	-6.4387	-3.79866
KLF3	Kruppel-like factor 3 (basic)	225133_at	1316.8 ± 333.2	609.8 ± 396.1	-2.15954	-3.79642
F2RL1	coagulation factor II (thrombin) receptor-like 1	213506_at	627.8 ± 293.7	187.4 ± 154.0	-3.35083	-3.79391
OTUB2	OTU domain, ubiquitin aldehyde binding 2	219369_s_at	391.6 ± 159.8	142.1 ± 57.0	-2.75574	-3.78882
---	---	244107_at	641.4 ± 324.3	162.8 ± 169.6	-3.94071	-3.78612
MACF1	microtubule-actin crosslinking factor 1	208633_s_at	681.2 ± 210.2	377.6 ± 65.8	-1.80381	-3.77933
CLCA2	chloride channel accessory 2	206166_s_at	1561.1 ± 692.7	489.5 ± 509.2	-3.18942	-3.77134
UBE2E2	ubiquitin-conjugating enzyme E2E 2 (UBC4/5 homolog, yeast)	225651_at	716.5 ± 120.4	409.6 ± 156.4	-1.74926	-3.76455
CWH43	cell wall biogenesis 43 C-terminal homolog (S. cerevisiae)	220723_s_at	817.9 ± 475.3	203.6 ± 164.7	-4.01765	-3.75646
TMTC3	transmembrane and tetratricopeptide repeat containing 3	226600_at	411.7 ± 134.4	163.0 ± 91.3	-2.52588	-3.75268
NCKAP1	NCK-associated protein 1	207738_s_at	1218.6 ± 226.4	747.3 ± 248.7	-1.63064	-3.74939
PTPRF	protein tyrosine phosphatase, receptor type, F	200637_s_at	509.7 ± 205.0	185.9 ± 110.5	-2.74165	-3.74505
MTMR1	myotubularin related protein 1	213511_s_at	907.3 ± 251.1	518.8 ± 142.6	-1.74894	-3.74491
EPS15	epidermal growth factor receptor pathway substrate 15	217887_s_at	878.4 ± 175.2	569.9 ± 122.8	-1.54121	-3.7434
CSNK2A2	casein kinase 2, alpha prime polypeptide	203575_at	719.9 ± 254.1	351.3 ± 111.1	-2.04917	-3.74143
RTN4	reticulon 4	210968_s_at	4524.7 ± 1301.4	2788.0 ± 707.8	-1.62292	-3.7399
CTNND1	catenin (cadherin-associated protein), delta 1	208407_s_at	1187.8 ± 354.0	673.5 ± 190.3	-1.76367	-3.73902
MTMR1	myotubularin related protein 1	216095_x_at	969.1 ± 268.9	575.0 ± 129.7	-1.68536	-3.736
LY6D	lymphocyte antigen 6 complex, locus D	206276_at	2005.8 ± 1052.8	663.5 ± 469.5	-3.0232	-3.73537
EPS8L1	EPS8-like 1	91826_at	825.8 ± 399.7	313.7 ± 116.4	-2.633	-3.73427
FBXO3	F-box protein 3	218432_at	587.5 ± 239.8	235.0 ± 108.0	-2.49963	-3.73266
SFN	stratifin	209260_at	2199.7 ± 666.7	1005.4 ± 666.5	-2.18787	-3.72885
CD24	CD24 molecule	208651_x_at	1077.8 ± 410.7	412.4 ± 316.5	-2.6135	-3.72605
FGFR3	fibroblast growth factor receptor 3	204379_s_at	1601.1 ± 830.0	466.9 ± 463.7	-3.42923	-3.72536
ATP6V1C2	ATPase, H+ transporting, lysosomal 42kDa, V1 subunit C2	1553989_a_at	742.3 ± 425.5	217.1 ± 85.9	-3.41941	-3.72533
JMJD7-PLA2G4B /// PLA2G4B	JMJD7-PLA2G4B readthrough /// phospholipase A2, group IVB (cytosolic)	60528_at	879.5 ± 292.4	423.3 ± 186.0	-2.07773	-3.72524
ESRP1	epithelial splicing regulatory protein 1	219121_s_at	740.0 ± 293.9	305.2 ± 158.5	-2.42421	-3.71519
CASZ1	castor zinc finger 1	220015_at	541.2 ± 132.9	321.7 ± 57.9	-1.68223	-3.71215
TXN	thioredoxin	208864_s_at	3633.4 ± 1077.0	2129.8 ± 671.5	-1.70601	-3.71162
SC4MOL	sterol-C4-methyl oxidase-like	209146_at	3008.2 ± 2134.2	630.3 ± 417.8	-4.77229	-3.70643
SYNE2	spectrin repeat containing, nuclear envelope 2	202761_s_at	666.0 ± 221.2	324.9 ± 119.8	-2.04969	-3.70129
KCNK1	potassium channel, subfamily K, member 1	204679_at	514.4 ± 246.8	168.4 ± 91.6	-3.05456	-3.70026
CDS1	CDP-diacylglycerol synthase (phosphatidate cytidylyltransferase) 1	226185_at	490.6 ± 245.9	140.5 ± 100.2	-3.49131	-3.6992
MYO6	myosin VI	203216_s_at	628.3 ± 306.6	204.0 ± 129.5	-3.07951	-3.6967
EGFR	epidermal growth factor receptor	224999_at	840.8 ± 263.5	338.9 ± 261.6	-2.48074	-3.69602
ELOVL7	ELOVL family member 7, elongation of long chain fatty acids (yeast)	227180_at	1206.5 ± 704.5	317.0 ± 284.3	-3.80553	-3.69432
GRHL1	grainyhead-like 1 (Drosophila)	1552685_a_at	361.1 ± 148.2	130.8 ± 53.9	-2.76048	-3.69129
---	---	232202_at	819.7 ± 381.0	230.8 ± 263.4	-3.55105	-3.69096
NDEL1	nudE nuclear distribution gene E homolog (A. nidulans)-like 1	208093_s_at	1227.6 ± 375.8	697.3 ± 196.5	-1.76043	-3.68429
ESRP2	epithelial splicing regulatory protein 2	229223_at	285.8 ± 82.8	108.8 ± 60.8	-2.62697	-3.68383
RAB11FIP1	RAB11 family interacting protein 1 (class I)	219681_s_at	855.9 ± 268.4	379.0 ± 235.0	-2.2583	-3.68321
PKP1	plakophilin 1 (ectodermal dysplasia/skin fragility syndrome)	221854_at	2469.2 ± 769.9	854.8 ± 1012.1	-2.88854	-3.68181
SERPINB5	serpin peptidase inhibitor, clade B (ovalbumin), member 5	204855_at	3975.2 ± 1777.5	1359.4 ± 1334.0	-2.92431	-3.68072
C10orf58	chromosome 10 open reading frame 58	228155_at	2450.5 ± 1186.9	1019.2 ± 445.8	-2.40439	-3.67536
SOX9	SRY (sex determining region Y)-box 9	202936_s_at	916.3 ± 452.7	303.4 ± 219.7	-3.02056	-3.67328
EGLN3	egl nine homolog 3 (C. elegans)	222847_s_at	464.7 ± 201.2	188.2 ± 43.8	-2.46942	-3.66811
CSTA	cystatin A (stefin A)	204971_at	10732.6 ± 3436.5	4863.5 ± 3499.1	-2.20676	-3.66338
FAT2	FAT tumor suppressor homolog 2 (Drosophila)	208153_s_at	388.8 ± 184.2	125.9 ± 52.9	-3.08805	-3.66333
SLC2A1	solute carrier family 2 (facilitated glucose transporter), member 1	201250_s_at	645.0 ± 232.8	329.6 ± 64.1	-1.95712	-3.662
SLC27A4	solute carrier family 27 (fatty acid transporter), member 4	225779_at	564.8 ± 155.2	321.4 ± 68.6	-1.7572	-3.65721
EPHB6	EPH receptor B6	204718_at	693.6 ± 292.6	230.3 ± 204.8	-3.01131	-3.65254
KLK10	kallikrein-related peptidase 10	209792_s_at	1754.7 ± 841.1	549.4 ± 570.3	-3.19389	-3.64997
PDLIM2	PDZ and LIM domain 2 (mystique)	219165_at	709.7 ± 182.4	370.2 ± 159.5	-1.917	-3.64802
MUC15	mucin 15, cell surface associated	227241_at	448.2 ± 274.0	93.3 ± 65.9	-4.80314	-3.6406
HMGCR	3-hydroxy-3-methylglutaryl-CoA reductase	202539_s_at	967.4 ± 615.1	263.5 ± 79.0	-3.67124	-3.64028
MAST4	microtubule associated serine/threonine kinase family member 4	225613_at	426.0 ± 173.9	140.4 ± 106.7	-3.0351	-3.63887
ATP6V1C2	ATPase, H+ transporting, lysosomal 42kDa, V1 subunit C2	1552532_a_at	567.7 ± 381.8	103.4 ± 70.6	-5.48878	-3.63847
ARHGEF37	Rho guanine nucleotide exchange factor (GEF) 37	227717_at	655.6 ± 317.8	212.1 ± 154.4	-3.09142	-3.63704
RAB11A	RAB11A, member RAS oncogene family	200864_s_at	742.2 ± 246.3	370.2 ± 141.1	-2.00507	-3.63473
LCE1B	late cornified envelope 1B	1560531_at	4184.5 ± 1589.3	1421.9 ± 1660.9	-2.94298	-3.62752
C14orf147	chromosome 14 open reading frame 147	213508_at	822.6 ± 231.4	481.7 ± 117.8	-1.70771	-3.62011
CD207	CD207 molecule, langerin	220428_at	513.9 ± 255.3	162.6 ± 100.3	-3.16018	-3.62007
SLC38A2	solute carrier family 38, member 2	218041_x_at	3236.0 ± 608.5	1950.1 ± 817.9	-1.6594	-3.61822
HOPX	HOP homeobox	211597_s_at	6035.6 ± 2356.8	2240.2 ± 2203.2	-2.6942	-3.61642
PTPN3	protein tyrosine phosphatase, non-receptor type 3	203997_at	433.6 ± 98.8	231.3 ± 79.6	-1.87425	-3.61134
MALAT1	metastasis associated lung adenocarcinoma transcript 1 (non-protein coding)	224558_s_at	1777.7 ± 778.8	839.2 ± 286.1	-2.1183	-3.60812
VPS36	vacuolar protein sorting 36 homolog (S. cerevisiae)	222478_at	767.2 ± 216.3	438.0 ± 121.1	-1.75161	-3.60762
AQP3	aquaporin 3 (Gill blood group)	39248_at	5139.2 ± 2438.0	1844.0 ± 1599.8	-2.78697	-3.60289
FABP5	fatty acid binding protein 5 (psoriasis-associated)	202345_s_at	9970.2 ± 2922.6	5175.1 ± 2853.9	-1.92658	-3.60282
VSIG10L	V-set and immunoglobulin domain containing 10 like	238654_at	726.1 ± 413.6	206.7 ± 141.8	-3.51287	-3.60257
CD44	CD44 molecule (Indian blood group)	204489_s_at	2575.9 ± 681.2	1488.4 ± 589.6	-1.73062	-3.59935
CA12	carbonic anhydrase XII	215867_x_at	1413.0 ± 474.5	661.6 ± 386.8	-2.13566	-3.59273
TOB1	transducer of ERBB2, 1	202704_at	1589.3 ± 500.1	800.1 ± 408.8	-1.98645	-3.58978
CA12	carbonic anhydrase XII	204508_s_at	404.1 ± 158.7	154.7 ± 80.5	-2.61252	-3.58514
ROD1	ROD1 regulator of differentiation 1 (S. pombe)	224617_at	1923.8 ± 475.4	1134.5 ± 428.6	-1.6958	-3.5841
SLC30A1	solute carrier family 30 (zinc transporter), member 1	212907_at	1815.9 ± 629.7	902.5 ± 442.6	-2.01216	-3.58316
CA12	carbonic anhydrase XII	210735_s_at	776.8 ± 262.4	336.7 ± 214.0	-2.30717	-3.58252
TECR	trans-2,3-enoyl-CoA reductase	208336_s_at	1441.0 ± 506.0	803.6 ± 208.6	-1.79334	-3.57812
DAAM1	dishevelled associated activator of morphogenesis 1	216060_s_at	752.2 ± 300.4	328.4 ± 158.0	-2.29046	-3.57767
IDE	insulin-degrading enzyme	217496_s_at	1276.2 ± 661.6	453.2 ± 285.1	-2.81562	-3.57678
FAM57A	family with sequence similarity 57, member A	218898_at	672.1 ± 176.3	376.2 ± 123.2	-1.7866	-3.5762
MPP7	membrane protein, palmitoylated 7 (MAGUK p55 subfamily member 7)	238778_at	260.3 ± 130.4	56.0 ± 49.6	-4.64942	-3.57583
CITED2	Cbp/p300-interacting transactivator, with Glu/Asp-rich carboxy-terminal domain, 2	209357_at	834.6 ± 290.6	370.6 ± 218.9	-2.25199	-3.57457
ANXA4	annexin A4	201302_at	1372.8 ± 286.0	802.8 ± 331.2	-1.70997	-3.57254
---	---	226560_at	1325.5 ± 936.2	262.4 ± 258.4	-5.0518	-3.56728
C5orf46	chromosome 5 open reading frame 46	1554195_a_at	1274.4 ± 838.3	318.6 ± 229.7	-3.99988	-3.56207
GATM	glycine amidinotransferase (L-arginine:glycine amidinotransferase)	203178_at	504.4 ± 215.7	188.2 ± 109.3	-2.68035	-3.56143
IL22RA1	interleukin 22 receptor, alpha 1	220056_at	315.1 ± 122.5	126.7 ± 34.0	-2.48818	-3.55869
IVL	involucrin	214599_at	2468.4 ± 1147.0	990.2 ± 644.8	-2.49292	-3.55846
TSTD1	thiosulfate sulfurtransferase (rhodanese)-like domain containing 1	226482_s_at	756.7 ± 343.8	261.4 ± 210.2	-2.8946	-3.55506
SSFA2	sperm specific antigen 2	202506_at	1270.0 ± 277.1	765.1 ± 275.5	-1.65986	-3.55409
PPP1R13L	protein phosphatase 1, regulatory (inhibitor) subunit 13 like	218849_s_at	517.9 ± 141.5	212.5 ± 160.3	-2.43729	-3.5518
EPS8L1	EPS8-like 1	221665_s_at	323.6 ± 91.4	138.3 ± 70.2	-2.33994	-3.55173
EIF4E	eukaryotic translation initiation factor 4E	201435_s_at	911.1 ± 210.2	558.6 ± 162.4	-1.63105	-3.54875
CITED2	Cbp/p300-interacting transactivator, with Glu/Asp-rich carboxy-terminal domain, 2	207980_s_at	487.0 ± 202.3	193.0 ± 95.0	-2.52353	-3.5486
EIF5	eukaryotic translation initiation factor 5	208706_s_at	1005.0 ± 223.4	654.2 ± 148.7	-1.53609	-3.54842
EPPK1	epiplakin 1	208156_x_at	406.7 ± 109.7	201.6 ± 77.9	-2.01787	-3.54626
COX7B	cytochrome c oxidase subunit VIIb	202110_at	4003.3 ± 1143.7	2583.5 ± 573.3	-1.54958	-3.54516
IDE	insulin-degrading enzyme	203328_x_at	1138.8 ± 525.9	444.3 ± 279.7	-2.56333	-3.54443
HSPC159	galectin-related protein	226188_at	2164.8 ± 883.7	989.6 ± 534.1	-2.18753	-3.54379
IRF6	interferon regulatory factor 6	1552477_a_at	324.2 ± 118.9	106.8 ± 84.6	-3.03572	-3.54253
JUB	jub, ajuba homolog (Xenopus laevis)	1553764_a_at	289.6 ± 83.7	110.2 ± 70.8	-2.6288	-3.53572
TACC2	transforming, acidic coiled-coil containing protein 2	202289_s_at	751.6 ± 383.2	260.4 ± 158.7	-2.88644	-3.53536
SCP2	sterol carrier protein 2	211733_x_at	2363.2 ± 526.4	1464.9 ± 518.4	-1.61319	-3.53526
RNF141	ring finger protein 141	226106_at	1124.5 ± 427.4	516.3 ± 273.8	-2.17804	-3.53496
RAD23B	RAD23 homolog B (S. cerevisiae)	223598_at	721.3 ± 178.3	427.8 ± 122.7	-1.68594	-3.53397
EEA1	early endosome antigen 1	225885_at	691.2 ± 226.9	338.6 ± 149.4	-2.04098	-3.53332
ACPP	acid phosphatase, prostate	204393_s_at	818.8 ± 461.5	243.4 ± 184.5	-3.36444	-3.53083
AQP3	aquaporin 3 (Gill blood group)	39249_at	1632.3 ± 580.9	751.4 ± 462.6	-2.17232	-3.52836
UBE2D3	ubiquitin-conjugating enzyme E2D 3 (UBC4/5 homolog, yeast)	229355_at	333.0 ± 64.0	199.1 ± 34.3	-1.67249	-3.52463
FAM190B	family with sequence similarity 190, member B	209379_s_at	600.7 ± 136.9	319.4 ± 141.9	-1.88069	-3.5184
LRP11	low density lipoprotein receptor-related protein 11	225060_at	481.8 ± 191.4	190.4 ± 108.6	-2.53073	-3.51651
RAB40B	RAB40B, member RAS oncogene family	204547_at	483.6 ± 106.2	254.5 ± 108.5	-1.90007	-3.51621
POF1B	premature ovarian failure, 1B	219756_s_at	609.9 ± 321.0	177.9 ± 155.3	-3.42754	-3.51449
---	---	226223_at	815.8 ± 382.5	290.7 ± 216.9	-2.80599	-3.50982
MYO5B	myosin VB	225301_s_at	664.6 ± 319.7	256.7 ± 117.6	-2.58951	-3.50956
ANO9	anoctamin 9	227393_at	308.3 ± 37.9	181.9 ± 47.3	-1.69446	-3.50497
TJP2	tight junction protein 2 (zona occludens 2)	202085_at	528.0 ± 207.2	218.4 ± 117.3	-2.41807	-3.50443
CD24	CD24 molecule	209771_x_at	3182.9 ± 1414.0	1220.7 ± 1025.7	-2.6074	-3.50365
ODZ2	odz, odd Oz/ten-m homolog 2 (Drosophila)	231867_at	331.2 ± 150.6	100.8 ± 70.5	-3.28456	-3.50298
KRT14	keratin 14	209351_at	14946.8 ± 2187.2	8700.0 ± 4638.4	-1.71802	-3.50098
FERMT1	fermitin family member 1	60474_at	405.2 ± 118.4	165.9 ± 112.2	-2.44289	-3.49973
ACSL1	acyl-CoA synthetase long-chain family member 1	201963_at	2828.0 ± 1562.8	1071.0 ± 548.6	-2.64043	-3.49968
CD24	CD24 molecule	216379_x_at	3098.7 ± 1514.2	1108.6 ± 969.9	-2.79517	-3.49894
CD24	CD24 molecule	266_s_at	1049.8 ± 553.9	330.0 ± 295.8	-3.18083	-3.49831
PLAC2	placenta-specific 2 (non-protein coding)	229385_s_at	618.2 ± 318.4	204.0 ± 133.3	-3.02992	-3.49798
AIM1	absent in melanoma 1	212543_at	1307.5 ± 531.2	502.1 ± 425.4	-2.60411	-3.49751
GATM	glycine amidinotransferase (L-arginine:glycine amidinotransferase)	216733_s_at	794.0 ± 315.9	347.5 ± 185.7	-2.28521	-3.49675
CCDC3	coiled-coil domain containing 3	223316_at	1250.5 ± 524.5	563.5 ± 284.1	-2.21913	-3.49669
---	---	231311_at	518.3 ± 248.8	168.8 ± 126.2	-3.07121	-3.49659
CDS1	CDP-diacylglycerol synthase (phosphatidate cytidylyltransferase) 1	205709_s_at	492.6 ± 279.1	136.1 ± 92.3	-3.62046	-3.4944
HSPA1A /// HSPA1B	heat shock 70kDa protein 1A /// heat shock 70kDa protein 1B	202581_at	977.4 ± 382.2	481.1 ± 178.6	-2.03176	-3.49273
MANSC1	MANSC domain containing 1	220945_x_at	869.9 ± 380.3	346.8 ± 220.4	-2.50855	-3.4915
PGRMC2	progesterone receptor membrane component 2	201701_s_at	557.8 ± 109.3	331.9 ± 105.0	-1.681	-3.49121
HMGCS1	3-hydroxy-3-methylglutaryl-CoA synthase 1 (soluble)	221750_at	700.5 ± 496.3	142.8 ± 76.2	-4.90511	-3.48791
RORA	RAR-related orphan receptor A	210479_s_at	657.2 ± 344.1	182.6 ± 194.8	-3.59882	-3.48629
VPS4B	vacuolar protein sorting 4 homolog B (S. cerevisiae)	218171_at	1052.6 ± 262.6	593.3 ± 248.3	-1.77407	-3.48063
DNAJB6 /// TMEM135	DnaJ (Hsp40) homolog, subfamily B, member 6 /// transmembrane protein 135	208810_at	855.2 ± 316.9	441.4 ± 138.9	-1.93774	-3.47894
ZBTB43	zinc finger and BTB domain containing 43	227991_x_at	363.8 ± 107.3	186.5 ± 47.5	-1.95073	-3.47886
HMGCR	3-hydroxy-3-methylglutaryl-CoA reductase	202540_s_at	960.5 ± 516.9	373.2 ± 115.5	-2.57372	-3.47841
MAPK13	mitogen-activated protein kinase 13	210058_at	760.8 ± 258.3	367.4 ± 177.6	-2.07048	-3.47782
CCDC6	coiled-coil domain containing 6	225010_at	1165.2 ± 255.7	690.2 ± 269.4	-1.68818	-3.47739
PCMTD1	protein-L-isoaspartate (D-aspartate) O-methyltransferase domain containing 1	226119_at	875.3 ± 266.1	435.9 ± 225.1	-2.00806	-3.47523
FAM167A	family with sequence similarity 167, member A	226614_s_at	394.2 ± 148.1	172.0 ± 63.7	-2.29182	-3.47477
OCLN	occludin	227492_at	400.3 ± 130.7	163.8 ± 102.2	-2.44443	-3.47252
SCEL	sciellin	1554921_a_at	357.5 ± 167.8	108.5 ± 80.1	-3.29556	-3.47242
ATP2C1	ATPase, Ca++ transporting, type 2C, member 1	211137_s_at	341.2 ± 86.5	169.8 ± 63.1	-2.0091	-3.46951
ITGA2	integrin, alpha 2 (CD49B, alpha 2 subunit of VLA-2 receptor)	227314_at	401.0 ± 160.5	159.6 ± 78.6	-2.51248	-3.46727
HSPB8	heat shock 22kDa protein 8	221667_s_at	1110.2 ± 471.9	496.6 ± 248.6	-2.2355	-3.46683
KLF4	Kruppel-like factor 4 (gut)	220266_s_at	861.7 ± 241.7	360.0 ± 304.9	-2.39377	-3.46605
PVRL4	poliovirus receptor-related 4	223540_at	553.6 ± 207.1	231.9 ± 138.0	-2.38664	-3.46489
TGFA	transforming growth factor, alpha	205016_at	400.1 ± 179.3	148.8 ± 67.9	-2.68877	-3.46486
AQP3	aquaporin 3 (Gill blood group)	203747_at	1013.5 ± 299.2	481.4 ± 303.1	-2.10535	-3.46256
GGT6	gamma-glutamyltransferase 6	236225_at	347.7 ± 172.0	105.0 ± 64.4	-3.31238	-3.46102
ASF1A	ASF1 anti-silencing function 1 homolog A (S. cerevisiae)	203427_at	338.8 ± 51.3	163.9 ± 87.7	-2.06756	-3.46004
DSG1	desmoglein 1	206642_at	3703.6 ± 1883.4	1213.0 ± 1281.2	-3.05324	-3.45641
BNIPL	BCL2/adenovirus E1B 19kD interacting protein like	236534_at	613.8 ± 322.2	183.0 ± 163.2	-3.35421	-3.45564
HR	hairless homolog (mouse)	210086_at	387.3 ± 87.9	216.5 ± 62.1	-1.7894	-3.45544
KCTD11	potassium channel tetramerisation domain containing 11	235857_at	285.7 ± 36.6	156.8 ± 52.0	-1.82154	-3.45444
C1orf116	chromosome 1 open reading frame 116	228865_at	433.2 ± 174.1	166.5 ± 100.5	-2.60125	-3.45331
CAST	calpastatin	207467_x_at	1776.8 ± 537.9	1094.0 ± 274.9	-1.62409	-3.4508
BBOX1	butyrobetaine (gamma), 2-oxoglutarate dioxygenase (gamma-butyrobetaine hydroxylase) 1	205363_at	634.1 ± 375.9	163.6 ± 154.2	-3.8754	-3.45071
IRX5	iroquois homeobox 5	210239_at	482.7 ± 236.9	175.1 ± 79.3	-2.75732	-3.44977
ATG2A	ATG2 autophagy related 2 homolog A (S. cerevisiae)	213300_at	505.6 ± 99.3	326.1 ± 62.5	-1.55035	-3.44893
LYPLA1	lysophospholipase I	203007_x_at	2172.1 ± 744.4	1255.4 ± 371.8	-1.73015	-3.44577
DUOXA1	dual oxidase maturation factor 1	1554648_a_at	460.2 ± 269.4	129.8 ± 63.0	-3.54506	-3.44336
DHCR24	24-dehydrocholesterol reductase	200862_at	3224.6 ± 2386.6	797.9 ± 318.8	-4.04165	-3.44324
SPRR1A	small proline-rich protein 1A	213796_at	7288.1 ± 3507.4	2813.6 ± 2262.7	-2.59029	-3.44197
SDCBP2	syndecan binding protein (syntenin) 2	233565_s_at	697.3 ± 271.9	344.3 ± 109.5	-2.02561	-3.43726
KRT17	keratin 17	205157_s_at	4819.4 ± 3164.6	1349.7 ± 1177.0	-3.57072	-3.43566
SFN	stratifin	33323_r_at	9691.7 ± 2379.1	5288.0 ± 2998.4	-1.83276	-3.43442
GPC1	glypican 1	202756_s_at	765.4 ± 214.1	449.9 ± 126.9	-1.70123	-3.43054
TMED7	transmembrane emp24 protein transport domain containing 7	214658_at	362.9 ± 78.8	203.5 ± 57.7	-1.78342	-3.43031
BTBD10	BTB (POZ) domain containing 10	223174_at	658.7 ± 122.3	410.0 ± 124.6	-1.60663	-3.42977
ARHGEF12	Rho guanine nucleotide exchange factor (GEF) 12	201334_s_at	1880.4 ± 489.4	1184.1 ± 349.8	-1.58798	-3.42855
MEGF9	multiple EGF-like-domains 9	212830_at	715.5 ± 226.5	379.7 ± 141.9	-1.8843	-3.42657
CKMT1A /// CKMT1B	creatine kinase, mitochondrial 1A /// creatine kinase, mitochondrial 1B	202712_s_at	857.5 ± 562.9	222.2 ± 154.0	-3.85979	-3.42643
VANGL2	vang-like 2 (van gogh, Drosophila)	226029_at	398.7 ± 100.2	186.5 ± 100.7	-2.13724	-3.42584
SPRR4	small proline-rich protein 4	1552620_at	2518.4 ± 1961.4	507.7 ± 335.2	-4.96077	-3.42545
FBXO9	F-box protein 9	212987_at	1440.3 ± 354.8	937.2 ± 233.6	-1.53692	-3.42355
VPS13A	vacuolar protein sorting 13 homolog A (S. cerevisiae)	227988_s_at	462.3 ± 128.4	247.1 ± 82.2	-1.87136	-3.4227
MBOAT2	membrane bound O-acyltransferase domain containing 2	226726_at	746.1 ± 327.2	345.9 ± 109.0	-2.15709	-3.42184
KRT10	keratin 10	207023_x_at	10046.7 ± 988.9	5633.2 ± 3482.6	-1.78348	-3.42089
CA12	carbonic anhydrase XII	214164_x_at	1150.6 ± 403.0	541.7 ± 320.6	-2.12419	-3.42015
COL4A5	collagen, type IV, alpha 5	213110_s_at	474.5 ± 216.7	160.7 ± 123.3	-2.95282	-3.41826
MBOAT2	membrane bound O-acyltransferase domain containing 2	213288_at	679.3 ± 250.9	350.5 ± 102.5	-1.93809	-3.41594
C9orf3	chromosome 9 open reading frame 3	212848_s_at	702.7 ± 234.6	388.6 ± 102.4	-1.80857	-3.40859
BICD2	bicaudal D homolog 2 (Drosophila)	212702_s_at	1381.4 ± 592.9	637.8 ± 312.2	-2.166	-3.40723
TMEM154	transmembrane protein 154	238063_at	641.2 ± 306.2	219.6 ± 177.4	-2.91946	-3.40651
C10orf57	chromosome 10 open reading frame 57	218174_s_at	275.7 ± 143.1	72.6 ± 43.4	-3.79568	-3.40644
HNRNPD	Heterogeneous nuclear ribonucleoprotein D (AU-rich element RNA binding protein 1, 37kDa)	213359_at	581.2 ± 206.5	311.1 ± 65.5	-1.86815	-3.40575
PNLIPRP3	pancreatic lipase-related protein 3	1558846_at	1049.2 ± 878.1	118.1 ± 174.1	-8.8811	-3.40319
DST	dystonin	216918_s_at	1052.3 ± 426.1	484.9 ± 250.8	-2.17022	-3.40283
ALDH3A2	aldehyde dehydrogenase 3 family, member A2	202054_s_at	1323.2 ± 498.3	628.9 ± 346.2	-2.10394	-3.40143
FAM177A1	family with sequence similarity 177, member A1	227029_at	755.3 ± 254.8	385.3 ± 162.2	-1.96029	-3.40017
TMEM40	transmembrane protein 40	222892_s_at	1185.4 ± 592.3	437.4 ± 322.7	-2.71021	-3.39727
C4orf3	chromosome 4 open reading frame 3	224604_at	2431.5 ± 544.6	1469.8 ± 610.2	-1.65433	-3.39461
CYP4F22	cytochrome P450, family 4, subfamily F, polypeptide 22	244692_at	565.6 ± 409.7	111.8 ± 46.1	-5.06045	-3.39233
C3orf58	chromosome 3 open reading frame 58	226464_at	819.8 ± 243.9	417.8 ± 211.5	-1.96236	-3.3907
ANK3	ankyrin 3, node of Ranvier (ankyrin G)	206385_s_at	744.8 ± 413.6	204.2 ± 230.1	-3.64729	-3.38775
FGFR2	fibroblast growth factor receptor 2	208228_s_at	422.9 ± 172.4	157.2 ± 108.4	-2.69068	-3.38441
SFN	stratifin	33322_i_at	12511.9 ± 2456.5	6956.9 ± 4113.6	-1.79849	-3.38338
NDRG2	NDRG family member 2	206453_s_at	1270.3 ± 569.5	592.8 ± 245.4	-2.14301	-3.3827
GPR157	G protein-coupled receptor 157	227970_at	707.0 ± 246.3	342.3 ± 166.0	-2.0657	-3.38269
---	---	228567_at	1020.3 ± 617.5	289.6 ± 271.1	-3.52275	-3.37259
EXPH5	exophilin 5	214734_at	1002.6 ± 456.5	394.3 ± 283.2	-2.54284	-3.36741
GALNT1	UDP-N-acetyl-alpha-D-galactosamine:polypeptide N-acetylgalactosaminyltransferase 1 (GalNAc-T1)	201722_s_at	937.9 ± 266.0	550.9 ± 178.7	-1.70249	-3.36416
TIAM1	T-cell lymphoma invasion and metastasis 1	213135_at	1216.6 ± 518.7	555.9 ± 290.5	-2.18843	-3.36372
CENPT	centromere protein T	218148_at	210.3 ± 47.2	102.6 ± 24.5	-2.05037	-3.35964
IPPK	inositol 1,3,4,5,6-pentakisphosphate 2-kinase	219092_s_at	346.3 ± 90.8	184.2 ± 53.8	-1.87925	-3.35831
FAM135A	family with sequence similarity 135, member A	223497_at	517.9 ± 232.9	197.2 ± 123.0	-2.62679	-3.35727
CD9	CD9 molecule	201005_at	4105.0 ± 928.7	2414.8 ± 1148.8	-1.69996	-3.35495
MAPK13	mitogen-activated protein kinase 13	210059_s_at	388.2 ± 99.7	189.9 ± 90.9	-2.04449	-3.35323
---	---	217521_at	665.9 ± 313.9	254.0 ± 164.4	-2.62121	-3.35103
SOX7	SRY (sex determining region Y)-box 7	228698_at	1059.3 ± 452.5	365.3 ± 395.7	-2.89949	-3.34978
HSPB1	heat shock 27kDa protein 1	201841_s_at	7436.9 ± 2943.4	4229.4 ± 1211.4	-1.75837	-3.34544
MFAP3L	microfibrillar-associated protein 3-like	205442_at	710.3 ± 317.9	284.8 ± 181.5	-2.49439	-3.34255
RREB1	ras responsive element binding protein 1	203704_s_at	810.1 ± 200.5	530.2 ± 102.1	-1.52776	-3.34189
C14orf147	chromosome 14 open reading frame 147	212460_at	547.5 ± 125.9	302.3 ± 125.4	-1.81089	-3.34112
POLR1D	polymerase (RNA) I polypeptide D, 16kDa	224874_at	903.0 ± 230.2	585.7 ± 123.4	-1.54164	-3.34021
C10orf118	chromosome 10 open reading frame 118	227701_at	260.1 ± 81.4	98.9 ± 62.9	-2.63069	-3.33768
TACC2	transforming, acidic coiled-coil containing protein 2	211382_s_at	357.0 ± 136.1	149.1 ± 70.9	-2.39453	-3.33737
TMEM40	transmembrane protein 40	219503_s_at	251.5 ± 81.6	112.5 ± 30.4	-2.23622	-3.33698
BCL2L2	BCL2-like 2	209311_at	553.7 ± 157.7	327.3 ± 72.7	-1.69165	-3.33538
APPL2	adaptor protein, phosphotyrosine interaction, PH domain and leucine zipper containing 2	218218_at	513.2 ± 178.5	265.4 ± 80.0	-1.93401	-3.33534
GLTP	glycolipid transfer protein	219267_at	1006.1 ± 330.7	442.7 ± 338.9	-2.27266	-3.32876
SRD5A1	steroid-5-alpha-reductase, alpha polypeptide 1 (3-oxo-5 alpha-steroid delta 4-dehydrogenase alpha 1)	204675_at	1009.5 ± 797.4	186.1 ± 125.9	-5.42396	-3.32827
DEFB1	defensin, beta 1	210397_at	1308.9 ± 965.3	287.7 ± 268.1	-4.55005	-3.32676
MFSD5	major facilitator superfamily domain containing 5	212861_at	814.4 ± 141.2	499.1 ± 189.9	-1.63194	-3.32651
EI24	etoposide induced 2.4 mRNA	208289_s_at	869.7 ± 337.3	486.4 ± 70.2	-1.78819	-3.32646
CSDA	cold shock domain protein A	201161_s_at	2950.1 ± 800.4	1767.2 ± 706.8	-1.66936	-3.32359
NBEAL2	neurobeachin-like 2	212443_at	376.1 ± 108.5	211.1 ± 37.3	-1.78112	-3.32165
SPRR1B	small proline-rich protein 1B	205064_at	7700.3 ± 2520.4	3865.1 ± 2483.3	-1.99225	-3.31725
HIP1R	huntingtin interacting protein 1 related	209558_s_at	449.9 ± 141.0	246.3 ± 59.3	-1.82649	-3.31564
GSTA4	glutathione S-transferase alpha 4	202967_at	1917.5 ± 627.3	1033.6 ± 492.7	-1.85526	-3.31559
CSNK1A1	casein kinase 1, alpha 1	208866_at	668.9 ± 295.9	306.9 ± 111.9	-2.1797	-3.3144
SMAP1	small ArfGAP 1	218137_s_at	1019.1 ± 215.3	641.7 ± 214.4	-1.58811	-3.30913
TP63	tumor protein p63	211194_s_at	519.8 ± 275.8	166.3 ± 128.0	-3.12628	-3.30868
PALLD	palladin, cytoskeletal associated protein	200897_s_at	2208.2 ± 718.4	1194.0 ± 578.7	-1.84937	-3.3074
NIPAL1	NIPA-like domain containing 1	232158_x_at	154.6 ± 57.5	44.5 ± 15.5	-3.47174	-3.30403
LRBA	LPS-responsive vesicle trafficking, beach and anchor containing	212692_s_at	644.4 ± 226.6	367.6 ± 58.0	-1.753	-3.30385
PERP	PERP, TP53 apoptosis effector	236009_at	570.2 ± 336.2	156.6 ± 147.2	-3.64074	-3.30339
BCL11B	B-cell CLL/lymphoma 11B (zinc finger protein)	222895_s_at	1118.9 ± 458.0	381.2 ± 451.8	-2.93504	-3.30271
LOC729082	Hypothetical protein LOC729082	225225_at	1500.5 ± 350.8	983.9 ± 276.6	-1.52505	-3.30253
SGPL1	sphingosine-1-phosphate lyase 1	212322_at	892.2 ± 209.7	542.4 ± 188.5	-1.64505	-3.30217
F11R	F11 receptor	223000_s_at	1550.5 ± 520.7	788.4 ± 435.9	-1.96666	-3.30082
KCNK6	potassium channel, subfamily K, member 6	223658_at	242.8 ± 65.5	115.4 ± 35.6	-2.10398	-3.29939
OVOL1	ovo-like 1(Drosophila)	229396_at	820.8 ± 321.6	376.1 ± 213.2	-2.18208	-3.29211
IKBKB	inhibitor of kappa light polypeptide gene enhancer in B-cells, kinase beta	209341_s_at	652.7 ± 138.1	406.6 ± 122.4	-1.60518	-3.28965
BTG3	BTG family, member 3	205548_s_at	752.2 ± 137.8	496.2 ± 133.9	-1.51593	-3.28775
IDS	iduronate 2-sulfatase	212223_at	651.1 ± 139.1	394.8 ± 133.4	-1.64918	-3.28736
SREK1IP1	SREK1-interacting protein 1	1553581_s_at	717.4 ± 257.5	387.4 ± 117.6	-1.85201	-3.2846
RAB18	RAB18, member RAS oncogene family	224377_s_at	1199.8 ± 320.8	709.8 ± 271.8	-1.69023	-3.2828
ARID1B	AT rich interactive domain 1B (SWI1-like)	225181_at	638.5 ± 162.1	387.9 ± 108.9	-1.64598	-3.28243
PDCD4	programmed cell death 4 (neoplastic transformation inhibitor)	202731_at	840.1 ± 298.4	392.3 ± 239.8	-2.14133	-3.27757
CDA	cytidine deaminase	205627_at	467.6 ± 286.7	133.3 ± 76.1	-3.50826	-3.2764
BNIP3L	BCL2/adenovirus E1B 19kDa interacting protein 3-like	221479_s_at	2541.4 ± 957.9	1405.7 ± 525.2	-1.80797	-3.27438
MALL	mal, T-cell differentiation protein-like	209373_at	659.6 ± 245.9	327.7 ± 137.3	-2.01303	-3.27163
SUCLG2	succinate-CoA ligase, GDP-forming, beta subunit	214835_s_at	675.4 ± 183.1	416.4 ± 100.0	-1.62193	-3.27015
GNAI1	guanine nucleotide binding protein (G protein), alpha inhibiting activity polypeptide 1	227692_at	892.2 ± 379.8	366.6 ± 269.8	-2.43342	-3.26841
SMARCA2	SWI/SNF related, matrix associated, actin dependent regulator of chromatin, subfamily a, member 2	206542_s_at	606.0 ± 126.0	345.8 ± 147.1	-1.75213	-3.26789
MACF1	microtubule-actin crosslinking factor 1	208634_s_at	2062.1 ± 649.7	1319.4 ± 286.6	-1.56289	-3.26686
SH3RF2	SH3 domain containing ring finger 2	243582_at	519.0 ± 223.6	176.5 ± 173.6	-2.93996	-3.26684
NLRX1	NLR family member X1	219680_at	614.1 ± 168.4	375.3 ± 86.9	-1.63626	-3.26532
TNS4	tensin 4	230398_at	457.6 ± 127.6	230.3 ± 110.4	-1.98681	-3.26493
EXPH5	exophilin 5	213929_at	460.1 ± 280.6	117.4 ± 109.7	-3.91935	-3.26472
KCTD1	potassium channel tetramerisation domain containing 1	226245_at	698.1 ± 205.3	357.3 ± 185.7	-1.95348	-3.26406
IRF6	interferon regulatory factor 6	202597_at	1138.8 ± 364.4	539.8 ± 370.4	-2.10955	-3.2544
PIGY	phosphatidylinositol glycan anchor biosynthesis, class Y	224660_at	2243.6 ± 671.7	1450.4 ± 346.6	-1.54687	-3.25431
RAD23B	RAD23 homolog B (S. cerevisiae)	201222_s_at	1399.5 ± 803.6	515.2 ± 320.4	-2.71631	-3.25413
PTGS1	prostaglandin-endoperoxide synthase 1 (prostaglandin G/H synthase and cyclooxygenase)	215813_s_at	692.3 ± 276.2	302.3 ± 190.1	-2.29034	-3.2538
CLPX	ClpX caseinolytic peptidase X homolog (E. coli)	204809_at	360.7 ± 97.5	197.1 ± 56.2	-1.83011	-3.25367
WFDC5	WAP four-disulfide core domain 5	242204_at	1156.8 ± 563.3	431.0 ± 367.7	-2.68389	-3.25169
RAB40C	RAB40C, member RAS oncogene family	227698_s_at	308.4 ± 74.2	157.0 ± 62.0	-1.96432	-3.24912
CD24	CD24 molecule	208650_s_at	1142.8 ± 709.5	342.2 ± 311.0	-3.33997	-3.24855
FOXQ1	forkhead box Q1	227475_at	786.6 ± 484.4	244.4 ± 173.0	-3.21835	-3.24445
DOCK9	dedicator of cytokinesis 9	212538_at	1006.0 ± 507.9	403.7 ± 249.5	-2.49181	-3.24109
MFSD6	major facilitator superfamily domain containing 6	225325_at	1130.7 ± 413.4	606.5 ± 241.0	-1.86429	-3.23999
TMEM19	transmembrane protein 19	229126_at	514.2 ± 153.0	287.8 ± 88.9	-1.78683	-3.23874
SLC38A2	solute carrier family 38, member 2	220924_s_at	2932.9 ± 613.2	1806.7 ± 792.2	-1.62333	-3.23373
---	---	238827_at	663.6 ± 359.6	246.3 ± 135.6	-2.69471	-3.22901
ZDHHC13	zinc finger, DHHC-type containing 13	219296_at	322.8 ± 128.0	139.1 ± 52.1	-2.32011	-3.22574
RAB3D	RAB3D, member RAS oncogene family	225001_at	852.0 ± 288.6	453.9 ± 193.9	-1.87707	-3.22502
CTSL2	cathepsin L2	210074_at	2372.4 ± 1757.3	581.9 ± 564.1	-4.0768	-3.22481
RHOD	ras homolog gene family, member D	209885_at	338.8 ± 109.5	155.6 ± 73.7	-2.17699	-3.2247
C9orf16	chromosome 9 open reading frame 16	41047_at	1461.1 ± 551.4	815.6 ± 270.4	-1.79146	-3.22319
SLK	STE20-like kinase	206874_s_at	586.7 ± 131.8	319.8 ± 154.9	-1.83484	-3.22285
SMPDL3A	sphingomyelin phosphodiesterase, acid-like 3A	213624_at	1156.6 ± 556.4	496.1 ± 290.1	-2.33114	-3.21781
YES1	v-yes-1 Yamaguchi sarcoma viral oncogene homolog 1	202932_at	597.8 ± 128.4	351.8 ± 135.0	-1.69932	-3.21635
BEX2	brain expressed X-linked 2	224367_at	578.9 ± 212.0	290.4 ± 118.3	-1.99317	-3.21616
C19orf33	chromosome 19 open reading frame 33	223631_s_at	1377.9 ± 989.9	345.8 ± 326.5	-3.98422	-3.21577
TET2	tet oncogene family member 2	227624_at	322.1 ± 110.6	144.9 ± 65.0	-2.2234	-3.21468
FOXO3	forkhead box O3	224891_at	1607.3 ± 313.5	1064.5 ± 348.1	-1.50984	-3.21199
SLC15A1	solute carrier family 15 (oligopeptide transporter), member 1	207254_at	359.5 ± 226.6	91.3 ± 55.9	-3.9372	-3.2095
CAPNS2	calpain, small subunit 2	223832_s_at	835.8 ± 478.5	283.8 ± 213.4	-2.94472	-3.20775
DNASE1L2	deoxyribonuclease I-like 2	207192_at	517.9 ± 325.6	159.2 ± 68.3	-3.25272	-3.20683
C4orf3	chromosome 4 open reading frame 3	224605_at	1215.6 ± 243.4	741.2 ± 314.8	-1.64021	-3.20573
---	---	232541_at	725.7 ± 448.4	182.4 ± 239.0	-3.97948	-3.20465
---	---	1559776_at	981.7 ± 311.3	480.7 ± 304.9	-2.04199	-3.20422
UBE2G1	ubiquitin-conjugating enzyme E2G 1 (UBC7 homolog, yeast)	226005_at	541.2 ± 135.6	342.9 ± 69.4	-1.57846	-3.20413
NDFIP2	Nedd4 family interacting protein 2	224801_at	461.5 ± 110.2	226.2 ± 134.9	-2.04048	-3.20296
BCL11A	B-cell CLL/lymphoma 11A (zinc finger protein)	1559078_at	304.3 ± 162.5	94.1 ± 50.7	-3.23512	-3.20099
JUB	jub, ajuba homolog (Xenopus laevis)	225806_at	329.0 ± 102.4	131.2 ± 98.8	-2.50677	-3.20054
CLN8	ceroid-lipofuscinosis, neuronal 8 (epilepsy, progressive with mental retardation)	229958_at	327.5 ± 119.7	147.0 ± 60.5	-2.22706	-3.20038
PDLIM1	PDZ and LIM domain 1	208690_s_at	2327.7 ± 683.2	1348.2 ± 605.7	-1.7266	-3.19313
SDR16C5	short chain dehydrogenase/reductase family 16C, member 5	238017_at	1462.3 ± 943.0	429.9 ± 419.6	-3.40153	-3.19238
SPTLC3	serine palmitoyltransferase, long chain base subunit 3	227752_at	342.9 ± 188.5	105.7 ± 63.9	-3.24449	-3.19143
AEBP2	AE binding protein 2	225889_at	560.0 ± 226.0	272.0 ± 103.9	-2.05888	-3.19016
HLF	hepatic leukemia factor	204753_s_at	239.8 ± 78.2	90.8 ± 59.2	-2.64078	-3.18816
AACS	acetoacetyl-CoA synthetase	218434_s_at	1051.4 ± 655.5	382.6 ± 146.8	-2.74781	-3.18727
SLC25A43	solute carrier family 25, member 43	1557411_s_at	436.2 ± 182.7	197.5 ± 77.4	-2.20851	-3.18537
CYB5R2	cytochrome b5 reductase 2	220230_s_at	409.9 ± 224.4	145.0 ± 57.6	-2.82613	-3.18526
DUSP7	dual specificity phosphatase 7	213848_at	561.2 ± 184.9	308.1 ± 99.2	-1.82144	-3.18489
INADL	InaD-like (Drosophila)	223681_s_at	242.4 ± 117.9	70.0 ± 50.7	-3.46343	-3.18416
HSPC159	galectin-related protein	219998_at	425.8 ± 147.1	210.6 ± 84.4	-2.02211	-3.18311
CYB5A	cytochrome b5 type A (microsomal)	215726_s_at	1470.7 ± 1027.3	449.0 ± 243.0	-3.27554	-3.18255
---	---	243871_at	246.3 ± 144.9	57.0 ± 38.4	-4.32292	-3.18234
PPP2R3A	protein phosphatase 2, regulatory subunit B'', alpha	209633_at	714.4 ± 173.5	405.0 ± 180.7	-1.76407	-3.18214
ELOVL1	elongation of very long chain fatty acids (FEN1/Elo2, SUR4/Elo3, yeast)-like 1	57163_at	1129.1 ± 559.8	526.0 ± 192.7	-2.14674	-3.18175
COL7A1	collagen, type VII, alpha 1	204136_at	429.0 ± 164.4	211.4 ± 66.0	-2.02933	-3.1809
HECA	headcase homolog (Drosophila)	218603_at	1023.8 ± 210.1	592.6 ± 290.0	-1.7275	-3.18066
ASAP3	ArfGAP with SH3 domain, ankyrin repeat and PH domain 3	222236_s_at	510.0 ± 109.8	286.1 ± 125.0	-1.78298	-3.1773
DUOX1	dual oxidase 1	215800_at	224.9 ± 107.8	72.1 ± 26.1	-3.12076	-3.17637
---	---	241397_at	318.2 ± 178.2	91.5 ± 62.3	-3.47977	-3.17501
ISOC1	isochorismatase domain containing 1	218170_at	735.5 ± 450.2	259.2 ± 110.6	-2.83771	-3.17313
EFNA3	ephrin-A3	210132_at	550.7 ± 100.5	326.7 ± 130.3	-1.68593	-3.17241
DUOXA1	dual oxidase maturation factor 1	1555404_a_at	303.9 ± 115.3	140.9 ± 36.9	-2.1571	-3.17226
DBI	diazepam binding inhibitor (GABA receptor modulator, acyl-CoA binding protein)	211070_x_at	5764.7 ± 1535.3	3809.4 ± 1154.4	-1.5133	-3.17133
TSPYL1	TSPY-like 1	221493_at	1211.3 ± 195.4	767.0 ± 311.0	-1.57926	-3.17018
MARVELD2	MARVEL domain containing 2	235141_at	253.6 ± 83.9	103.7 ± 56.6	-2.44461	-3.16751
MYCBP	c-myc binding protein	203359_s_at	369.0 ± 67.7	235.3 ± 49.7	-1.56788	-3.16524
CCND2	cyclin D2	200953_s_at	1097.7 ± 468.0	479.5 ± 336.3	-2.28937	-3.16493
DBI	diazepam binding inhibitor (GABA receptor modulator, acyl-CoA binding protein)	209389_x_at	3612.7 ± 1093.1	2276.1 ± 733.4	-1.58723	-3.16289
---	---	233302_at	432.9 ± 261.5	121.6 ± 99.0	-3.55984	-3.16285
CARD18	caspase recruitment domain family, member 18	231733_at	1337.9 ± 1037.7	266.5 ± 364.6	-5.01974	-3.16232
BICD2	bicaudal D homolog 2 (Drosophila)	213154_s_at	1504.3 ± 636.1	723.2 ± 402.4	-2.08022	-3.16097
GLRX	glutaredoxin (thioltransferase)	206662_at	1921.8 ± 832.2	924.2 ± 514.1	-2.0794	-3.16045
OGFRL1	opioid growth factor receptor-like 1	226810_at	889.0 ± 334.9	408.4 ± 272.3	-2.17695	-3.15905
EPS8L1	EPS8-like 1	221655_x_at	324.8 ± 107.8	159.5 ± 54.3	-2.03609	-3.15893
COL17A1	collagen, type XVII, alpha 1	204636_at	548.8 ± 184.2	215.5 ± 203.2	-2.54638	-3.15856
TPD52L1	tumor protein D52-like 1	203786_s_at	1458.1 ± 658.3	631.4 ± 445.6	-2.30953	-3.15838
SPTLC1	serine palmitoyltransferase, long chain base subunit 1	202277_at	1390.6 ± 406.4	868.8 ± 264.5	-1.60059	-3.15613
ANKRD57	ankyrin repeat domain 57	227034_at	1254.3 ± 622.2	553.5 ± 295.5	-2.26624	-3.15478
EPHA4	EPH receptor A4	227449_at	474.1 ± 266.0	156.5 ± 106.4	-3.02933	-3.15257
PLEKHA1	pleckstrin homology domain containing, family A (phosphoinositide binding specific) member 1	219024_at	586.4 ± 129.8	336.3 ± 144.2	-1.74401	-3.15173
OXR1	oxidation resistance 1	222553_x_at	614.0 ± 184.7	316.1 ± 163.3	-1.94211	-3.15162
CYP26B1	cytochrome P450, family 26, subfamily B, polypeptide 1	219825_at	488.3 ± 138.8	247.1 ± 128.6	-1.9763	-3.14928
MGST1	microsomal glutathione S-transferase 1	224918_x_at	3662.3 ± 2712.0	947.3 ± 971.5	-3.86595	-3.14878
GAPVD1	GTPase activating protein and VPS9 domains 1	212802_s_at	710.0 ± 226.0	434.3 ± 87.8	-1.63478	-3.14817
TM9SF3	transmembrane 9 superfamily member 3	217758_s_at	1050.8 ± 253.1	675.7 ± 207.0	-1.55513	-3.14652
PRDM1	PR domain containing 1, with ZNF domain	228964_at	923.7 ± 295.6	421.0 ± 326.5	-2.19379	-3.14641
FAM84A	family with sequence similarity 84, member A	234331_s_at	494.5 ± 313.2	136.9 ± 111.5	-3.61065	-3.14547
BCL11B	B-cell CLL/lymphoma 11B (zinc finger protein)	219528_s_at	572.4 ± 289.2	201.1 ± 168.9	-2.84569	-3.14482
JMJD7-PLA2G4B /// PLA2G4B	JMJD7-PLA2G4B readthrough /// phospholipase A2, group IVB (cytosolic)	219095_at	334.6 ± 97.7	182.1 ± 46.9	-1.83717	-3.14439
SLC16A10	solute carrier family 16, member 10 (aromatic amino acid transporter)	222939_s_at	341.5 ± 153.6	133.1 ± 69.5	-2.56556	-3.14352
LANCL1	LanC lantibiotic synthetase component C-like 1 (bacterial)	202020_s_at	1406.9 ± 477.6	848.6 ± 245.5	-1.65793	-3.14085
---	---	226885_at	324.5 ± 125.7	127.6 ± 83.9	-2.54307	-3.1405
FOSL2	FOS-like antigen 2	225262_at	1120.0 ± 381.8	560.0 ± 338.3	-2.00001	-3.1379
LASS3	LAG1 homolog, ceramide synthase 3	1554253_a_at	721.6 ± 431.2	245.8 ± 162.2	-2.93561	-3.13555
VEZT	vezatin, adherens junctions transmembrane protein	223090_x_at	426.6 ± 134.4	241.1 ± 56.0	-1.76945	-3.13415
ESRP2	epithelial splicing regulatory protein 2	219395_at	425.5 ± 210.1	166.7 ± 82.0	-2.55193	-3.13233
AK3	adenylate kinase 3	224151_s_at	341.1 ± 74.2	185.2 ± 73.8	-1.84195	-3.13131
PTPRK	protein tyrosine phosphatase, receptor type, K	203038_at	762.7 ± 257.7	390.9 ± 201.9	-1.95133	-3.12904
DGKA	diacylglycerol kinase, alpha 80kDa	203385_at	437.6 ± 97.8	253.1 ± 91.6	-1.72902	-3.12875
FCGBP	Fc fragment of IgG binding protein	203240_at	706.7 ± 421.9	250.7 ± 137.5	-2.81888	-3.1283
CXADR	coxsackie virus and adenovirus receptor	203917_at	2305.8 ± 845.1	949.5 ± 956.8	-2.42853	-3.12745
ZHX1	zinc fingers and homeoboxes 1	223214_s_at	364.1 ± 146.3	169.9 ± 55.4	-2.14303	-3.12633
TM9SF3	transmembrane 9 superfamily member 3	222399_s_at	1687.5 ± 360.9	1119.3 ± 364.4	-1.50756	-3.12606
RORA	RAR-related orphan receptor A	210426_x_at	640.9 ± 345.8	200.5 ± 215.5	-3.19654	-3.12538
PPP3CA	protein phosphatase 3, catalytic subunit, alpha isozyme	202429_s_at	756.5 ± 224.5	441.0 ± 157.3	-1.7154	-3.12098
ECHDC2	enoyl CoA hydratase domain containing 2	218552_at	923.7 ± 492.2	420.8 ± 106.1	-2.19523	-3.1206
CD109	CD109 molecule	226545_at	1403.5 ± 387.4	766.2 ± 427.5	-1.83176	-3.12026
C12orf29	chromosome 12 open reading frame 29	213701_at	502.4 ± 220.5	216.1 ± 119.0	-2.32463	-3.11805
HS3ST6	heparan sulfate (glucosamine) 3-O-sulfotransferase 6	239547_at	210.6 ± 104.2	60.6 ± 34.1	-3.47364	-3.11742
C17orf39	chromosome 17 open reading frame 39	228452_at	357.2 ± 84.0	207.6 ± 59.4	-1.72026	-3.11728
SLTM	SAFB-like, transcription modulator	217828_at	750.9 ± 220.2	469.7 ± 111.3	-1.59852	-3.1159
CA6	carbonic anhydrase VI	206873_at	1134.1 ± 892.5	234.1 ± 280.5	-4.84493	-3.1135
RNF39	ring finger protein 39	219916_s_at	459.3 ± 164.8	225.7 ± 100.4	-2.0353	-3.11294
BTAF1	BTAF1 RNA polymerase II, B-TFIID transcription factor-associated, 170kDa (Mot1 homolog, S. cerevisiae)	209430_at	378.6 ± 141.6	187.3 ± 58.8	-2.02182	-3.1122
CDSN	corneodesmosin	206193_s_at	2516.2 ± 900.2	965.7 ± 1147.0	-2.60553	-3.10793
SEPT10	septin 10	212698_s_at	1325.3 ± 418.6	811.5 ± 252.1	-1.63308	-3.10726
TMPRSS13	transmembrane protease, serine 13	223659_at	327.1 ± 71.3	179.8 ± 67.1	-1.81954	-3.10725
CLINT1	clathrin interactor 1	201769_at	1302.7 ± 463.6	765.5 ± 238.1	-1.7018	-3.1059
LARP4B	La ribonucleoprotein domain family, member 4B	208953_at	690.4 ± 194.8	427.6 ± 113.3	-1.61483	-3.10541
CEBPA	CCAAT/enhancer binding protein (C/EBP), alpha	204039_at	1097.6 ± 378.5	529.0 ± 358.0	-2.07507	-3.10531
EHF	ets homologous factor	225645_at	1981.8 ± 1242.9	579.9 ± 711.5	-3.4173	-3.105
LAD1	ladinin 1	203287_at	978.8 ± 266.9	462.1 ± 363.8	-2.11792	-3.104
SERPINB7	serpin peptidase inhibitor, clade B (ovalbumin), member 7	206421_s_at	1746.6 ± 1115.6	528.2 ± 566.8	-3.3066	-3.10396
SEMA3C	sema domain, immunoglobulin domain (Ig), short basic domain, secreted, (semaphorin) 3C	203789_s_at	1676.8 ± 479.0	930.3 ± 499.8	-1.80251	-3.10384
ZFP36L2	zinc finger protein 36, C3H type-like 2	201368_at	3175.9 ± 684.0	1967.2 ± 894.1	-1.61443	-3.10117
DENND2C	DENN/MADD domain containing 2C	230769_at	344.6 ± 150.8	136.0 ± 78.4	-2.53333	-3.09973
CA12	carbonic anhydrase XII	203963_at	1734.8 ± 803.5	743.5 ± 561.5	-2.33332	-3.0968
JMY	junction mediating and regulatory protein, p53 cofactor	226352_at	691.7 ± 261.3	337.9 ± 179.8	-2.04694	-3.0967
ABHD5	abhydrolase domain containing 5	213805_at	684.1 ± 528.1	153.5 ± 110.9	-4.45736	-3.09444
DSC2	desmocollin 2	226817_at	1935.9 ± 994.2	740.3 ± 669.6	-2.6152	-3.09439
CLIC3	chloride intracellular channel 3	219529_at	791.6 ± 469.6	264.4 ± 217.3	-2.99435	-3.09114
VDR	vitamin D (1,25- dihydroxyvitamin D3) receptor	204254_s_at	464.4 ± 157.7	237.6 ± 100.1	-1.95424	-3.0889
TMEM30B	transmembrane protein 30B	213285_at	286.4 ± 99.1	110.8 ± 82.9	-2.58581	-3.0864
MAST4	microtubule associated serine/threonine kinase family member 4	40016_g_at	775.6 ± 400.3	340.9 ± 143.9	-2.27477	-3.08224
TNKS2	tankyrase, TRF1-interacting ankyrin-related ADP-ribose polymerase 2	218228_s_at	449.6 ± 147.2	242.1 ± 83.0	-1.85705	-3.0813
---	---	243383_at	369.3 ± 137.5	189.9 ± 44.6	-1.94454	-3.07832
CNFN	cornifelin	224329_s_at	2773.0 ± 2104.2	776.9 ± 573.9	-3.56944	-3.07566
RIOK3	RIO kinase 3 (yeast)	202131_s_at	402.7 ± 90.3	242.0 ± 71.6	-1.66405	-3.07476
BCL6	B-cell CLL/lymphoma 6	203140_at	1361.4 ± 598.4	680.0 ± 323.0	-2.00198	-3.07358
ALDH3A2	aldehyde dehydrogenase 3 family, member A2	210544_s_at	579.9 ± 197.4	305.4 ± 132.0	-1.89884	-3.07208
KDSR	3-ketodihydrosphingosine reductase	229850_at	367.5 ± 99.5	172.9 ± 106.4	-2.12551	-3.06911
XG	Xg blood group	1554062_at	525.3 ± 245.7	174.9 ± 193.2	-3.00281	-3.06681
NIPSNAP3A	nipsnap homolog 3A (C. elegans)	224436_s_at	605.8 ± 230.4	297.5 ± 149.5	-2.03632	-3.06509
PPCS	phosphopantothenoylcysteine synthetase	218341_at	518.2 ± 95.9	345.5 ± 83.3	-1.50015	-3.06353
PSAPL1	prosaposin-like 1 (gene/pseudogene)	1564333_a_at	2513.2 ± 2072.5	624.3 ± 318.0	-4.02574	-3.06269
CAMK1D /// LOC283070	calcium/calmodulin-dependent protein kinase ID /// hypothetical LOC283070	226382_at	422.1 ± 134.0	186.6 ± 133.0	-2.26207	-3.06136
IL20RB	interleukin 20 receptor beta	228575_at	636.3 ± 362.6	214.7 ± 180.8	-2.96357	-3.06023
KIAA1522	KIAA1522	224746_at	763.2 ± 312.4	396.6 ± 150.1	-1.92454	-3.05906
OCIAD2	OCIA domain containing 2	225314_at	565.6 ± 204.5	270.0 ± 156.4	-2.09491	-3.05812
PDZK1IP1	PDZK1 interacting protein 1	219630_at	831.6 ± 391.5	330.8 ± 272.0	-2.51373	-3.05717
PALLD	palladin, cytoskeletal associated protein	200907_s_at	1685.9 ± 747.8	859.4 ± 390.3	-1.96168	-3.05646
PRSS3	protease, serine, 3	213421_x_at	745.5 ± 483.5	260.7 ± 105.5	-2.85985	-3.05475
RBM25	RNA binding motif protein 25	212030_at	440.0 ± 100.1	268.6 ± 79.0	-1.63796	-3.05385
FRMD4B	FERM domain containing 4B	213056_at	604.5 ± 154.8	345.8 ± 147.7	-1.74849	-3.05384
KRT15	keratin 15	204734_at	3224.0 ± 2899.9	604.2 ± 475.0	-5.33632	-3.051
SLC6A14	solute carrier family 6 (amino acid transporter), member 14	219795_at	274.0 ± 174.0	59.4 ± 62.4	-4.6121	-3.05087
DLG1	discs, large homolog 1 (Drosophila)	202514_at	384.4 ± 123.8	209.2 ± 61.0	-1.83788	-3.05016
TTC22	tetratricopeptide repeat domain 22	235651_at	552.2 ± 289.5	185.9 ± 178.2	-2.97003	-3.04943
EFNB2	ephrin-B2	202668_at	1023.6 ± 696.3	340.0 ± 178.3	-3.0106	-3.0494
BOK	BCL2-related ovarian killer	223349_s_at	373.6 ± 99.2	207.8 ± 73.0	-1.79806	-3.04581
PRSS3	protease, serine, 3	207463_x_at	703.4 ± 462.7	237.8 ± 104.2	-2.95811	-3.04552
KCTD1	potassium channel tetramerisation domain containing 1	226246_at	833.2 ± 293.3	459.1 ± 186.6	-1.81462	-3.04538
C15orf48	chromosome 15 open reading frame 48	223484_at	1188.2 ± 818.7	344.6 ± 330.3	-3.44809	-3.04344
IRX4	iroquois homeobox 4	220225_at	216.0 ± 49.4	106.5 ± 39.9	-2.02904	-3.04003
CAT	catalase	201432_at	2483.8 ± 702.2	1449.1 ± 715.8	-1.71399	-3.03992
HOMER2	homer homolog 2 (Drosophila)	217080_s_at	460.3 ± 205.0	196.6 ± 112.2	-2.34153	-3.03847
CRABP2	cellular retinoic acid binding protein 2	202575_at	1979.5 ± 856.9	914.8 ± 642.3	-2.16378	-3.0357
PKP1	plakophilin 1 (ectodermal dysplasia/skin fragility syndrome)	205724_at	467.3 ± 209.1	190.2 ± 129.0	-2.45693	-3.03564
ATG9B	ATG9 autophagy related 9 homolog B (S. cerevisiae)	229252_at	346.0 ± 236.9	88.5 ± 38.0	-3.90954	-3.0356
SPRR1A	small proline-rich protein 1A	214549_x_at	4130.1 ± 2357.9	1677.9 ± 1177.5	-2.46154	-3.03554
ULK1	unc-51-like kinase 1 (C. elegans)	209333_at	309.9 ± 57.3	183.0 ± 56.0	-1.69317	-3.03206
LOC100506168	hypothetical LOC100506168	221768_at	1006.0 ± 344.2	582.0 ± 212.3	-1.72859	-3.03127
SMAGP	small cell adhesion glycoprotein	209679_s_at	510.2 ± 214.1	235.6 ± 121.1	-2.16551	-3.02658
SPNS2	spinster homolog 2 (Drosophila)	225671_at	623.3 ± 321.8	284.7 ± 79.9	-2.18951	-3.02417
CYP2R1	cytochrome P450, family 2, subfamily R, polypeptide 1	227109_at	367.3 ± 149.2	179.7 ± 49.6	-2.04376	-3.0236
THUMPD1	THUMP domain containing 1	213025_at	359.5 ± 78.6	215.5 ± 62.6	-1.66805	-3.02227
SGPP2	sphingosine-1-phosphate phosphatase 2	244780_at	619.2 ± 379.9	169.1 ± 216.6	-3.66227	-3.02187
RUFY3	RUN and FYVE domain containing 3	227802_at	311.9 ± 66.8	179.4 ± 57.1	-1.73865	-3.01766
CALCOCO1	calcium binding and coiled-coil domain 1	209002_s_at	824.4 ± 184.8	540.9 ± 161.0	-1.52404	-3.01735
ZNF273	zinc finger protein 273	215239_x_at	186.3 ± 68.8	73.1 ± 25.0	-2.54816	-3.01426
GRAMD1C	GRAM domain containing 1C	219313_at	238.9 ± 160.5	49.9 ± 28.4	-4.78685	-3.00855
PTPN3	protein tyrosine phosphatase, non-receptor type 3	227944_at	246.2 ± 97.4	106.8 ± 34.6	-2.30481	-3.00529
SUSD4	sushi domain containing 4	219389_at	434.3 ± 189.7	207.2 ± 70.6	-2.09664	-3.00422
EPB41L4B	erythrocyte membrane protein band 4.1 like 4B	220161_s_at	407.0 ± 210.3	152.8 ± 94.1	-2.6639	-3.00247
RNASE7	ribonuclease, RNase A family, 7	233488_at	250.3 ± 130.0	79.6 ± 48.2	-3.14571	-3.00241
CSNK2A2	casein kinase 2, alpha prime polypeptide	224922_at	725.7 ± 321.7	387.2 ± 87.3	-1.8741	-3.00216
FBXL16	F-box and leucine-rich repeat protein 16	227641_at	408.2 ± 147.9	203.1 ± 87.0	-2.00992	-3.00142
FGFBP1	fibroblast growth factor binding protein 1	205014_at	768.4 ± 434.2	312.3 ± 159.6	-2.46049	-2.99855
WDR26	WD repeat domain 26	224897_at	817.8 ± 262.0	485.4 ± 164.1	-1.68483	-2.99854
ARHGAP32	Rho GTPase activating protein 32	229648_at	278.4 ± 157.0	93.8 ± 24.8	-2.96804	-2.99642
MAP7	microtubule-associated protein 7	215471_s_at	272.2 ± 122.4	106.0 ± 51.9	-2.56817	-2.99605
VSNL1	visinin-like 1	203798_s_at	227.9 ± 116.0	68.1 ± 48.9	-3.34544	-2.99317
GRAMD3	GRAM domain containing 3	218706_s_at	508.3 ± 202.1	269.2 ± 77.7	-1.88844	-2.99301
LOC400027	hypothetical LOC400027	226413_at	278.8 ± 51.2	167.3 ± 43.3	-1.66674	-2.99249
TRAPPC8	trafficking protein particle complex 8	207305_s_at	1388.8 ± 401.4	902.5 ± 257.3	-1.5388	-2.99035
CAMK1D	calcium/calmodulin-dependent protein kinase ID	235626_at	722.3 ± 240.9	347.9 ± 238.2	-2.07592	-2.98938
SH3YL1	SH3 domain containing, Ysc84-like 1 (S. cerevisiae)	204019_s_at	1042.8 ± 405.6	538.4 ± 282.3	-1.93685	-2.98024
FOXN3	forkhead box N3	222494_at	1145.6 ± 192.1	748.2 ± 291.0	-1.53115	-2.97978
H2AFJ	H2A histone family, member J	224301_x_at	2240.7 ± 804.7	1381.3 ± 413.7	-1.62213	-2.97853
AIM1L	absent in melanoma 1-like	220289_s_at	277.0 ± 152.5	96.6 ± 27.9	-2.8681	-2.97841
H2AFJ	H2A histone family, member J	225245_x_at	2142.7 ± 777.5	1286.5 ± 440.9	-1.66555	-2.97747
TM7SF2	transmembrane 7 superfamily member 2	210130_s_at	691.9 ± 519.8	198.4 ± 64.1	-3.48722	-2.97702
RABGAP1	RAB GTPase activating protein 1	213313_at	667.1 ± 146.5	442.5 ± 118.6	-1.50772	-2.97672
HSPA4L	heat shock 70kDa protein 4-like	205543_at	271.8 ± 138.5	96.4 ± 47.4	-2.81988	-2.97573
PTGS1	prostaglandin-endoperoxide synthase 1 (prostaglandin G/H synthase and cyclooxygenase)	238669_at	458.5 ± 220.3	194.1 ± 103.9	-2.36176	-2.97426
ATP8B1	ATPase, aminophospholipid transporter, class I, type 8B, member 1	226302_at	209.4 ± 80.6	76.2 ± 48.8	-2.74684	-2.96988
TTC39B	Tetratricopeptide repeat domain 39B	232000_at	164.3 ± 94.2	34.3 ± 20.1	-4.78896	-2.9673
KRT10	keratin 10	210633_x_at	11856.8 ± 937.6	7826.8 ± 3687.1	-1.51489	-2.96663
MKNK2	MAP kinase interacting serine/threonine kinase 2	223199_at	1208.0 ± 513.3	641.6 ± 269.6	-1.88276	-2.96572
EEF2K	eukaryotic elongation factor-2 kinase	225546_at	618.5 ± 136.2	356.0 ± 171.7	-1.73734	-2.96486
ME1	malic enzyme 1, NADP(+)-dependent, cytosolic	204058_at	655.8 ± 530.1	139.5 ± 133.0	-4.70273	-2.96415
MAP3K9	mitogen-activated protein kinase kinase kinase 9	213927_at	200.3 ± 88.8	72.6 ± 27.2	-2.75899	-2.96346
EPN3	epsin 3	220318_at	235.9 ± 113.3	86.7 ± 33.1	-2.71998	-2.9609
KIAA0182	KIAA0182	212057_at	737.5 ± 140.7	482.6 ± 161.2	-1.52835	-2.96047
FAM83C	family with sequence similarity 83, member C	1556793_a_at	820.5 ± 505.2	262.8 ± 266.7	-3.1223	-2.95917
ME1	malic enzyme 1, NADP(+)-dependent, cytosolic	204059_s_at	1822.9 ± 1351.5	558.4 ± 410.9	-3.26417	-2.95626
GALNT1	UDP-N-acetyl-alpha-D-galactosamine:polypeptide N-acetylgalactosaminyltransferase 1 (GalNAc-T1)	201724_s_at	735.2 ± 300.3	395.7 ± 139.7	-1.85784	-2.95248
DEGS2	degenerative spermatocyte homolog 2, lipid desaturase (Drosophila)	236496_at	261.2 ± 101.8	121.6 ± 32.8	-2.14758	-2.95177
SLC35A2	solute carrier family 35 (UDP-galactose transporter), member A2	209326_at	337.5 ± 120.5	184.0 ± 30.7	-1.83431	-2.95042
RPS6KB2	ribosomal protein S6 kinase, 70kDa, polypeptide 2	203777_s_at	444.9 ± 145.9	270.2 ± 33.2	-1.64669	-2.95042
RALGAPA1	Ral GTPase activating protein, alpha subunit 1 (catalytic)	214855_s_at	292.3 ± 72.5	162.1 ± 53.8	-1.80364	-2.94654
ALOXE3	arachidonate lipoxygenase 3	222383_s_at	208.8 ± 60.7	81.2 ± 59.1	-2.57126	-2.9465
VPS13D	vacuolar protein sorting 13 homolog D (S. cerevisiae)	212326_at	324.0 ± 63.1	196.9 ± 57.1	-1.64571	-2.94205
RAB18	RAB18, member RAS oncogene family	224787_s_at	1248.3 ± 357.3	722.6 ± 356.3	-1.7275	-2.9395
MARCH3	membrane-associated ring finger (C3HC4) 3	213256_at	362.5 ± 172.4	155.9 ± 65.0	-2.32492	-2.9385
SCIN	scinderin	1552365_at	438.4 ± 409.4	41.7 ± 67.9	-10.5163	-2.93725
SETD7	SET domain containing (lysine methyltransferase) 7	224928_at	1043.8 ± 221.6	646.5 ± 283.9	-1.61452	-2.93511
SOX7	SRY (sex determining region Y)-box 7	224013_s_at	287.8 ± 144.2	88.3 ± 89.4	-3.26125	-2.93432
CA13	carbonic anhydrase XIII	231270_at	236.4 ± 139.1	69.8 ± 27.3	-3.38812	-2.93372
ELL2	elongation factor, RNA polymerase II, 2	226099_at	754.3 ± 332.2	347.2 ± 219.4	-2.17241	-2.93267
TMEM54	transmembrane protein 54	225536_at	691.7 ± 251.8	388.1 ± 140.8	-1.78247	-2.93194
ZNF662	zinc finger protein 662	228538_at	291.5 ± 160.7	97.7 ± 57.5	-2.98378	-2.92894
RB1CC1	RB1-inducible coiled-coil 1	202033_s_at	971.6 ± 360.5	517.2 ± 263.3	-1.8787	-2.9289
CDC42EP4	CDC42 effector protein (Rho GTPase binding) 4	214721_x_at	516.0 ± 130.2	323.5 ± 92.9	-1.59516	-2.92781
RPS24	Ribosomal protein S24	1555878_at	312.7 ± 159.4	119.3 ± 59.0	-2.62038	-2.92661
CCNC	cyclin C	201955_at	1231.0 ± 415.1	744.5 ± 260.7	-1.65356	-2.92372
PALMD	palmdelphin	218736_s_at	881.1 ± 529.8	320.2 ± 254.4	-2.75226	-2.92113
CLDN4	claudin 4	201428_at	320.1 ± 73.3	171.8 ± 77.9	-1.86344	-2.91985
CDS1	CDP-diacylglycerol synthase (phosphatidate cytidylyltransferase) 1	226187_at	281.5 ± 88.0	142.0 ± 54.7	-1.98307	-2.91967
ERMP1	endoplasmic reticulum metallopeptidase 1	222603_at	315.3 ± 151.2	133.4 ± 47.7	-2.36327	-2.91832
KRT1	keratin 1	205900_at	15252.2 ± 1603.8	8385.2 ± 6425.7	-1.81893	-2.91736
SLC31A1	solute carrier family 31 (copper transporters), member 1	235013_at	656.2 ± 184.6	432.1 ± 86.1	-1.51874	-2.91418
TP53INP1	tumor protein p53 inducible nuclear protein 1	225912_at	853.3 ± 158.2	552.1 ± 210.3	-1.54564	-2.90934
CD44	CD44 molecule (Indian blood group)	217523_at	1162.6 ± 533.6	491.8 ± 425.4	-2.36405	-2.90707
TPD52L1	tumor protein D52-like 1	210372_s_at	458.6 ± 260.1	164.6 ± 118.2	-2.78655	-2.90451
MGST1	microsomal glutathione S-transferase 1	1565162_s_at	1738.5 ± 1591.4	307.2 ± 418.9	-5.65966	-2.90312
MGST1	microsomal glutathione S-transferase 1	231736_x_at	3267.9 ± 2788.7	782.2 ± 775.8	-4.17766	-2.90143
ETF1	eukaryotic translation termination factor 1	201573_s_at	1011.8 ± 318.3	632.8 ± 196.8	-1.5988	-2.89997
KIF21A	kinesin family member 21A	226003_at	270.0 ± 148.7	91.8 ± 46.4	-2.93969	-2.89695
PIGN	phosphatidylinositol glycan anchor biosynthesis, class N	219048_at	273.9 ± 91.1	145.0 ± 32.9	-1.88842	-2.89622
KRT75	keratin 75	207065_at	448.6 ± 339.4	118.5 ± 45.2	-3.78575	-2.8962
RAB5A	RAB5A, member RAS oncogene family	209089_at	2136.5 ± 695.1	1412.4 ± 350.5	-1.51267	-2.89518
C16orf70	chromosome 16 open reading frame 70	223440_at	388.2 ± 81.9	256.4 ± 50.6	-1.51396	-2.89502
SRPK1	SRSF protein kinase 1	202200_s_at	1028.0 ± 461.7	547.2 ± 203.9	-1.87867	-2.89195
SLC16A10	solute carrier family 16, member 10 (aromatic amino acid transporter)	219915_s_at	220.4 ± 95.2	80.8 ± 49.0	-2.7277	-2.89148
KPNA4	karyopherin alpha 4 (importin alpha 3)	213567_at	413.0 ± 93.2	267.9 ± 60.2	-1.54149	-2.8913
C10orf57	chromosome 10 open reading frame 57	222545_s_at	504.7 ± 256.0	240.8 ± 52.7	-2.09624	-2.8911
PTPLB	protein tyrosine phosphatase-like (proline instead of catalytic arginine), member b	212640_at	915.6 ± 465.2	448.3 ± 170.0	-2.04246	-2.89037
FBXW7	F-box and WD repeat domain containing 7	229419_at	303.5 ± 137.4	123.6 ± 69.2	-2.45504	-2.88845
FOXN1	forkhead box N1	1558687_a_at	396.6 ± 265.1	112.6 ± 92.2	-3.52134	-2.88698
ALOXE3	arachidonate lipoxygenase 3	207708_at	292.8 ± 50.5	174.3 ± 57.3	-1.67967	-2.88675
PPA2	pyrophosphatase (inorganic) 2	1556285_s_at	514.8 ± 113.5	340.0 ± 86.0	-1.51435	-2.88666
FAM162A	family with sequence similarity 162, member A	224345_x_at	2952.9 ± 1392.4	1623.1 ± 564.9	-1.81929	-2.88662
UBE3A	ubiquitin protein ligase E3A	213291_s_at	582.2 ± 172.6	373.8 ± 76.4	-1.5575	-2.88632
RCOR1	REST corepressor 1	212612_at	396.1 ± 134.8	228.1 ± 49.1	-1.73658	-2.88588
KIAA1468	KIAA1468	225508_at	450.7 ± 205.4	214.0 ± 85.8	-2.10571	-2.88543
PKP3	plakophilin 3	209872_s_at	399.2 ± 202.9	158.5 ± 97.4	-2.51949	-2.88536
AADACL2	arylacetamide deacetylase-like 2	240420_at	703.8 ± 593.4	145.7 ± 152.1	-4.83023	-2.88489
UEVLD	UEV and lactate/malate dehyrogenase domains	220775_s_at	303.6 ± 55.3	167.6 ± 75.2	-1.81157	-2.88443
PEX3	peroxisomal biogenesis factor 3	203970_s_at	422.6 ± 267.4	146.8 ± 65.4	-2.87912	-2.88379
---	---	230176_at	355.0 ± 103.5	196.8 ± 70.9	-1.80406	-2.88274
CCDC64	coiled-coil domain containing 64	228320_x_at	299.0 ± 100.0	155.4 ± 51.2	-1.92394	-2.88002
SPAG1	sperm associated antigen 1	210117_at	220.0 ± 145.5	50.5 ± 30.6	-4.3592	-2.87994
COL7A1	collagen, type VII, alpha 1	217312_s_at	522.9 ± 254.9	235.9 ± 116.5	-2.21647	-2.87931
HLA-DQB2	major histocompatibility complex, class II, DQ beta 2	215536_at	707.8 ± 396.1	264.5 ± 223.5	-2.67627	-2.87601
DGAT2	diacylglycerol O-acyltransferase 2	226064_s_at	1753.3 ± 1685.5	308.9 ± 221.4	-5.67653	-2.87597
MYLK	myosin light chain kinase	224823_at	1713.9 ± 693.9	837.1 ± 592.3	-2.04737	-2.87174
DDR1	discoidin domain receptor tyrosine kinase 1	207169_x_at	878.8 ± 286.0	533.7 ± 182.2	-1.64647	-2.87041
FERMT1	fermitin family member 1	218796_at	512.3 ± 155.2	248.1 ± 173.4	-2.06493	-2.86997
TMTC3	transmembrane and tetratricopeptide repeat containing 3	226604_at	464.3 ± 206.7	214.9 ± 111.0	-2.16095	-2.86938
DMD	dystrophin	203881_s_at	349.3 ± 176.4	139.6 ± 76.0	-2.50187	-2.86814
ASPH	aspartate beta-hydroxylase	210896_s_at	582.3 ± 208.8	338.7 ± 98.0	-1.71934	-2.8662
USP15	ubiquitin specific peptidase 15	210681_s_at	542.5 ± 195.6	310.9 ± 92.8	-1.7449	-2.86538
DHCR7	7-dehydrocholesterol reductase	201790_s_at	969.6 ± 789.9	272.2 ± 100.7	-3.56174	-2.86118
ENSA	endosulfine alpha	228851_s_at	383.8 ± 124.5	207.9 ± 79.9	-1.84644	-2.86046
ASPH	aspartate beta-hydroxylase	209135_at	664.4 ± 236.8	402.8 ± 95.6	-1.64935	-2.85642
KLC3	kinesin light chain 3	239853_at	607.6 ± 311.2	248.9 ± 180.6	-2.44064	-2.85575
---	---	236069_at	250.4 ± 56.9	145.0 ± 37.0	-1.72709	-2.8543
C10orf58	chromosome 10 open reading frame 58	224435_at	2037.4 ± 1276.6	891.9 ± 361.2	-2.28432	-2.85244
STARD5	StAR-related lipid transfer (START) domain containing 5	213820_s_at	404.0 ± 137.6	215.1 ± 87.9	-1.8781	-2.85243
RHOT1	ras homolog gene family, member T1	218323_at	593.5 ± 238.4	340.7 ± 73.0	-1.74209	-2.85
ARHGEF4	Rho guanine nucleotide exchange factor (GEF) 4	205109_s_at	335.2 ± 179.1	124.3 ± 77.6	-2.69723	-2.84849
BLMH	bleomycin hydrolase	202179_at	1029.5 ± 517.9	485.5 ± 264.4	-2.12081	-2.84794
---	---	235427_at	260.8 ± 85.1	128.5 ± 51.5	-2.02865	-2.84777
AFF1	AF4/FMR2 family, member 1	201924_at	1323.2 ± 408.2	829.9 ± 296.7	-1.59445	-2.8476
KIAA1370	KIAA1370	225327_at	542.6 ± 166.2	285.6 ± 160.3	-1.90002	-2.84746
CHMP4C	chromatin modifying protein 4C	226803_at	546.3 ± 253.7	185.8 ± 234.8	-2.94109	-2.84705
CYB5A	cytochrome b5 type A (microsomal)	207843_x_at	1976.1 ± 1545.1	643.0 ± 296.7	-3.0732	-2.84615
DDI2	DNA-damage inducible 1 homolog 2 (S. cerevisiae)	225780_at	495.0 ± 181.3	270.9 ± 100.0	-1.82742	-2.84493
HIGD1A	HIG1 hypoxia inducible domain family, member 1A	221896_s_at	1716.0 ± 517.5	1126.8 ± 341.4	-1.52287	-2.84373
PRDX2	peroxiredoxin 2	39729_at	2402.3 ± 1244.4	1210.7 ± 539.0	-1.98425	-2.84336
TEAD3	TEA domain family member 3	209454_s_at	303.4 ± 47.6	173.0 ± 74.6	-1.75447	-2.84224
C10orf58	chromosome 10 open reading frame 58	232662_x_at	618.0 ± 188.2	376.8 ± 121.4	-1.64001	-2.84
SUDS3	suppressor of defective silencing 3 homolog (S. cerevisiae)	224974_at	273.8 ± 80.4	155.5 ± 32.6	-1.76093	-2.83591
PTGS1	prostaglandin-endoperoxide synthase 1 (prostaglandin G/H synthase and cyclooxygenase)	205128_x_at	746.2 ± 316.6	372.0 ± 204.4	-2.00589	-2.83567
LRRFIP2	leucine rich repeat (in FLII) interacting protein 2	218364_at	501.1 ± 147.4	302.4 ± 95.8	-1.65732	-2.8338
CYB5A	cytochrome b5 type A (microsomal)	209366_x_at	2223.0 ± 1756.3	717.1 ± 351.2	-3.09999	-2.83377
CHIC2	cysteine-rich hydrophobic domain 2	219492_at	743.0 ± 246.0	437.1 ± 166.8	-1.69981	-2.83371
ZNF91	zinc finger protein 91	206059_at	1362.7 ± 876.1	553.7 ± 286.0	-2.46108	-2.83366
ERCC1	excision repair cross-complementing rodent repair deficiency, complementation group 1 (includes overlapping antisense sequence)	228131_at	464.2 ± 104.4	276.0 ± 114.3	-1.68192	-2.83087
KRT6B	keratin 6B	213680_at	12287.5 ± 4088.6	6907.3 ± 4154.4	-1.77892	-2.83076
OTUB2	OTU domain, ubiquitin aldehyde binding 2	222878_s_at	261.1 ± 159.9	82.2 ± 34.6	-3.17537	-2.83026
KLHL18	kelch-like 18 (Drosophila)	212882_at	323.5 ± 68.2	212.6 ± 35.3	-1.52152	-2.83017
TMEM41A	transmembrane protein 41A	225991_at	411.8 ± 129.9	252.3 ± 45.0	-1.63174	-2.8291
FAM162A	family with sequence similarity 162, member A	223193_x_at	3295.9 ± 1572.3	1817.9 ± 664.7	-1.81299	-2.82852
NMT2	N-myristoyltransferase 2	205005_s_at	185.9 ± 51.8	82.2 ± 40.5	-2.26208	-2.82768
TANK	TRAF family member-associated NFKB activator	209451_at	564.3 ± 117.1	325.0 ± 168.0	-1.73613	-2.82727
SH3GLB2	SH3-domain GRB2-like endophilin B2	218813_s_at	296.7 ± 68.5	173.9 ± 54.1	-1.70651	-2.82589
TFAP2C	transcription factor AP-2 gamma (activating enhancer binding protein 2 gamma)	205287_s_at	309.7 ± 141.6	137.9 ± 54.6	-2.24558	-2.82503
SCNN1B	sodium channel, nonvoltage-gated 1, beta	205464_at	277.5 ± 131.5	110.3 ± 60.3	-2.51516	-2.82368
FBXO45	F-box protein 45	225099_at	820.1 ± 414.7	401.6 ± 166.7	-2.04185	-2.8231
SDCCAG1	serologically defined colon cancer antigen 1	218649_x_at	502.7 ± 121.9	317.7 ± 99.1	-1.58241	-2.82186
LOC100132247 /// LOC348162 /// LOC613037 /// LOC728888 /// NPIPL3	similar to Uncharacterized protein KIAA0220 /// hypothetical protein 348162 /// nuclear pore complex interacting protein pseudogene /// nuclear pore complex-interacting protein-like 3-like /// nuclear pore complex interacting protein-like 3	211996_s_at	885.2 ± 308.0	534.7 ± 177.9	-1.65543	-2.82025
NT5DC1	5'-nucleotidase domain containing 1	223178_s_at	320.1 ± 80.2	170.9 ± 81.1	-1.87294	-2.8201
ABHD12B	abhydrolase domain containing 12B	237974_at	289.5 ± 223.3	61.8 ± 34.5	-4.68585	-2.81887
KIF5B	kinesin family member 5B	224662_at	1658.2 ± 452.9	1077.7 ± 391.7	-1.53868	-2.81595
FAM59A	family with sequence similarity 59, member A	219377_at	327.5 ± 95.3	173.4 ± 77.3	-1.88824	-2.81535
PDCD4	programmed cell death 4 (neoplastic transformation inhibitor)	212593_s_at	2179.5 ± 595.8	1318.1 ± 660.5	-1.65344	-2.81134
XKRX	XK, Kell blood group complex subunit-related, X-linked	230349_at	184.9 ± 57.5	83.3 ± 32.7	-2.2203	-2.81133
FAM132A	family with sequence similarity 132, member A	243292_at	199.8 ± 81.8	80.1 ± 35.7	-2.49288	-2.81002
AK3	adenylate kinase 3	224655_at	1947.1 ± 559.9	1190.6 ± 551.4	-1.63534	-2.80976
ENDOU	endonuclease, polyU-specific	206605_at	443.0 ± 348.3	111.6 ± 67.1	-3.96932	-2.80773
SLAIN2	SLAIN motif family, member 2	224844_at	538.5 ± 203.6	287.2 ± 126.7	-1.87481	-2.8067
MTCH2	mitochondrial carrier homolog 2 (C. elegans)	222403_at	490.6 ± 157.7	291.2 ± 89.3	-1.68499	-2.80543
FAM162A	family with sequence similarity 162, member A	220942_x_at	3020.7 ± 1160.6	1907.6 ± 531.6	-1.58349	-2.80388
GNAI1	guanine nucleotide binding protein (G protein), alpha inhibiting activity polypeptide 1	209576_at	542.6 ± 255.7	245.0 ± 149.2	-2.21497	-2.80226
SERPINB2	serpin peptidase inhibitor, clade B (ovalbumin), member 2	204614_at	910.6 ± 387.0	416.6 ± 326.3	-2.18559	-2.80172
CSAD	cysteine sulfinic acid decarboxylase	221139_s_at	261.8 ± 74.8	147.5 ± 35.5	-1.77533	-2.8013
STAM	signal transducing adaptor molecule (SH3 domain and ITAM motif) 1	203544_s_at	841.7 ± 336.8	501.9 ± 123.0	-1.67714	-2.79782
CWH43	cell wall biogenesis 43 C-terminal homolog (S. cerevisiae)	220724_at	338.0 ± 251.7	81.7 ± 67.7	-4.13699	-2.79675
ATP10D	ATPase, class V, type 10D	213238_at	612.9 ± 314.1	275.8 ± 151.9	-2.22241	-2.79548
PDCD6IP	programmed cell death 6 interacting protein	222394_at	533.7 ± 166.9	319.5 ± 105.5	-1.67056	-2.79506
H1F0	H1 histone family, member 0	208886_at	1339.3 ± 212.8	875.8 ± 383.9	-1.52913	-2.79498
TPRG1	tumor protein p63 regulated 1	229764_at	561.4 ± 344.2	192.8 ± 173.3	-2.9113	-2.79472
PRKCI	protein kinase C, iota	213518_at	544.9 ± 250.8	278.3 ± 97.3	-1.95812	-2.79452
PAPD7	PAP associated domain containing 7	202466_at	663.1 ± 257.0	391.0 ± 99.9	-1.69591	-2.79341
HOPX	HOP homeobox	1566140_at	271.2 ± 174.3	85.3 ± 27.4	-3.18105	-2.79256
ALDH3B2	aldehyde dehydrogenase 3 family, member B2	204941_s_at	657.7 ± 583.2	142.2 ± 82.3	-4.62434	-2.79205
LOC645638	WDNM1-like pseudogene	229566_at	681.6 ± 299.0	327.5 ± 200.0	-2.08136	-2.7863
IL20RA	interleukin 20 receptor, alpha	219115_s_at	243.9 ± 184.8	48.1 ± 37.4	-5.07335	-2.78553
NLRX1	NLR family member X1	1553695_a_at	272.2 ± 76.5	158.8 ± 32.4	-1.71373	-2.78542
SEMA3F	sema domain, immunoglobulin domain (Ig), short basic domain, secreted, (semaphorin) 3F	35666_at	444.3 ± 126.0	277.3 ± 71.2	-1.60216	-2.78457
CELSR2	cadherin, EGF LAG seven-pass G-type receptor 2 (flamingo homolog, Drosophila)	36499_at	842.5 ± 259.5	490.1 ± 230.6	-1.71907	-2.78352
DGAT2	diacylglycerol O-acyltransferase 2	224327_s_at	2102.7 ± 2074.4	395.2 ± 256.0	-5.32119	-2.78332
SYNGR2	synaptogyrin 2	201079_at	1283.1 ± 125.9	843.8 ± 384.8	-1.52061	-2.78144
CTNNBIP1	catenin, beta interacting protein 1	203081_at	807.2 ± 215.0	457.2 ± 255.6	-1.76563	-2.78119
GOLGA6L5 /// GOLGA6L9	golgin A6 family-like 5 (pseudogene) /// golgin A6 family-like 9	213212_x_at	456.4 ± 219.4	217.7 ± 87.5	-2.09673	-2.78033
OXCT1	3-oxoacid CoA transferase 1	202780_at	731.1 ± 328.2	388.9 ± 146.6	-1.87968	-2.77929
CDSN	corneodesmosin	206192_at	2501.5 ± 799.2	1014.0 ± 1308.0	-2.46693	-2.77921
UBQLN1	ubiquilin 1	222991_s_at	415.1 ± 182.9	218.4 ± 47.4	-1.90038	-2.77899
ACAP2	ArfGAP with coiled-coil, ankyrin repeat and PH domains 2	212476_at	666.2 ± 216.0	419.9 ± 108.2	-1.58653	-2.77876
ETS2	v-ets erythroblastosis virus E26 oncogene homolog 2 (avian)	201329_s_at	383.0 ± 84.2	228.6 ± 88.1	-1.6751	-2.7777
TYRP1	tyrosinase-related protein 1	205694_at	8836.0 ± 2351.3	4411.4 ± 4002.8	-2.00299	-2.77702
CSNK1A1	casein kinase 1, alpha 1	208867_s_at	1037.9 ± 346.6	617.1 ± 260.8	-1.68174	-2.77419
THRSP	thyroid hormone responsive	229476_s_at	2732.5 ± 3071.4	228.2 ± 424.3	-11.9744	-2.77248
ATP2C2	ATPase, Ca++ transporting, type 2C, member 2	206043_s_at	222.7 ± 80.1	107.0 ± 33.2	-2.08169	-2.77197
LRBA	LPS-responsive vesicle trafficking, beach and anchor containing	214109_at	293.4 ± 82.3	170.9 ± 43.9	-1.71704	-2.77082
MAP4K5	mitogen-activated protein kinase kinase kinase kinase 5	203552_at	371.6 ± 111.4	209.2 ± 79.8	-1.77616	-2.76932
HAL	histidine ammonia-lyase	206643_at	1963.9 ± 1184.9	725.9 ± 752.3	-2.70552	-2.769
KIAA1671	KIAA1671	225525_at	750.0 ± 290.5	387.6 ± 223.5	-1.93489	-2.76838
ELOVL1	elongation of very long chain fatty acids (FEN1/Elo2, SUR4/Elo3, yeast)-like 1	218028_at	1025.3 ± 488.7	547.6 ± 201.1	-1.87238	-2.76831
PHLDB3	pleckstrin homology-like domain, family B, member 3	1557948_at	285.3 ± 66.5	174.6 ± 41.2	-1.63433	-2.76775
GJB5	gap junction protein, beta 5, 31.1kDa	206156_at	206.8 ± 83.3	86.7 ± 38.5	-2.38672	-2.76694
TMEM123	transmembrane protein 123	211967_at	2061.7 ± 477.3	1239.6 ± 690.0	-1.66324	-2.76581
MPZL2	myelin protein zero-like 2	203780_at	828.4 ± 610.8	251.7 ± 232.2	-3.2919	-2.7646
RNF128	ring finger protein 128	219263_at	339.9 ± 225.5	99.1 ± 85.6	-3.42938	-2.76411
TRPS1	trichorhinophalangeal syndrome I	218502_s_at	465.1 ± 236.7	212.0 ± 95.9	-2.19423	-2.76353
VAV3	vav 3 guanine nucleotide exchange factor	218807_at	591.5 ± 232.7	267.4 ± 214.6	-2.21179	-2.76321
UCHL3	ubiquitin carboxyl-terminal esterase L3 (ubiquitin thiolesterase)	204616_at	1547.1 ± 748.2	842.7 ± 303.4	-1.83593	-2.76316
BICD2	bicaudal D homolog 2 (Drosophila)	209203_s_at	944.8 ± 656.4	362.6 ± 154.3	-2.60587	-2.7621
EIF4E	eukaryotic translation initiation factor 4E	201437_s_at	451.8 ± 167.3	247.0 ± 93.4	-1.82951	-2.76176
APOOL	apolipoprotein O-like	213282_at	432.3 ± 142.0	257.8 ± 68.1	-1.67677	-2.76089
CD44	CD44 molecule (Indian blood group)	212014_x_at	1737.8 ± 405.5	1156.4 ± 438.9	-1.5027	-2.76084
LONRF1	LON peptidase N-terminal domain and ring finger 1	226038_at	909.8 ± 354.0	519.7 ± 209.8	-1.75075	-2.75597
FAM110C	family with sequence similarity 110, member C	226863_at	395.8 ± 211.9	133.7 ± 143.5	-2.96018	-2.75446
PLCXD1	phosphatidylinositol-specific phospholipase C, X domain containing 1	218951_s_at	756.8 ± 199.0	435.4 ± 233.1	-1.73812	-2.75442
ARFGEF1	ADP-ribosylation factor guanine nucleotide-exchange factor 1(brefeldin A-inhibited)	202956_at	574.4 ± 207.8	347.0 ± 85.4	-1.6552	-2.75387
USP25	ubiquitin specific peptidase 25	220419_s_at	459.5 ± 101.4	282.5 ± 108.5	-1.62675	-2.75207
---	---	233388_at	299.9 ± 193.7	97.3 ± 47.0	-3.0813	-2.74956
GJB6	gap junction protein, beta 6, 30kDa	231771_at	3418.3 ± 1355.2	1541.2 ± 1524.2	-2.21789	-2.74911
NAA50	N(alpha)-acetyltransferase 50, NatE catalytic subunit	222393_s_at	431.2 ± 107.2	276.8 ± 73.0	-1.55756	-2.74834
USP38	ubiquitin specific peptidase 38	223288_at	532.3 ± 228.7	279.1 ± 110.5	-1.90729	-2.74794
HIPK3	homeodomain interacting protein kinase 3	226297_at	3172.6 ± 808.5	2062.3 ± 876.2	-1.53836	-2.7465
LAD1	ladinin 1	216641_s_at	642.0 ± 336.5	288.4 ± 166.7	-2.22614	-2.74622
BAZ1A	bromodomain adjacent to zinc finger domain, 1A	217986_s_at	570.1 ± 218.6	318.7 ± 120.0	-1.78896	-2.74609
DOCK9	dedicator of cytokinesis 9	232874_at	251.6 ± 125.9	97.9 ± 49.8	-2.57	-2.74282
AP1G2	adaptor-related protein complex 1, gamma 2 subunit	201613_s_at	508.9 ± 149.2	332.0 ± 65.4	-1.53288	-2.74259
CACNA2D1	calcium channel, voltage-dependent, alpha 2/delta subunit 1	227623_at	281.5 ± 68.6	135.0 ± 89.4	-2.08533	-2.74201
LRIG1	leucine-rich repeats and immunoglobulin-like domains 1	211596_s_at	315.6 ± 137.5	137.1 ± 83.0	-2.30201	-2.74111
FAM59A	family with sequence similarity 59, member A	235065_at	186.1 ± 82.4	71.8 ± 29.1	-2.59076	-2.74106
RNF170	ring finger protein 170	226104_at	427.0 ± 126.0	260.4 ± 75.1	-1.63994	-2.74057
FZD6	frizzled homolog 6 (Drosophila)	203987_at	770.5 ± 206.9	446.0 ± 235.3	-1.72769	-2.73677
PTPN21	protein tyrosine phosphatase, non-receptor type 21	226380_at	406.3 ± 144.0	212.8 ± 101.7	-1.90964	-2.7347
LRIG3	leucine-rich repeats and immunoglobulin-like domains 3	226908_at	232.4 ± 90.4	99.8 ± 55.5	-2.32867	-2.73395
TTC39B	tetratricopeptide repeat domain 39B	242477_at	194.7 ± 99.4	67.8 ± 30.8	-2.86917	-2.73367
RDH11	retinol dehydrogenase 11 (all-trans/9-cis/11-cis)	217776_at	1883.4 ± 1111.6	913.9 ± 338.4	-2.06073	-2.7331
BAG1	BCL2-associated athanogene	229720_at	222.5 ± 90.0	89.3 ± 57.1	-2.49102	-2.7309
PPP6C	protein phosphatase 6, catalytic subunit	225426_at	308.7 ± 72.0	187.3 ± 55.3	-1.64874	-2.73067
RBM4	RNA binding motif protein 4	227979_at	360.7 ± 131.7	190.1 ± 76.9	-1.89776	-2.73056
LGR4	leucine-rich repeat-containing G protein-coupled receptor 4	218326_s_at	308.8 ± 168.7	122.2 ± 58.2	-2.52753	-2.73019
PDLIM5	PDZ and LIM domain 5	212412_at	1313.9 ± 596.1	726.4 ± 292.7	-1.80863	-2.72886
---	---	225716_at	1046.7 ± 959.6	246.3 ± 145.3	-4.25009	-2.72199
LOC100506168 /// SFPQ	hypothetical LOC100506168 /// splicing factor proline/glutamine-rich	214016_s_at	1106.1 ± 354.1	727.5 ± 198.2	-1.52043	-2.72095
CXADR	coxsackie virus and adenovirus receptor	239155_at	212.5 ± 76.7	87.5 ± 57.3	-2.42891	-2.72033
PTPN11	protein tyrosine phosphatase, non-receptor type 11	212610_at	1576.1 ± 531.4	1044.6 ± 270.4	-1.50884	-2.71976
LOC100507455	hypothetical LOC100507455	1556194_a_at	186.0 ± 123.9	43.1 ± 26.9	-4.31859	-2.71948
LAMA3	laminin, alpha 3	203726_s_at	362.3 ± 124.6	184.8 ± 95.8	-1.96035	-2.71814
---	---	228156_at	331.6 ± 108.1	161.5 ± 98.0	-2.05376	-2.71705
DSG3	desmoglein 3	205595_at	984.3 ± 573.8	407.2 ± 306.5	-2.41749	-2.71514
KPNA6	karyopherin alpha 6 (importin alpha 7)	226976_at	308.4 ± 64.7	202.5 ± 38.5	-1.52322	-2.71453
MAP2	microtubule-associated protein 2	225540_at	696.4 ± 428.0	286.2 ± 164.3	-2.4332	-2.71257
ENDOD1	endonuclease domain containing 1	212570_at	301.2 ± 113.3	151.2 ± 63.0	-1.9927	-2.71156
SNAI2	snail homolog 2 (Drosophila)	213139_at	1567.8 ± 734.9	876.7 ± 323.6	-1.78827	-2.71042
SRD5A1	steroid-5-alpha-reductase, alpha polypeptide 1 (3-oxo-5 alpha-steroid delta 4-dehydrogenase alpha 1)	211056_s_at	1189.1 ± 1110.9	283.3 ± 102.7	-4.19732	-2.70915
---	---	1559410_at	296.3 ± 193.7	93.1 ± 58.9	-3.18316	-2.70837
PAK6	p21 protein (Cdc42/Rac)-activated kinase 6	219461_at	262.2 ± 86.9	121.2 ± 73.3	-2.16238	-2.70782
SLC5A1	solute carrier family 5 (sodium/glucose cotransporter), member 1	206628_at	215.4 ± 95.6	93.7 ± 27.8	-2.2988	-2.70467
---	---	226831_at	549.3 ± 144.3	326.4 ± 146.2	-1.6826	-2.70365
MAPK6	mitogen-activated protein kinase 6	207121_s_at	1523.0 ± 705.3	855.4 ± 319.6	-1.7805	-2.70364
NOTCH2NL	notch 2 N-terminal like	214722_at	2089.7 ± 656.1	1355.9 ± 489.5	-1.54123	-2.70054
MOBKL1A	MOB1, Mps One Binder kinase activator-like 1A (yeast)	225997_at	511.8 ± 212.3	281.7 ± 94.7	-1.81701	-2.699
USP38	ubiquitin specific peptidase 38	223289_s_at	379.6 ± 120.6	228.4 ± 58.0	-1.66197	-2.6939
DMXL1	Dmx-like 1	203791_at	484.6 ± 217.4	242.1 ± 113.6	-2.00136	-2.69352
REEP3	receptor accessory protein 3	225785_at	518.1 ± 118.7	323.1 ± 126.5	-1.60345	-2.69305
TMEM125	transmembrane protein 125	225822_at	243.5 ± 67.0	135.3 ± 41.5	-1.79921	-2.69276
RBM25	RNA binding motif protein 25	212033_at	1029.8 ± 385.0	639.6 ± 190.7	-1.61016	-2.69074
CPEB4	cytoplasmic polyadenylation element binding protein 4	224831_at	374.5 ± 122.8	197.1 ± 99.9	-1.90044	-2.69071
TM9SF3	transmembrane 9 superfamily member 3	224755_at	820.2 ± 213.1	490.8 ± 244.9	-1.67092	-2.69049
ZBTB7C	zinc finger and BTB domain containing 7C	227782_at	629.6 ± 230.0	297.6 ± 238.7	-2.11573	-2.68958
SYNCRIP	synaptotagmin binding, cytoplasmic RNA interacting protein	217833_at	804.7 ± 153.0	498.0 ± 246.4	-1.61594	-2.68716
ATP11B	ATPase, class VI, type 11B	212536_at	441.4 ± 206.1	220.8 ± 85.2	-1.99952	-2.687
USO1	USO1 vesicle docking protein homolog (yeast)	201832_s_at	1109.4 ± 436.3	681.4 ± 200.2	-1.62818	-2.68683
EFNB2	ephrin-B2	202669_s_at	628.9 ± 388.6	262.1 ± 134.6	-2.39934	-2.68456
MYOF	myoferlin	201798_s_at	1547.9 ± 462.7	902.8 ± 508.7	-1.7145	-2.68439
PPP2R2C	protein phosphatase 2, regulatory subunit B, gamma	228010_at	479.0 ± 358.9	145.2 ± 101.6	-3.2986	-2.68265
SMAD1	SMAD family member 1	227798_at	393.8 ± 151.2	190.1 ± 116.9	-2.07188	-2.68257
CHP2	calcineurin B homologous protein 2	206149_at	392.7 ± 151.9	154.9 ± 163.5	-2.53466	-2.68209
TMEM41B	transmembrane protein 41B	212623_at	540.5 ± 271.5	270.5 ± 96.7	-1.99805	-2.68204
PNPLA3	patatin-like phospholipase domain containing 3	233030_at	390.3 ± 230.6	161.9 ± 61.1	-2.4114	-2.68157
SLC16A7	solute carrier family 16, member 7 (monocarboxylic acid transporter 2)	207057_at	686.5 ± 276.1	326.8 ± 247.2	-2.10102	-2.68131
FLNB	filamin B, beta	208613_s_at	469.1 ± 128.9	310.2 ± 64.1	-1.5122	-2.68123
SC5DL	sterol-C5-desaturase (ERG3 delta-5-desaturase homolog, S. cerevisiae)-like	211423_s_at	1021.7 ± 682.3	408.9 ± 242.0	-2.49887	-2.681
TET3	tet oncogene family member 3	235542_at	439.4 ± 151.4	251.1 ± 92.1	-1.74979	-2.68069
FBXW7	F-box and WD repeat domain containing 7	222729_at	493.1 ± 207.7	261.1 ± 108.0	-1.88829	-2.67852
SLK	STE20-like kinase	206875_s_at	959.4 ± 465.3	463.7 ± 294.5	-2.06881	-2.67762
PPP3CA	protein phosphatase 3, catalytic subunit, alpha isozyme	202457_s_at	1106.6 ± 326.2	697.3 ± 282.2	-1.58711	-2.67571
TPBG	trophoblast glycoprotein	203476_at	1243.0 ± 399.5	773.0 ± 314.1	-1.60802	-2.67493
EFS	embryonal Fyn-associated substrate	204400_at	563.3 ± 204.7	269.9 ± 205.5	-2.08707	-2.67464
VAV3	vav 3 guanine nucleotide exchange factor	218806_s_at	328.9 ± 100.0	149.8 ± 118.5	-2.19646	-2.67443
KLK8	kallikrein-related peptidase 8	206125_s_at	1490.3 ± 737.8	699.5 ± 517.7	-2.13057	-2.67427
PCF11	PCF11, cleavage and polyadenylation factor subunit, homolog (S. cerevisiae)	227622_at	587.9 ± 246.2	341.3 ± 83.7	-1.72246	-2.67423
TMEM41B	transmembrane protein 41B	212622_at	600.8 ± 264.2	332.3 ± 107.3	-1.80814	-2.6739
SQLE	squalene epoxidase	209218_at	980.2 ± 304.4	577.4 ± 288.8	-1.69765	-2.67343
RIOK3	RIO kinase 3 (yeast)	202130_at	1214.7 ± 425.7	727.8 ± 318.6	-1.66896	-2.67273
LOC203274	Hypothetical protein LOC203274	232034_at	236.9 ± 148.8	79.3 ± 21.0	-2.98641	-2.66758
ARL4A	ADP-ribosylation factor-like 4A	205020_s_at	881.2 ± 322.2	556.3 ± 147.7	-1.58393	-2.6669
PAQR3	progestin and adipoQ receptor family member III	213372_at	257.1 ± 119.1	111.5 ± 51.5	-2.30536	-2.66658
MYCBP2	MYC binding protein 2	201960_s_at	2042.2 ± 1018.6	1108.5 ± 465.5	-1.84235	-2.6663
PM20D1	peptidase M20 domain containing 1	239929_at	1400.5 ± 1629.2	107.0 ± 200.1	-13.0881	-2.66568
---	---	241300_at	235.6 ± 85.5	113.6 ± 47.9	-2.07363	-2.66562
SREK1IP1	SREK1-interacting protein 1	227288_at	256.9 ± 115.3	114.5 ± 50.3	-2.24283	-2.66444
ELL2	elongation factor, RNA polymerase II, 2	226982_at	530.2 ± 277.2	233.9 ± 149.0	-2.26655	-2.66432
CDH1	cadherin 1, type 1, E-cadherin (epithelial)	201130_s_at	360.2 ± 152.1	158.9 ± 114.8	-2.26624	-2.66123
SERPINB13	serpin peptidase inhibitor, clade B (ovalbumin), member 13	217272_s_at	1833.7 ± 1525.3	518.3 ± 563.3	-3.53767	-2.66017
ARG1	arginase, liver	206177_s_at	2200.5 ± 1395.5	835.9 ± 838.3	-2.6324	-2.65851
ATL3	atlastin GTPase 3	224893_at	1489.6 ± 452.9	973.8 ± 344.1	-1.52959	-2.65776
DDX17	DEAD (Asp-Glu-Ala-Asp) box polypeptide 17	213998_s_at	578.1 ± 131.2	353.0 ± 161.5	-1.63764	-2.65748
KRT77	keratin 77	237120_at	932.5 ± 739.9	256.1 ± 315.2	-3.64092	-2.65456
ACVR2A	activin A receptor, type IIA	228416_at	340.4 ± 137.8	167.1 ± 83.7	-2.03746	-2.65348
ALOX12B	arachidonate 12-lipoxygenase, 12R type	207381_at	738.5 ± 508.1	263.2 ± 212.3	-2.80594	-2.65092
PMVK	phosphomevalonate kinase	203515_s_at	782.7 ± 480.8	371.3 ± 70.9	-2.10808	-2.65082
C2orf55	chromosome 2 open reading frame 55	228067_at	240.7 ± 117.1	102.6 ± 38.6	-2.34652	-2.65004
PTGS1	prostaglandin-endoperoxide synthase 1 (prostaglandin G/H synthase and cyclooxygenase)	205127_at	238.4 ± 56.3	128.0 ± 56.1	-1.86258	-2.64919
EGFR	epidermal growth factor receptor	201984_s_at	398.5 ± 117.8	207.6 ± 125.8	-1.91941	-2.64891
USP31	ubiquitin specific peptidase 31	227256_at	243.0 ± 83.1	121.1 ± 51.7	-2.00672	-2.64767
ZNF706	zinc finger protein 706	218059_at	2080.3 ± 805.3	1384.6 ± 255.9	-1.50248	-2.64766
NDRG2	NDRG family member 2	214279_s_at	413.8 ± 200.5	197.0 ± 92.1	-2.10069	-2.64706
CUL3	cullin 3	201371_s_at	1378.4 ± 545.2	874.3 ± 225.8	-1.57656	-2.64076
KLK1	kallikrein 1	216699_s_at	322.3 ± 80.2	203.2 ± 50.6	-1.58602	-2.63913
VTA1	Vps20-associated 1 homolog (S. cerevisiae)	224437_s_at	542.5 ± 147.2	359.8 ± 91.8	-1.50775	-2.63878
PRSS1 /// TRY6	protease, serine, 1 (trypsin 1) /// trypsinogen C	215395_x_at	336.5 ± 125.9	192.9 ± 38.7	-1.74423	-2.63704
REEP5	receptor accessory protein 5	208873_s_at	1128.0 ± 309.6	690.6 ± 339.6	-1.63328	-2.63658
S100A16	S100 calcium binding protein A16	227998_at	3281.9 ± 980.8	2171.6 ± 822.7	-1.51131	-2.63645
STRN	striatin, calmodulin binding protein	227422_at	352.4 ± 107.2	205.2 ± 71.8	-1.71746	-2.63514
GATA3	GATA binding protein 3	209603_at	186.3 ± 107.9	57.3 ± 33.2	-3.25287	-2.63512
DSC1	desmocollin 1	207324_s_at	4938.8 ± 3325.1	1762.9 ± 2018.6	-2.80146	-2.63473
PANK1	pantothenate kinase 1	226649_at	425.9 ± 352.2	114.7 ± 54.2	-3.71368	-2.63458
PPTC7	PTC7 protein phosphatase homolog (S. cerevisiae)	225213_at	932.8 ± 366.3	562.1 ± 191.7	-1.6594	-2.63373
MAP7	microtubule-associated protein 7	202889_x_at	274.6 ± 110.0	134.4 ± 56.3	-2.04323	-2.63342
DHRS1	dehydrogenase/reductase (SDR family) member 1	213279_at	1087.5 ± 543.2	591.4 ± 215.1	-1.8389	-2.62961
---	---	232338_at	368.0 ± 157.2	166.5 ± 114.7	-2.21046	-2.62858
SLC25A46	solute carrier family 25, member 46	212833_at	770.9 ± 241.6	490.0 ± 166.4	-1.57343	-2.62818
GAL	galanin prepropeptide	214240_at	1950.1 ± 2223.3	206.7 ± 382.7	-9.43284	-2.62777
KIAA0776	KIAA0776	212633_at	558.1 ± 146.6	329.3 ± 161.2	-1.69472	-2.62713
C11orf58	chromosome 11 open reading frame 58	225811_at	554.7 ± 102.7	369.6 ± 128.6	-1.50079	-2.62691
KIF1C	kinesin family member 1C	238477_at	356.2 ± 99.5	207.3 ± 81.7	-1.71809	-2.6265
NEAT1	nuclear paraspeckle assembly transcript 1 (non-protein coding)	214657_s_at	607.8 ± 411.7	230.6 ± 141.4	-2.63588	-2.62614
GULP1	GULP, engulfment adaptor PTB domain containing 1	204237_at	555.8 ± 229.0	289.8 ± 154.1	-1.91767	-2.62542
AKTIP	AKT interacting protein	218373_at	531.3 ± 132.3	346.7 ± 109.6	-1.53262	-2.62525
MAST4	microtubule associated serine/threonine kinase family member 4	210958_s_at	465.3 ± 164.2	272.0 ± 94.6	-1.71105	-2.62483
ARPC5L	actin related protein 2/3 complex, subunit 5-like	226915_s_at	549.1 ± 156.8	352.8 ± 107.0	-1.55617	-2.62432
TNKS1BP1	tankyrase 1 binding protein 1, 182kDa	224792_at	322.5 ± 71.3	204.1 ± 58.6	-1.58051	-2.62317
ANKRD35	ankyrin repeat domain 35	231118_at	283.8 ± 91.9	144.8 ± 73.2	-1.96013	-2.62316
CSNK1A1	casein kinase 1, alpha 1	213086_s_at	1603.5 ± 567.6	1046.8 ± 313.5	-1.53189	-2.6196
C9orf16	chromosome 9 open reading frame 16	204480_s_at	1015.7 ± 477.6	567.6 ± 208.9	-1.78961	-2.61958
---	---	229640_x_at	531.8 ± 193.5	322.6 ± 90.7	-1.64864	-2.61828
ACOX1	acyl-CoA oxidase 1, palmitoyl	227962_at	504.3 ± 208.0	284.9 ± 92.9	-1.7702	-2.61582
DDR1	discoidin domain receptor tyrosine kinase 1	208779_x_at	855.6 ± 305.7	534.5 ± 173.5	-1.60065	-2.61415
PRPF39	PRP39 pre-mRNA processing factor 39 homolog (S. cerevisiae)	220553_s_at	296.8 ± 144.8	141.4 ± 38.0	-2.09841	-2.61366
RANBP6	RAN binding protein 6	213019_at	378.6 ± 128.2	219.7 ± 72.8	-1.72358	-2.61365
CCDC47	coiled-coil domain containing 47	217814_at	635.4 ± 239.9	364.4 ± 154.4	-1.74402	-2.61192
CAST	calpastatin	208908_s_at	1145.2 ± 440.7	733.2 ± 185.2	-1.56195	-2.61091
EMB	embigin	226789_at	906.7 ± 346.5	456.2 ± 341.0	-1.98726	-2.60885
RTN3	reticulon 3	219549_s_at	1282.7 ± 530.6	816.8 ± 169.6	-1.57032	-2.60648
MAOA	monoamine oxidase A	212741_at	555.8 ± 328.2	240.5 ± 133.9	-2.31056	-2.60615
SLC38A1	solute carrier family 38, member 1	224579_at	757.3 ± 360.8	329.1 ± 300.0	-2.30068	-2.60429
NEO1	neogenin 1	204321_at	508.4 ± 187.8	304.9 ± 88.8	-1.66776	-2.60417
SNHG5	small nucleolar RNA host gene 5 (non-protein coding)	225155_at	3955.5 ± 1269.4	2411.8 ± 1260.4	-1.64008	-2.60359
IL18	interleukin 18 (interferon-gamma-inducing factor)	206295_at	597.5 ± 509.4	155.9 ± 142.0	-3.83256	-2.60348
TFAP2C	transcription factor AP-2 gamma (activating enhancer binding protein 2 gamma)	205286_at	1107.0 ± 349.5	576.7 ± 446.2	-1.91942	-2.60234
FDPS	farnesyl diphosphate synthase	201275_at	1913.1 ± 1434.6	788.4 ± 226.9	-2.42649	-2.60145
SUSD4	sushi domain containing 4	223822_at	200.5 ± 115.0	72.6 ± 13.9	-2.75988	-2.60079
MICALL1	MICAL-like 1	55081_at	911.8 ± 491.3	485.6 ± 134.9	-1.87788	-2.60009
SLC44A1	solute carrier family 44, member 1	224596_at	1759.7 ± 748.8	1036.4 ± 428.0	-1.69791	-2.59962
---	---	228441_s_at	161.9 ± 80.0	57.3 ± 23.0	-2.82613	-2.59933
C6orf105	chromosome 6 open reading frame 105	229070_at	746.9 ± 769.7	121.8 ± 137.7	-6.13028	-2.59833
CRYBG3	beta-gamma crystallin domain containing 3	214030_at	504.1 ± 163.8	297.3 ± 121.0	-1.6954	-2.59813
ASS1	argininosuccinate synthase 1	207076_s_at	627.3 ± 216.5	325.2 ± 221.6	-1.92886	-2.59766
PTGER3	prostaglandin E receptor 3 (subtype EP3)	213933_at	557.6 ± 315.5	236.2 ± 166.6	-2.36018	-2.59678
CCNG2	cyclin G2	202770_s_at	471.1 ± 118.5	268.3 ± 146.0	-1.7558	-2.59657
MINK1	misshapen-like kinase 1	214246_x_at	1189.7 ± 400.7	712.6 ± 344.7	-1.6696	-2.59635
DHCR7	7-dehydrocholesterol reductase	201791_s_at	677.3 ± 558.1	218.8 ± 68.8	-3.09571	-2.59365
DAPP1	dual adaptor of phosphotyrosine and 3-phosphoinositides	222859_s_at	236.8 ± 78.0	114.9 ± 60.5	-2.06156	-2.59356
GDPD3	glycerophosphodiester phosphodiesterase domain containing 3	219722_s_at	311.4 ± 165.0	137.5 ± 55.8	-2.26408	-2.59242
NOD2	nucleotide-binding oligomerization domain containing 2	220066_at	306.9 ± 128.8	144.1 ± 81.4	-2.13013	-2.59215
---	---	235305_s_at	338.9 ± 122.5	194.2 ± 54.0	-1.74513	-2.59013
C12orf29	chromosome 12 open reading frame 29	228378_at	237.5 ± 88.2	120.1 ± 42.3	-1.97658	-2.58951
LYPD5	LY6/PLAUR domain containing 5	236039_at	296.4 ± 122.7	151.2 ± 55.2	-1.95991	-2.58631
SLC39A2	solute carrier family 39 (zinc transporter), member 2	220413_at	435.8 ± 113.9	257.9 ± 116.7	-1.68967	-2.58539
PPP4R1	protein phosphatase 4, regulatory subunit 1	201594_s_at	1301.5 ± 488.8	844.5 ± 226.4	-1.54112	-2.58299
TMEM45B	transmembrane protein 45B	226226_at	461.7 ± 278.2	197.3 ± 96.6	-2.33968	-2.58221
ARL5B	ADP-ribosylation factor-like 5B	226345_at	587.8 ± 216.9	345.8 ± 132.2	-1.69963	-2.58145
PTK6	PTK6 protein tyrosine kinase 6	1553114_a_at	565.4 ± 191.9	334.6 ± 137.4	-1.68948	-2.57979
ATP2C1	ATPase, Ca++ transporting, type 2C, member 1	212255_s_at	497.4 ± 148.1	319.1 ± 90.6	-1.55893	-2.57848
ACSBG1	acyl-CoA synthetase bubblegum family member 1	206465_at	1332.9 ± 1576.3	127.9 ± 138.4	-10.4191	-2.57807
IDI1	isopentenyl-diphosphate delta isomerase 1	208881_x_at	1378.9 ± 865.7	678.3 ± 194.8	-2.0328	-2.57496
FOXN3	forkhead box N3	218031_s_at	772.3 ± 173.0	503.0 ± 206.3	-1.53542	-2.57474
PDZK1IP1	PDZK1 interacting protein 1	1553589_a_at	670.0 ± 322.2	302.5 ± 245.1	-2.21498	-2.57414
TMOD3	tropomodulin 3 (ubiquitous)	223077_at	526.4 ± 217.2	286.7 ± 129.0	-1.83596	-2.5737
---	---	228541_x_at	756.5 ± 214.1	500.8 ± 159.4	-1.51053	-2.57281
MREG	melanoregulin	219648_at	939.7 ± 357.1	607.1 ± 140.3	-1.54767	-2.57095
LAMB3	laminin, beta 3	209270_at	432.4 ± 112.3	262.6 ± 108.0	-1.64686	-2.56918
PSMD12	proteasome (prosome, macropain) 26S subunit, non-ATPase, 12	202353_s_at	676.4 ± 227.8	415.8 ± 155.9	-1.62696	-2.56904
C9orf169	chromosome 9 open reading frame 169	1569144_a_at	386.8 ± 213.1	174.0 ± 78.5	-2.22371	-2.56896
SLC31A2	solute carrier family 31 (copper transporters), member 2	204204_at	918.2 ± 386.1	471.5 ± 317.8	-1.94736	-2.56773
KLF5	Kruppel-like factor 5 (intestinal)	209212_s_at	820.4 ± 412.0	345.6 ± 340.9	-2.3735	-2.56615
KIAA1468	KIAA1468	225506_at	349.6 ± 140.5	191.2 ± 62.0	-1.82815	-2.56527
MAF	v-maf musculoaponeurotic fibrosarcoma oncogene homolog (avian)	209348_s_at	1640.5 ± 696.3	884.1 ± 549.9	-1.85556	-2.56475
WWC1	WW and C2 domain containing 1	213085_s_at	246.0 ± 61.2	144.9 ± 43.8	-1.69775	-2.56449
CCDC85C	coiled-coil domain containing 85C	222809_x_at	239.1 ± 66.5	135.8 ± 42.7	-1.76074	-2.56116
FOXN3	forkhead box N3	205022_s_at	741.5 ± 138.3	484.6 ± 208.9	-1.5302	-2.56066
NDUFB8	NADH dehydrogenase (ubiquinone) 1 beta subcomplex, 8, 19kDa	214241_at	261.7 ± 56.9	159.7 ± 49.0	-1.63889	-2.56028
TSPAN5	tetraspanin 5	225387_at	419.4 ± 139.5	241.5 ± 100.5	-1.73706	-2.55963
SENP6	SUMO1/sentrin specific peptidase 6	202318_s_at	600.2 ± 150.8	385.2 ± 147.6	-1.55814	-2.55952
ELL3 /// SERINC4	elongation factor RNA polymerase II-like 3 /// serine incorporator 4	219517_at	336.8 ± 105.5	202.1 ± 58.5	-1.66601	-2.55867
PPA1	pyrophosphatase (inorganic) 1	217848_s_at	3142.6 ± 982.7	2064.1 ± 825.3	-1.52248	-2.5545
CCDC6	coiled-coil domain containing 6	204716_at	340.3 ± 124.1	183.9 ± 79.1	-1.85069	-2.55368
SORD	sorbitol dehydrogenase	201563_at	983.8 ± 603.3	451.5 ± 243.3	-2.17871	-2.55331
USP15	ubiquitin specific peptidase 15	209475_at	344.1 ± 121.4	194.3 ± 70.0	-1.77072	-2.55291
DSC2	desmocollin 2	204751_x_at	536.4 ± 421.9	162.6 ± 142.5	-3.29978	-2.55277
MUC1	mucin 1, cell surface associated	213693_s_at	406.8 ± 236.2	181.8 ± 73.3	-2.23777	-2.5522
FLRT3	fibronectin leucine rich transmembrane protein 3	222853_at	417.0 ± 330.7	122.8 ± 88.1	-3.39454	-2.55199
GRIP1	glutamate receptor interacting protein 1	235957_at	155.4 ± 83.3	50.0 ± 24.4	-3.10698	-2.55155
PAK6	p21 protein (Cdc42/Rac)-activated kinase 6	1555310_a_at	397.2 ± 107.1	217.1 ± 126.8	-1.82941	-2.55097
USP14	ubiquitin specific peptidase 14 (tRNA-guanine transglycosylase)	226567_at	668.2 ± 214.3	436.0 ± 122.4	-1.53261	-2.55
POF1B	premature ovarian failure, 1B	1555383_a_at	287.6 ± 166.2	98.9 ± 93.7	-2.90618	-2.54984
HOOK1	hook homolog 1 (Drosophila)	225792_at	404.6 ± 297.8	134.8 ± 83.2	-3.0005	-2.54802
KCNK1	potassium channel, subfamily K, member 1	204678_s_at	218.4 ± 89.9	102.3 ± 41.4	-2.1355	-2.54735
GPT2	glutamic pyruvate transaminase (alanine aminotransferase) 2	224839_s_at	400.1 ± 242.3	177.1 ± 53.0	-2.25939	-2.54726
WDR26	WD repeat domain 26	224898_at	376.8 ± 128.4	208.4 ± 96.0	-1.808	-2.5459
C10orf32	chromosome 10 open reading frame 32	225334_at	850.1 ± 310.3	486.2 ± 255.9	-1.74849	-2.54353
PITPNM3	PITPNM family member 3	230076_at	185.0 ± 69.7	81.6 ± 40.8	-2.26668	-2.54279
HSD17B12	hydroxysteroid (17-beta) dehydrogenase 12	217869_at	2063.4 ± 833.0	1319.3 ± 399.1	-1.56393	-2.54263
POU2F3	POU class 2 homeobox 3	207109_at	252.5 ± 214.0	53.5 ± 36.2	-4.71709	-2.54061
FGFR1OP2	FGFR1 oncogene partner 2	233898_s_at	440.1 ± 130.5	271.5 ± 95.4	-1.62104	-2.53877
ZRANB1	zinc finger, RAN-binding domain containing 1	225138_at	391.0 ± 134.9	224.2 ± 88.4	-1.7439	-2.53715
SAR1B	SAR1 homolog B (S. cerevisiae)	226742_at	524.1 ± 129.9	320.5 ± 147.2	-1.63526	-2.53661
FGFR2	fibroblast growth factor receptor 2	203638_s_at	614.1 ± 219.1	267.2 ± 289.8	-2.29849	-2.53582
GRB7	growth factor receptor-bound protein 7	210761_s_at	299.9 ± 95.9	181.7 ± 38.9	-1.65066	-2.53387
LOC100507303	hypothetical LOC100507303	228049_x_at	739.9 ± 318.9	433.2 ± 148.3	-1.70774	-2.53201
ATE1	arginyltransferase 1	225497_at	328.9 ± 62.2	206.6 ± 75.7	-1.59242	-2.5319
STON2	stonin 2	227461_at	332.3 ± 116.3	166.7 ± 102.8	-1.99383	-2.53088
S100A7	S100 calcium binding protein A7	205916_at	10453.9 ± 3924.5	5932.2 ± 3851.7	-1.76222	-2.5302
EBP	emopamil binding protein (sterol isomerase)	202735_at	585.3 ± 284.1	324.0 ± 92.1	-1.80675	-2.5292
MALAT1	metastasis associated lung adenocarcinoma transcript 1 (non-protein coding)	226675_s_at	746.6 ± 311.8	415.3 ± 205.1	-1.79772	-2.52758
HSD17B8	hydroxysteroid (17-beta) dehydrogenase 8	213540_at	386.6 ± 104.5	255.6 ± 55.7	-1.51225	-2.52702
GSTO2	glutathione S-transferase omega 2	227163_at	270.4 ± 107.3	138.7 ± 54.0	-1.95016	-2.52626
ECHDC1	enoyl CoA hydratase domain containing 1	223087_at	1684.5 ± 949.2	905.1 ± 316.4	-1.86114	-2.52361
UBE3A	ubiquitin protein ligase E3A	213128_s_at	339.2 ± 78.8	225.6 ± 51.7	-1.50402	-2.52228
COL4A6	collagen, type IV, alpha 6	213992_at	152.2 ± 82.1	51.4 ± 14.5	-2.96143	-2.52199
TWF1	twinfilin, actin-binding protein, homolog 1 (Drosophila)	201745_at	786.2 ± 315.5	474.1 ± 167.5	-1.65825	-2.51855
---	---	227682_at	345.6 ± 131.4	170.9 ± 106.6	-2.0222	-2.51811
TMEM45B	transmembrane protein 45B	230323_s_at	215.1 ± 144.4	64.6 ± 42.2	-3.33246	-2.51734
IL1R2	interleukin 1 receptor, type II	205403_at	377.5 ± 159.2	202.4 ± 80.0	-1.86531	-2.5162
NFAT5	nuclear factor of activated T-cells 5, tonicity-responsive	224984_at	1062.6 ± 337.2	695.8 ± 244.9	-1.52711	-2.51508
EREG	epiregulin	205767_at	603.6 ± 576.2	136.3 ± 123.1	-4.42926	-2.51478
SLMAP	sarcolemma associated protein	225243_s_at	507.6 ± 214.8	280.6 ± 118.2	-1.8089	-2.51339
EIF1AX	eukaryotic translation initiation factor 1A, X-linked	201018_at	687.0 ± 143.2	448.8 ± 189.3	-1.53098	-2.51029
ABHD5	abhydrolase domain containing 5	213935_at	580.7 ± 571.2	130.7 ± 45.8	-4.44321	-2.50791
GDA	guanine deaminase	224209_s_at	434.2 ± 424.1	88.7 ± 46.2	-4.8974	-2.50653
---	---	1566232_at	220.0 ± 106.9	94.9 ± 42.5	-2.31964	-2.50138
CNKSR3	CNKSR family member 3	227481_at	416.5 ± 211.2	206.4 ± 88.9	-2.01779	-2.50094
LPHN3	latrophilin 3	209866_s_at	386.9 ± 362.0	83.4 ± 61.5	-4.63891	-2.50061
STK38L	serine/threonine kinase 38 like	212572_at	483.0 ± 140.8	292.1 ± 126.4	-1.65343	-2.4998
ITM2A	integral membrane protein 2A	202746_at	699.3 ± 226.1	315.7 ± 340.7	-2.21528	-2.49796
CA2	carbonic anhydrase II	209301_at	977.4 ± 755.1	362.4 ± 231.1	-2.69713	-2.49773
RAB11FIP1	RAB11 family interacting protein 1 (class I)	225177_at	481.7 ± 180.0	278.2 ± 114.1	-1.7313	-2.49746
ETFDH	electron-transferring-flavoprotein dehydrogenase	205530_at	223.8 ± 135.7	83.7 ± 29.8	-2.6743	-2.49712
JAG1	jagged 1	209098_s_at	346.8 ± 138.4	162.5 ± 118.8	-2.13394	-2.49386
TST	thiosulfate sulfurtransferase (rhodanese)	209605_at	594.9 ± 379.0	272.3 ± 97.2	-2.18444	-2.4938
EEF1A1	eukaryotic translation elongation factor 1 alpha 1	227708_at	718.4 ± 277.5	416.0 ± 195.5	-1.72677	-2.4904
EXOC1	exocyst complex component 1	222127_s_at	894.5 ± 386.3	534.7 ± 186.9	-1.67307	-2.48831
USP3	ubiquitin specific peptidase 3	221654_s_at	666.3 ± 240.5	423.7 ± 123.8	-1.57274	-2.48811
PELI1	pellino homolog 1 (Drosophila)	218319_at	753.6 ± 309.4	440.2 ± 184.6	-1.71215	-2.48752
HSDL2	hydroxysteroid dehydrogenase like 2	209513_s_at	659.4 ± 281.1	357.6 ± 191.9	-1.84425	-2.48737
PDZD8	PDZ domain containing 8	213549_at	317.3 ± 119.0	165.2 ± 83.7	-1.92143	-2.48697
CCNG2	cyclin G2	202769_at	682.2 ± 120.1	444.2 ± 201.8	-1.5358	-2.48579
FBXO28	F-box protein 28	202271_at	901.9 ± 361.8	545.6 ± 209.9	-1.65294	-2.48495
LTB4R	leukotriene B4 receptor	210128_s_at	290.1 ± 71.3	176.8 ± 60.3	-1.64072	-2.48447
LPHN3	latrophilin 3	209867_s_at	497.2 ± 452.7	133.6 ± 56.6	-3.72219	-2.48255
HSD17B4	hydroxysteroid (17-beta) dehydrogenase 4	201413_at	952.7 ± 380.8	614.6 ± 145.5	-1.55014	-2.48198
C7orf41	chromosome 7 open reading frame 41	226018_at	315.5 ± 127.0	153.8 ± 93.3	-2.05164	-2.48122
ANKRD57	ankyrin repeat domain 57	219496_at	575.7 ± 308.8	285.0 ± 140.2	-2.0197	-2.48086
IDI1	isopentenyl-diphosphate delta isomerase 1	204615_x_at	1280.4 ± 696.5	723.0 ± 183.0	-1.77079	-2.47951
PDCD4	programmed cell death 4 (neoplastic transformation inhibitor)	202730_s_at	629.7 ± 265.8	355.4 ± 159.2	-1.77159	-2.47853
TGM1	transglutaminase 1 (K polypeptide epidermal type I, protein-glutamine-gamma-glutamyltransferase)	206008_at	610.6 ± 402.8	267.7 ± 120.1	-2.28095	-2.47707
DICER1	dicer 1, ribonuclease type III	212888_at	694.2 ± 222.7	447.5 ± 152.5	-1.55116	-2.47666
SRD5A1	steroid-5-alpha-reductase, alpha polypeptide 1 (3-oxo-5 alpha-steroid delta 4-dehydrogenase alpha 1)	210959_s_at	623.3 ± 673.4	106.1 ± 61.3	-5.87283	-2.47481
POLR3B	polymerase (RNA) III (DNA directed) polypeptide B	219459_at	333.1 ± 99.6	207.2 ± 56.7	-1.60716	-2.47432
DLX3	distal-less homeobox 3	231778_at	247.3 ± 59.1	118.1 ± 89.8	-2.09336	-2.47318
---	---	243252_at	180.6 ± 79.0	77.9 ± 34.1	-2.31669	-2.46733
DES	desmin	202222_s_at	317.1 ± 187.4	142.1 ± 36.7	-2.23151	-2.4657
CALML5	calmodulin-like 5	220414_at	5344.0 ± 3257.7	2273.4 ± 2262.6	-2.35071	-2.4654
FBXO45	F-box protein 45	225100_at	440.7 ± 203.9	240.1 ± 83.9	-1.83501	-2.46495
RB1CC1	RB1-inducible coiled-coil 1	202034_x_at	327.8 ± 137.8	175.7 ± 65.8	-1.86595	-2.4635
RBP1	retinol binding protein 1, cellular	203423_at	495.2 ± 293.2	207.3 ± 158.8	-2.38889	-2.46289
GK5	glycerol kinase 5 (putative)	238121_at	235.1 ± 205.8	49.3 ± 28.4	-4.77332	-2.46264
KREMEN1	kringle containing transmembrane protein 1	224534_at	202.0 ± 83.0	93.4 ± 42.4	-2.1621	-2.46203
ABHD5	abhydrolase domain containing 5	218739_at	877.8 ± 872.0	220.1 ± 106.9	-3.98821	-2.46181
TM7SF3	transmembrane 7 superfamily member 3	226478_at	206.6 ± 75.5	104.5 ± 38.3	-1.97626	-2.45916
PXMP4	peroxisomal membrane protein 4, 24kDa	219428_s_at	677.4 ± 363.3	379.3 ± 54.3	-1.7858	-2.45867
STX17	syntaxin 17	226662_at	240.3 ± 72.7	131.1 ± 54.5	-1.8331	-2.45843
C4orf3	chromosome 4 open reading frame 3	224602_at	2257.1 ± 869.1	1502.8 ± 431.1	-1.50195	-2.4543
ST14	suppression of tumorigenicity 14 (colon carcinoma)	216905_s_at	204.5 ± 71.6	98.5 ± 50.4	-2.07571	-2.45294
CYLD	cylindromatosis (turban tumor syndrome)	39582_at	281.5 ± 53.8	166.3 ± 75.3	-1.69282	-2.45286
RMND5A	required for meiotic nuclear division 5 homolog A (S. cerevisiae)	212482_at	499.2 ± 119.2	328.3 ± 116.4	-1.52052	-2.45253
CLCN3	chloride channel 3	201735_s_at	964.5 ± 384.4	624.5 ± 154.9	-1.54436	-2.45246
LIMK2	LIM domain kinase 2	202193_at	406.3 ± 140.5	250.7 ± 71.7	-1.62104	-2.45188
---	---	1556007_s_at	1025.1 ± 582.8	514.2 ± 273.3	-1.99372	-2.45131
HOOK3	hook homolog 3 (Drosophila)	226395_at	463.9 ± 162.5	264.9 ± 128.5	-1.75099	-2.45121
LAMC2	laminin, gamma 2	202267_at	249.8 ± 75.0	142.7 ± 49.3	-1.75001	-2.44969
SLC22A23	solute carrier family 22, member 23	223194_s_at	444.7 ± 155.1	255.2 ± 119.3	-1.74242	-2.44943
ERMP1	endoplasmic reticulum metallopeptidase 1	218342_s_at	447.2 ± 181.0	273.5 ± 53.1	-1.63514	-2.44939
NFATC2IP	nuclear factor of activated T-cells, cytoplasmic, calcineurin-dependent 2 interacting protein	229235_at	380.1 ± 126.0	232.8 ± 72.1	-1.63283	-2.44746
ZNF43	zinc finger protein 43	206695_x_at	341.5 ± 140.1	183.4 ± 77.8	-1.86217	-2.44694
LRP10	low density lipoprotein receptor-related protein 10	227252_at	282.8 ± 105.4	152.1 ± 62.4	-1.8587	-2.44609
LNX1	ligand of numb-protein X 1	223611_s_at	238.9 ± 134.7	92.0 ± 60.7	-2.59638	-2.44534
LOC401504	hypothetical LOC401504	226635_at	535.4 ± 139.7	341.1 ± 138.4	-1.56946	-2.44498
C19orf2	chromosome 19 open reading frame 2	211563_s_at	480.1 ± 135.2	316.9 ± 93.1	-1.51503	-2.44088
LASS4	LAG1 homolog, ceramide synthase 4	218922_s_at	211.4 ± 89.8	104.0 ± 31.9	-2.03259	-2.44034
SLC31A1	solute carrier family 31 (copper transporters), member 1	203971_at	406.5 ± 188.1	220.2 ± 77.7	-1.84597	-2.44028
ZHX1	zinc fingers and homeoboxes 1	223213_s_at	234.3 ± 95.7	111.2 ± 59.3	-2.10763	-2.43771
MAPKBP1	mitogen-activated protein kinase binding protein 1	213394_at	567.4 ± 201.4	363.1 ± 102.1	-1.56259	-2.43323
RAB5A	RAB5A, member RAS oncogene family	206113_s_at	502.4 ± 171.9	314.1 ± 103.8	-1.59943	-2.43279
SLC35F5	solute carrier family 35, member F5	225872_at	572.6 ± 285.3	302.3 ± 139.7	-1.89424	-2.42851
PSD3	pleckstrin and Sec7 domain containing 3	218613_at	293.9 ± 149.6	137.3 ± 64.9	-2.14057	-2.42719
ZCCHC6	zinc finger, CCHC domain containing 6	220933_s_at	782.6 ± 313.0	455.4 ± 220.2	-1.71864	-2.427
RALGAPA1	Ral GTPase activating protein, alpha subunit 1 (catalytic)	213049_at	525.3 ± 255.0	286.2 ± 109.7	-1.8354	-2.42694
RTN4	reticulon 4	1556049_at	274.8 ± 119.7	142.1 ± 51.3	-1.93413	-2.42531
ACADM	acyl-CoA dehydrogenase, C-4 to C-12 straight chain	202502_at	1572.0 ± 1112.7	726.3 ± 285.9	-2.16454	-2.42505
RBBP8	retinoblastoma binding protein 8	203344_s_at	663.0 ± 208.1	436.8 ± 139.3	-1.51804	-2.42323
YOD1	YOD1 OTU deubiquinating enzyme 1 homolog (S. cerevisiae)	227309_at	1059.5 ± 821.4	400.8 ± 291.5	-2.64372	-2.42253
FAM126B	family with sequence similarity 126, member B	229460_at	369.0 ± 166.0	186.2 ± 101.2	-1.98249	-2.42165
FDFT1	farnesyl-diphosphate farnesyltransferase 1	208647_at	2478.9 ± 1016.0	1637.0 ± 455.1	-1.51432	-2.42152
LEPROT	leptin receptor overlapping transcript	227095_at	615.7 ± 235.5	368.9 ± 150.6	-1.66927	-2.42139
ACSL1	acyl-CoA synthetase long-chain family member 1	207275_s_at	2452.0 ± 2476.9	684.8 ± 318.2	-3.58057	-2.42039
BLOC1S2	biogenesis of lysosomal organelles complex-1, subunit 2	225049_at	1525.6 ± 328.2	1004.5 ± 493.3	-1.51881	-2.42036
CLPX	ClpX caseinolytic peptidase X homolog (E. coli)	223507_at	327.3 ± 96.2	204.5 ± 59.8	-1.60074	-2.4196
PGRMC1	progesterone receptor membrane component 1	201121_s_at	2315.4 ± 1252.3	1372.3 ± 322.6	-1.68717	-2.41423
NHSL1	NHS-like 1	226490_at	548.2 ± 270.6	300.4 ± 110.9	-1.82489	-2.4141
HSDL2	hydroxysteroid dehydrogenase like 2	209512_at	261.8 ± 88.2	133.9 ± 76.1	-1.95568	-2.41353
MUC1	mucin 1, cell surface associated	207847_s_at	318.2 ± 236.4	114.4 ± 34.7	-2.78071	-2.41268
MORC3	MORC family CW-type zinc finger 3	213000_at	292.4 ± 56.7	189.3 ± 59.6	-1.54439	-2.41209
RBM3	RNA binding motif (RNP1, RRM) protein 3	222026_at	230.3 ± 95.0	120.3 ± 33.6	-1.9143	-2.41164
CSNK1A1	Casein kinase 1, alpha 1	1556006_s_at	372.8 ± 174.4	187.5 ± 98.6	-1.98863	-2.41078
LPHN2	latrophilin 2	206953_s_at	414.3 ± 200.1	202.8 ± 122.3	-2.0427	-2.40932
EGR3	early growth response 3	206115_at	1183.6 ± 521.3	634.3 ± 424.8	-1.86597	-2.40781
CRAT	carnitine O-acetyltransferase	209522_s_at	730.9 ± 748.5	178.7 ± 34.2	-4.09077	-2.40693
HIVEP1	human immunodeficiency virus type I enhancer binding protein 1	204512_at	248.0 ± 72.6	146.9 ± 44.2	-1.68839	-2.4063
KRT10	keratin 10	213287_s_at	11274.0 ± 1609.3	7373.0 ± 4315.9	-1.52908	-2.40397
ZBTB44	zinc finger and BTB domain containing 44	225845_at	615.5 ± 298.4	314.2 ± 192.7	-1.95889	-2.40386
MUCL1	mucin-like 1	1553602_at	4479.7 ± 3426.5	1580.4 ± 1913.2	-2.83454	-2.40302
ARIH1	ariadne homolog, ubiquitin-conjugating enzyme E2 binding protein, 1 (Drosophila)	201880_at	637.2 ± 232.5	417.7 ± 101.4	-1.52559	-2.40044
TMEM164	transmembrane protein 164	223201_s_at	468.0 ± 310.3	214.4 ± 43.1	-2.18295	-2.39963
CCDC64B	coiled-coil domain containing 64B	235095_at	217.8 ± 69.1	117.7 ± 46.3	-1.85072	-2.3989
GABPB2	GA binding protein transcription factor, beta subunit 2	228466_at	341.1 ± 60.8	223.8 ± 78.3	-1.52391	-2.39814
NMU	neuromedin U	206023_at	718.4 ± 585.3	223.2 ± 259.0	-3.21805	-2.39727
EXOC6B	exocyst complex component 6B	225900_at	318.1 ± 100.0	200.0 ± 48.1	-1.59036	-2.39683
PAWR	PRKC, apoptosis, WT1, regulator	204004_at	929.8 ± 470.7	473.5 ± 313.6	-1.96367	-2.39391
PEX3	peroxisomal biogenesis factor 3	203972_s_at	730.1 ± 513.8	324.8 ± 128.5	-2.24769	-2.39384
WFDC12	WAP four-disulfide core domain 12	1553081_at	1207.7 ± 824.9	525.0 ± 369.3	-2.30049	-2.39314
DYNC1LI1	dynein, cytoplasmic 1, light intermediate chain 1	217976_s_at	440.7 ± 208.5	244.6 ± 80.7	-1.80205	-2.39191
PPAP2C	phosphatidic acid phosphatase type 2C	209529_at	265.8 ± 88.9	143.6 ± 68.2	-1.85165	-2.39061
CYB561	cytochrome b-561	209164_s_at	366.3 ± 68.7	242.9 ± 83.6	-1.50842	-2.38746
FILIP1L	filamin A interacting protein 1-like	204135_at	665.9 ± 182.8	393.8 ± 233.2	-1.69117	-2.38405
ANKRD12	ankyrin repeat domain 12	212289_at	278.8 ± 81.1	165.9 ± 59.5	-1.68008	-2.38033
CROT	carnitine O-octanoyltransferase	204573_at	603.6 ± 223.1	388.7 ± 107.9	-1.55283	-2.37987
ACAT2	acetyl-CoA acetyltransferase 2	209608_s_at	1008.6 ± 938.1	329.1 ± 102.9	-3.06494	-2.37965
SGPP2	sphingosine-1-phosphate phosphatase 2	238567_at	448.1 ± 473.9	86.4 ± 48.2	-5.18525	-2.37926
CLK1 /// PPIL3	CDC-like kinase 1 /// peptidylprolyl isomerase (cyclophilin)-like 3	214683_s_at	693.4 ± 348.6	372.3 ± 184.0	-1.8622	-2.37779
EPT1	ethanolaminephosphotransferase 1 (CDP-ethanolamine-specific)	224888_at	385.4 ± 132.0	253.4 ± 34.3	-1.52075	-2.37649
WDFY1	WD repeat and FYVE domain containing 1	224800_at	1844.5 ± 1254.0	936.7 ± 227.6	-1.96921	-2.37606
DNAJB6 /// TMEM135	DnaJ (Hsp40) homolog, subfamily B, member 6 /// transmembrane protein 135	208811_s_at	565.9 ± 195.3	369.8 ± 102.2	-1.53009	-2.37591
ROD1	ROD1 regulator of differentiation 1 (S. pombe)	224618_at	344.1 ± 107.7	204.0 ± 84.3	-1.68665	-2.37556
PER3	period homolog 3 (Drosophila)	221045_s_at	400.8 ± 130.3	234.8 ± 109.5	-1.70729	-2.37454
ZFP36L2	zinc finger protein 36, C3H type-like 2	201369_s_at	563.8 ± 235.8	336.3 ± 121.1	-1.67646	-2.37349
ZNF720	zinc finger protein 720	238510_at	262.2 ± 81.9	158.6 ± 41.7	-1.65387	-2.37302
SERBP1	SERPINE1 mRNA binding protein 1	227369_at	523.2 ± 215.7	308.8 ± 117.6	-1.69446	-2.37246
UNC5B	unc-5 homolog B (C. elegans)	226899_at	266.3 ± 125.0	134.1 ± 49.6	-1.98609	-2.37071
TIFA	TRAF-interacting protein with forkhead-associated domain	226117_at	447.6 ± 123.1	261.2 ± 145.6	-1.71348	-2.36872
HIBCH	3-hydroxyisobutyryl-CoA hydrolase	213374_x_at	980.9 ± 430.7	590.4 ± 236.6	-1.66125	-2.36788
USP6NL	USP6 N-terminal like	204761_at	224.2 ± 92.4	118.2 ± 32.9	-1.8975	-2.36603
CAT	catalase	211922_s_at	690.0 ± 250.9	424.2 ± 181.3	-1.62642	-2.36422
EIF2C4	Eukaryotic translation initiation factor 2C, 4	227930_at	360.6 ± 94.2	223.7 ± 90.3	-1.61221	-2.36354
SGMS2	sphingomyelin synthase 2	227038_at	228.4 ± 81.4	112.6 ± 65.9	-2.02959	-2.36336
FAM43A	family with sequence similarity 43, member A	227410_at	851.7 ± 344.1	505.9 ± 240.9	-1.68352	-2.36309
PPAPDC2	phosphatidic acid phosphatase type 2 domain containing 2	227385_at	237.9 ± 82.2	126.0 ± 58.4	-1.88867	-2.36287
NCK1	NCK adaptor protein 1	204725_s_at	644.7 ± 160.8	426.6 ± 171.3	-1.51131	-2.36085
ELL3 /// SERINC4	elongation factor RNA polymerase II-like 3 /// serine incorporator 4	219518_s_at	176.9 ± 89.6	70.8 ± 38.4	-2.50062	-2.3608
---	---	1562836_at	326.9 ± 160.6	150.5 ± 103.2	-2.17194	-2.36009
CD24	CD24 molecule	209772_s_at	616.0 ± 382.6	276.7 ± 187.2	-2.22615	-2.35975
CNTN1	Contactin 1	227209_at	206.4 ± 84.8	97.3 ± 51.3	-2.12218	-2.35669
PLA2G12A	phospholipase A2, group XIIA	228084_at	212.0 ± 80.5	105.7 ± 50.1	-2.00582	-2.35636
RANGAP1	Ran GTPase activating protein 1	1553535_a_at	500.1 ± 165.5	327.3 ± 91.6	-1.52813	-2.35533
CEBPG	CCAAT/enhancer binding protein (C/EBP), gamma	225527_at	420.3 ± 125.8	261.2 ± 103.8	-1.60901	-2.35425
UBIAD1	UbiA prenyltransferase domain containing 1	229348_at	530.8 ± 279.0	301.8 ± 49.2	-1.75839	-2.35139
SGMS1	sphingomyelin synthase 1	212989_at	401.3 ± 126.9	202.2 ± 163.5	-1.98463	-2.3513
KRT6A /// KRT6B /// KRT6C	keratin 6A /// keratin 6B /// keratin 6C	214580_x_at	5457.2 ± 2594.9	3069.1 ± 1890.3	-1.7781	-2.34985
FAM18B1	family with sequence similarity 18, member B1	218446_s_at	439.9 ± 151.1	279.9 ± 82.1	-1.57126	-2.34901
ARHGEF5	Rho guanine nucleotide exchange factor (GEF) 5	204765_at	445.0 ± 79.3	283.0 ± 134.2	-1.5724	-2.348
HPGD	hydroxyprostaglandin dehydrogenase 15-(NAD)	203913_s_at	780.4 ± 478.9	339.7 ± 292.7	-2.29764	-2.34741
DDHD1	DDHD domain containing 1	225971_at	327.5 ± 135.2	178.8 ± 77.2	-1.83195	-2.34732
---	---	1568780_at	257.5 ± 134.7	111.2 ± 72.8	-2.31582	-2.34661
CYP2C18	cytochrome P450, family 2, subfamily C, polypeptide 18	208126_s_at	218.8 ± 170.2	65.4 ± 26.4	-3.34344	-2.34472
CUL5	cullin 5	203531_at	641.7 ± 200.4	397.2 ± 189.0	-1.6156	-2.34274
C2CD2	C2 calcium-dependent domain containing 2	212875_s_at	577.8 ± 386.4	266.8 ± 109.9	-2.1656	-2.34195
GPX3	glutathione peroxidase 3 (plasma)	201348_at	2784.7 ± 1142.8	1496.8 ± 1187.2	-1.8605	-2.34124
EBP	emopamil binding protein (sterol isomerase)	213787_s_at	967.8 ± 727.6	436.2 ± 114.3	-2.21881	-2.34081
ATG2B	ATG2 autophagy related 2 homolog B (S. cerevisiae)	226684_at	540.5 ± 185.3	351.5 ± 105.1	-1.53767	-2.34016
PPID	Peptidylprolyl isomerase D	228469_at	223.9 ± 156.5	80.3 ± 24.5	-2.78848	-2.33705
COQ4	coenzyme Q4 homolog (S. cerevisiae)	218328_at	386.2 ± 112.6	254.9 ± 67.9	-1.51488	-2.3353
FADS2	fatty acid desaturase 2	202218_s_at	1835.5 ± 2069.4	415.8 ± 166.4	-4.41424	-2.33482
---	---	232925_at	182.2 ± 93.3	71.4 ± 47.3	-2.5515	-2.33284
RASAL1	RAS protein activator like 1 (GAP1 like)	219752_at	321.1 ± 147.4	179.9 ± 42.5	-1.78511	-2.32859
FRZB	frizzled-related protein	203698_s_at	1273.0 ± 1586.0	179.7 ± 122.1	-7.08385	-2.32833
FRZB	frizzled-related protein	203697_at	995.2 ± 1175.0	172.1 ± 130.2	-5.78277	-2.32711
RBM47	RNA binding motif protein 47	218035_s_at	695.6 ± 584.1	257.8 ± 125.8	-2.69855	-2.32597
FBXW7	F-box and WD repeat domain containing 7	218751_s_at	410.8 ± 178.5	237.5 ± 81.4	-1.72995	-2.32482
---	---	238563_at	572.0 ± 362.2	264.7 ± 150.5	-2.1608	-2.32285
TRIM13	tripartite motif-containing 13	229943_at	621.7 ± 239.8	385.8 ± 145.0	-1.61167	-2.32044
CPSF6	cleavage and polyadenylation specific factor 6, 68kDa	226934_at	272.2 ± 101.3	143.5 ± 75.5	-1.89745	-2.31961
CHP	calcium binding protein P22	207993_s_at	405.1 ± 240.4	199.8 ± 68.2	-2.028	-2.31636
PARD3	par-3 partitioning defective 3 homolog (C. elegans)	210094_s_at	404.7 ± 143.9	250.2 ± 83.6	-1.61778	-2.31631
LOC284837	hypothetical LOC284837	1563088_a_at	441.1 ± 426.1	118.4 ± 61.8	-3.72412	-2.31607
TRPS1	trichorhinophalangeal syndrome I	222651_s_at	762.3 ± 252.9	502.8 ± 178.0	-1.51595	-2.31565
HPGD	hydroxyprostaglandin dehydrogenase 15-(NAD)	203914_x_at	1403.4 ± 887.8	629.5 ± 542.3	-2.22956	-2.31501
ATP7A	ATPase, Cu++ transporting, alpha polypeptide	205198_s_at	298.6 ± 169.9	142.0 ± 50.6	-2.10227	-2.31469
VPS37A	vacuolar protein sorting 37 homolog A (S. cerevisiae)	225378_at	328.2 ± 84.8	214.6 ± 63.3	-1.52935	-2.31357
SOAT1	sterol O-acyltransferase 1	221561_at	1430.9 ± 1449.9	409.9 ± 288.5	-3.49093	-2.31325
KANK1	KN motif and ankyrin repeat domains 1	213005_s_at	920.5 ± 334.2	610.0 ± 196.9	-1.50888	-2.3115
---	---	229111_at	256.1 ± 87.6	148.4 ± 49.8	-1.7255	-2.30802
ELOVL6	ELOVL family member 6, elongation of long chain fatty acids (FEN1/Elo2, SUR4/Elo3-like, yeast)	204256_at	299.4 ± 146.2	154.8 ± 59.4	-1.93399	-2.30558
ATL2	atlastin GTPase 2	222700_at	1026.7 ± 510.1	598.5 ± 246.4	-1.71549	-2.30499
WDR66	WD repeat domain 66	230193_at	215.9 ± 121.3	86.0 ± 58.4	-2.50935	-2.30399
TBC1D23	TBC1 domain family, member 23	225121_at	563.9 ± 204.5	362.9 ± 115.3	-1.55386	-2.30222
JAG1	jagged 1	216268_s_at	2076.8 ± 829.5	1155.7 ± 849.2	-1.79699	-2.30182
FAR2	Fatty acyl CoA reductase 2	239108_at	1214.3 ± 1510.9	183.0 ± 118.8	-6.63479	-2.30105
RBBP6	retinoblastoma binding protein 6	212781_at	371.1 ± 127.2	230.5 ± 75.1	-1.60959	-2.30092
LYPD6B	LY6/PLAUR domain containing 6B	228360_at	228.3 ± 111.4	105.8 ± 54.6	-2.15785	-2.3004
NEAT1	nuclear paraspeckle assembly transcript 1 (non-protein coding)	224566_at	3774.2 ± 1487.3	2482.8 ± 964.2	-1.52012	-2.29967
KIAA1109	KIAA1109	212779_at	440.8 ± 140.4	277.5 ± 105.8	-1.58817	-2.29876
NEO1	neogenin 1	225270_at	380.7 ± 128.4	244.6 ± 64.4	-1.55614	-2.29788
NUS1	nuclear undecaprenyl pyrophosphate synthase 1 homolog (S. cerevisiae)	225071_at	323.0 ± 126.2	198.5 ± 35.9	-1.62695	-2.29748
SERPINB13	serpin peptidase inhibitor, clade B (ovalbumin), member 13	211361_s_at	485.4 ± 505.1	104.9 ± 116.1	-4.62793	-2.29693
SPOPL	speckle-type POZ protein-like	225658_at	472.2 ± 150.8	268.7 ± 164.0	-1.75735	-2.2965
MOSPD1	motile sperm domain containing 1	218853_s_at	516.6 ± 157.2	331.7 ± 130.5	-1.55764	-2.29444
NCK1	NCK adaptor protein 1	211063_s_at	711.7 ± 252.1	434.3 ± 214.7	-1.63877	-2.29278
CD2AP	CD2-associated protein	203593_at	422.9 ± 162.7	244.6 ± 114.5	-1.72884	-2.29165
ATG16L2	ATG16 autophagy related 16-like 2 (S. cerevisiae)	229389_at	378.4 ± 143.4	223.7 ± 88.3	-1.69137	-2.28799
SERPINA12	serpin peptidase inhibitor, clade A (alpha-1 antiproteinase, antitrypsin), member 12	1552544_at	1010.3 ± 433.4	447.3 ± 544.1	-2.25846	-2.28789
PTPN11	protein tyrosine phosphatase, non-receptor type 11	209896_s_at	516.3 ± 199.5	317.9 ± 118.0	-1.62399	-2.28743
---	---	230791_at	256.0 ± 166.0	95.9 ± 73.5	-2.66911	-2.28459
BCR	breakpoint cluster region	202315_s_at	369.3 ± 112.3	226.5 ± 94.7	-1.6307	-2.28374
---	---	237383_at	213.9 ± 95.2	105.4 ± 45.0	-2.03022	-2.28348
KRT6B	keratin 6B	209126_x_at	7577.0 ± 4113.4	4084.3 ± 2689.8	-1.85514	-2.28287
PLIN3	perilipin 3	202122_s_at	1179.5 ± 514.8	784.6 ± 157.4	-1.50322	-2.28279
CYLD	cylindromatosis (turban tumor syndrome)	213295_at	397.2 ± 110.6	229.6 ± 134.5	-1.73017	-2.2825
HLF	hepatic leukemia factor	204755_x_at	189.5 ± 73.8	87.7 ± 54.3	-2.16003	-2.28184
SERPINB3	serpin peptidase inhibitor, clade B (ovalbumin), member 3	209720_s_at	2229.4 ± 1136.5	966.8 ± 1202.8	-2.30591	-2.28121
GSTA4	glutathione S-transferase alpha 4	235405_at	542.1 ± 311.6	252.6 ± 187.1	-2.14648	-2.27938
SMAD5	SMAD family member 5	225223_at	467.8 ± 128.7	307.3 ± 112.7	-1.52211	-2.27838
TP63	tumor protein p63	207382_at	240.5 ± 107.9	109.7 ± 77.8	-2.19304	-2.27834
MYOF	myoferlin	211864_s_at	531.0 ± 142.7	328.9 ± 169.1	-1.61469	-2.27753
ITSN2	intersectin 2	209907_s_at	415.6 ± 140.5	270.6 ± 72.7	-1.53582	-2.27648
C1orf46	chromosome 1 open reading frame 46	216935_at	602.3 ± 452.1	225.6 ± 213.1	-2.66946	-2.27606
SERPINB3	serpin peptidase inhibitor, clade B (ovalbumin), member 3	209719_x_at	4192.6 ± 2301.8	1834.6 ± 2194.0	-2.28527	-2.2741
ARAP2	ArfGAP with RhoGAP domain, ankyrin repeat and PH domain 2	214102_at	197.3 ± 102.0	92.7 ± 21.0	-2.12938	-2.27389
PPP2R3A	protein phosphatase 2, regulatory subunit B'', alpha	209632_at	313.5 ± 127.9	187.2 ± 43.3	-1.67485	-2.27266
AKTIP	AKT interacting protein	223894_s_at	361.3 ± 112.5	226.2 ± 82.2	-1.59738	-2.27245
GJB2	gap junction protein, beta 2, 26kDa	223278_at	3140.4 ± 1512.3	1581.8 ± 1439.5	-1.98532	-2.27135
GOLGA4	golgin A4	201567_s_at	1404.5 ± 682.8	828.5 ± 383.2	-1.69523	-2.27092
UNC93A	unc-93 homolog A (C. elegans)	214382_at	203.7 ± 95.5	95.5 ± 45.2	-2.13277	-2.27058
PER2	period homolog 2 (Drosophila)	205251_at	663.7 ± 327.7	362.0 ± 197.4	-1.83341	-2.26945
PXMP4	peroxisomal membrane protein 4, 24kDa	224210_s_at	240.1 ± 170.0	89.6 ± 38.7	-2.681	-2.26941
LSR	lipolysis stimulated lipoprotein receptor	208190_s_at	386.2 ± 64.7	256.8 ± 102.7	-1.50409	-2.26923
EDN1	endothelin 1	222802_at	292.8 ± 104.2	159.0 ± 86.9	-1.8411	-2.26862
MYO6	myosin VI	210480_s_at	200.0 ± 94.3	96.9 ± 34.2	-2.06319	-2.26349
ARRDC4	arrestin domain containing 4	225283_at	866.0 ± 334.5	527.8 ± 261.9	-1.64075	-2.2632
THRSP	thyroid hormone responsive	229477_at	1679.1 ± 2283.0	162.3 ± 240.8	-10.3459	-2.25881
PLA2G4A	phospholipase A2, group IVA (cytosolic, calcium-dependent)	210145_at	250.3 ± 149.5	112.7 ± 40.4	-2.2216	-2.25736
TMEM9B	TMEM9 domain family, member B	222507_s_at	565.1 ± 204.9	353.0 ± 145.0	-1.60083	-2.25629
GLRX	glutaredoxin (thioltransferase)	209276_s_at	1114.4 ± 667.8	555.9 ± 370.9	-2.00482	-2.25558
RAB7B	RAB7B, member RAS oncogene family	230266_at	324.9 ± 116.7	191.6 ± 76.8	-1.69538	-2.25437
C6orf132	chromosome 6 open reading frame 132	238028_at	267.2 ± 153.3	119.3 ± 65.9	-2.23955	-2.25393
LOC100506748	hypothetical LOC100506748	226381_at	534.3 ± 298.6	274.8 ± 143.2	-1.94448	-2.25236
ITGB6	integrin, beta 6	226535_at	176.3 ± 90.0	69.4 ± 51.1	-2.54126	-2.25181
LOC642587	NPC-A-5	226755_at	335.8 ± 157.1	152.3 ± 134.2	-2.20465	-2.25005
DAPL1	death associated protein-like 1	229290_at	2678.5 ± 2620.3	786.7 ± 989.0	-3.40487	-2.24911
YTHDC2	YTH domain containing 2	213077_at	397.0 ± 140.0	234.4 ± 111.3	-1.69366	-2.24861
NADSYN1	NAD synthetase 1	232946_s_at	353.6 ± 103.7	231.0 ± 69.2	-1.5305	-2.24735
PNPLA8	patatin-like phospholipase domain containing 8	223982_s_at	758.5 ± 279.5	463.3 ± 234.0	-1.63719	-2.24729
RNF149	ring finger protein 149	225414_at	798.6 ± 303.1	508.5 ± 204.9	-1.57052	-2.24654
BLNK	B-cell linker	207655_s_at	545.9 ± 290.7	238.7 ± 246.4	-2.28669	-2.24591
TMEM164	transmembrane protein 164	220486_x_at	1034.9 ± 688.1	548.5 ± 122.1	-1.88687	-2.24489
SLC35F2	solute carrier family 35, member F2	218826_at	259.5 ± 46.1	153.5 ± 79.4	-1.69073	-2.2437
NACA	nascent polypeptide-associated complex alpha subunit	222018_at	340.4 ± 115.2	218.7 ± 55.1	-1.55691	-2.24357
SORD	sorbitol dehydrogenase	230782_at	166.9 ± 139.8	41.3 ± 10.1	-4.03907	-2.2431
C11orf80	chromosome 11 open reading frame 80	238593_at	226.4 ± 132.5	90.5 ± 66.5	-2.50026	-2.24166
GPX3	glutathione peroxidase 3 (plasma)	214091_s_at	1572.2 ± 668.7	877.6 ± 627.8	-1.79149	-2.2407
KRT79	keratin 79	1569909_at	965.0 ± 1314.6	89.0 ± 71.9	-10.8418	-2.2397
FAM38A	family with sequence similarity 38, member A	202771_at	598.5 ± 117.4	397.8 ± 183.7	-1.5046	-2.23958
CLCA4	chloride channel accessory 4	220026_at	195.4 ± 146.4	61.7 ± 36.9	-3.16786	-2.23889
MGEA5	meningioma expressed antigen 5 (hyaluronidase)	223494_at	1084.2 ± 364.8	680.2 ± 357.7	-1.59392	-2.23719
DENND4C	DENN/MADD domain containing 4C	226867_at	827.9 ± 260.3	533.2 ± 250.0	-1.55265	-2.23255
RNASE7	ribonuclease, RNase A family, 7	234700_s_at	379.8 ± 303.3	133.2 ± 108.2	-2.85091	-2.22925
ANKRD13C	ankyrin repeat domain 13C	223418_x_at	297.6 ± 124.4	162.2 ± 76.4	-1.83449	-2.22911
INPP4B	inositol polyphosphate-4-phosphatase, type II, 105kDa	235046_at	601.0 ± 423.3	272.1 ± 148.8	-2.20879	-2.22695
RAB4A	RAB4A, member RAS oncogene family	203581_at	462.0 ± 185.6	296.9 ± 67.8	-1.55588	-2.22667
WNT5A	wingless-type MMTV integration site family, member 5A	213425_at	293.4 ± 157.5	131.1 ± 98.2	-2.2383	-2.22544
FAM83G	family with sequence similarity 83, member G	228587_at	365.6 ± 202.7	189.3 ± 72.3	-1.93128	-2.22495
---	---	228854_at	535.1 ± 525.9	146.5 ± 147.2	-3.6525	-2.22472
RCAN3	RCAN family member 3	226272_at	836.8 ± 301.7	539.1 ± 225.9	-1.55209	-2.22444
KIF1B	kinesin family member 1B	225878_at	601.7 ± 226.2	393.9 ± 120.5	-1.52759	-2.22367
METTL7A	methyltransferase like 7A	209703_x_at	284.8 ± 95.5	179.7 ± 43.1	-1.58463	-2.22325
SLC46A2	solute carrier family 46, member 2	223816_at	233.7 ± 112.1	104.4 ± 77.0	-2.23728	-2.22267
CELSR2	cadherin, EGF LAG seven-pass G-type receptor 2 (flamingo homolog, Drosophila)	204029_at	740.2 ± 167.6	468.2 ± 266.4	-1.58101	-2.22252
PPA2	pyrophosphatase (inorganic) 2	1559496_at	422.2 ± 176.3	223.5 ± 150.0	-1.88919	-2.22218
SH3D19	SH3 domain containing 19	225162_at	546.2 ± 242.3	296.5 ± 188.4	-1.84175	-2.22189
GABRE	gamma-aminobutyric acid (GABA) A receptor, epsilon	204537_s_at	314.2 ± 225.3	125.2 ± 71.6	-2.50978	-2.22185
SLPI	secretory leukocyte peptidase inhibitor	203021_at	2253.1 ± 1375.0	1103.2 ± 879.0	-2.04225	-2.2216
TP53AIP1	tumor protein p53 regulated apoptosis inducing protein 1	223919_at	234.1 ± 117.6	113.8 ± 51.2	-2.05741	-2.22132
ITSN2	intersectin 2	209898_x_at	888.9 ± 361.2	539.1 ± 272.6	-1.64893	-2.21994
CPEB4	cytoplasmic polyadenylation element binding protein 4	224828_at	509.7 ± 275.8	245.4 ± 187.4	-2.07737	-2.21857
FLRT3	fibronectin leucine rich transmembrane protein 3	219250_s_at	363.2 ± 329.8	115.0 ± 54.9	-3.15761	-2.21686
MOSPD1	motile sperm domain containing 1	1557455_s_at	358.6 ± 102.0	235.4 ± 75.3	-1.52319	-2.2158
MYSM1	Myb-like, SWIRM and MPN domains 1	225760_at	296.6 ± 91.5	176.2 ± 78.8	-1.68349	-2.21539
ATMIN	ATM interactor	201855_s_at	474.6 ± 189.5	285.0 ± 123.2	-1.66542	-2.2151
SVIL	supervillin	202565_s_at	808.6 ± 288.3	516.7 ± 229.0	-1.56474	-2.21382
ZNF117	zinc finger protein 117	235408_x_at	190.3 ± 176.9	43.1 ± 14.3	-4.41987	-2.20988
CLIP4	CAP-GLY domain containing linker protein family, member 4	226425_at	421.9 ± 261.3	208.1 ± 87.5	-2.02669	-2.20986
EHF	ets homologous factor	219850_s_at	299.4 ± 272.2	84.5 ± 68.2	-3.54213	-2.20979
---	---	241925_x_at	160.8 ± 105.5	52.8 ± 37.3	-3.04363	-2.20891
MXD1	MAX dimerization protein 1	226275_at	381.7 ± 117.9	219.7 ± 130.2	-1.73747	-2.20875
CYP51A1	cytochrome P450, family 51, subfamily A, polypeptide 1	202314_at	525.9 ± 219.3	325.0 ± 116.4	-1.61808	-2.20765
BAZ2B	bromodomain adjacent to zinc finger domain, 2B	203080_s_at	576.7 ± 149.8	369.0 ± 183.4	-1.56306	-2.20685
HPGD	hydroxyprostaglandin dehydrogenase 15-(NAD)	211548_s_at	1274.4 ± 823.0	565.9 ± 548.1	-2.25184	-2.20574
CDC42EP4	CDC42 effector protein (Rho GTPase binding) 4	218062_x_at	594.7 ± 201.7	387.9 ± 146.9	-1.53304	-2.20515
STAM2	signal transducing adaptor molecule (SH3 domain and ITAM motif) 2	209649_at	356.9 ± 105.9	226.2 ± 87.1	-1.578	-2.20305
---	---	227762_at	304.6 ± 173.1	147.0 ± 71.8	-2.07231	-2.20233
---	---	227052_at	949.5 ± 412.7	549.4 ± 328.3	-1.7282	-2.19908
TCF7L2	transcription factor 7-like 2 (T-cell specific, HMG-box)	212762_s_at	457.6 ± 131.3	304.9 ± 107.0	-1.50093	-2.19864
FAR2	fatty acyl CoA reductase 2	220615_s_at	1318.5 ± 1640.6	253.6 ± 100.8	-5.19963	-2.19841
GALNT3	UDP-N-acetyl-alpha-D-galactosamine:polypeptide N-acetylgalactosaminyltransferase 3 (GalNAc-T3)	203397_s_at	351.6 ± 144.7	210.6 ± 69.9	-1.66966	-2.19738
ALOX15B	arachidonate 15-lipoxygenase, type B	206714_at	2653.1 ± 3894.7	178.6 ± 161.9	-14.8518	-2.19736
ALCAM	activated leukocyte cell adhesion molecule	201952_at	884.9 ± 455.8	477.2 ± 306.7	-1.85425	-2.19461
MAP2K4	mitogen-activated protein kinase kinase 4	203266_s_at	302.6 ± 88.6	197.9 ± 53.7	-1.52888	-2.19372
FA2H	fatty acid 2-hydroxylase	219429_at	1170.3 ± 1662.7	96.7 ± 51.4	-12.0987	-2.19247
FKBP5	FK506 binding protein 5	224856_at	815.6 ± 487.6	448.4 ± 169.6	-1.81863	-2.19245
LOC643008	hypothetical protein LOC643008	229740_at	318.4 ± 128.2	186.3 ± 70.0	-1.70911	-2.19197
MAPKSP1	MAPK scaffold protein 1	217971_at	757.3 ± 288.8	500.6 ± 165.3	-1.5127	-2.19025
RASSF5	Ras association (RalGDS/AF-6) domain family member 5	223322_at	663.6 ± 192.9	428.5 ± 204.5	-1.54854	-2.18944
MYO6	myosin VI	203215_s_at	398.2 ± 238.1	184.2 ± 128.3	-2.16223	-2.18785
PARD3	par-3 partitioning defective 3 homolog (C. elegans)	221526_x_at	500.0 ± 123.6	317.2 ± 161.6	-1.57644	-2.18774
PRRG4	proline rich Gla (G-carboxyglutamic acid) 4 (transmembrane)	207291_at	341.6 ± 162.6	181.7 ± 93.9	-1.87999	-2.18547
ACAD9	acyl-CoA dehydrogenase family, member 9	224160_s_at	778.7 ± 413.5	477.2 ± 89.2	-1.63172	-2.18512
GGCT	gamma-glutamylcyclotransferase	215380_s_at	2911.5 ± 1324.7	1832.5 ± 822.8	-1.58881	-2.18453
MFN1	mitofusin 1	207098_s_at	448.7 ± 196.2	267.2 ± 103.9	-1.67893	-2.18427
GNAL	guanine nucleotide binding protein (G protein), alpha activating activity polypeptide, olfactory type	213924_at	382.9 ± 164.7	218.5 ± 101.8	-1.75227	-2.18252
EPN3	epsin 3	223895_s_at	202.0 ± 105.7	89.9 ± 52.3	-2.24714	-2.17975
A2ML1	alpha-2-macroglobulin-like 1	1564307_a_at	312.2 ± 257.5	110.0 ± 63.5	-2.83729	-2.17966
PON3	paraoxonase 3	213695_at	472.4 ± 563.1	86.8 ± 39.5	-5.43924	-2.17899
HERC4	hect domain and RLD 4	225988_at	404.3 ± 151.3	262.7 ± 66.0	-1.5392	-2.17575
ZBTB11	zinc finger and BTB domain containing 11	204847_at	378.0 ± 129.3	248.1 ± 66.2	-1.52353	-2.17386
---	---	1562529_s_at	303.7 ± 221.2	120.2 ± 74.9	-2.52651	-2.17375
KCNK7	potassium channel, subfamily K, member 7	224008_s_at	211.0 ± 104.4	101.2 ± 49.3	-2.0858	-2.17204
C2orf69	chromosome 2 open reading frame 69	238974_at	876.5 ± 336.0	561.4 ± 243.1	-1.56126	-2.17066
BNC1	basonuclin 1	1552487_a_at	175.5 ± 160.5	39.3 ± 27.6	-4.46203	-2.16966
SLC1A6	solute carrier family 1 (high affinity aspartate/glutamate transporter), member 6	1554593_s_at	160.0 ± 162.2	24.7 ± 12.4	-6.48389	-2.16843
HOMER1	homer homolog 1 (Drosophila)	226651_at	261.5 ± 121.0	143.5 ± 47.7	-1.82282	-2.16786
MBTD1	mbt domain containing 1	226797_at	396.2 ± 178.4	220.7 ± 113.7	-1.79514	-2.16566
KRT31	keratin 31	206677_at	298.4 ± 314.7	69.4 ± 18.7	-4.29714	-2.16268
B3GNT5	UDP-GlcNAc:betaGal beta-1,3-N-acetylglucosaminyltransferase 5	225612_s_at	578.5 ± 343.8	289.1 ± 183.7	-2.00098	-2.16247
PPM1L	protein phosphatase, Mg2+/Mn2+ dependent, 1L	228108_at	182.8 ± 100.1	74.0 ± 53.4	-2.47012	-2.16243
ASCC3	activating signal cointegrator 1 complex subunit 3	212815_at	402.8 ± 182.3	232.1 ± 100.3	-1.73576	-2.15956
CLK4	CDC-like kinase 4	210346_s_at	442.8 ± 205.8	254.1 ± 114.2	-1.74268	-2.15944
EPS15	epidermal growth factor receptor pathway substrate 15	217886_at	572.6 ± 196.7	363.3 ± 164.0	-1.57615	-2.15716
NFIX	nuclear factor I/X (CCAAT-binding transcription factor)	227400_at	1059.9 ± 398.9	653.6 ± 363.8	-1.62156	-2.15521
SMARCA2	SWI/SNF related, matrix associated, actin dependent regulator of chromatin, subfamily a, member 2	206544_x_at	362.0 ± 98.2	232.7 ± 95.1	-1.55522	-2.15414
BAG5	BCL2-associated athanogene 5	202984_s_at	342.6 ± 140.2	209.5 ± 62.9	-1.63571	-2.15392
ZADH2	zinc binding alcohol dehydrogenase domain containing 2	227049_at	430.7 ± 173.1	270.7 ± 88.4	-1.59118	-2.14716
LCN2	lipocalin 2	212531_at	825.2 ± 771.8	283.3 ± 244.7	-2.91298	-2.14673
EPHA4	EPH receptor A4	228948_at	406.8 ± 193.8	210.1 ± 145.0	-1.93649	-2.14636
PPM1B	protein phosphatase, Mg2+/Mn2+ dependent, 1B	213225_at	346.6 ± 78.4	228.6 ± 89.5	-1.51633	-2.14543
ROD1	ROD1 regulator of differentiation 1 (S. pombe)	214697_s_at	216.7 ± 84.3	116.6 ± 53.6	-1.85948	-2.14468
DNER	delta/notch-like EGF repeat containing	226281_at	232.2 ± 175.0	76.4 ± 75.6	-3.03852	-2.14352
PECR	peroxisomal trans-2-enoyl-CoA reductase	223619_x_at	327.2 ± 163.2	188.7 ± 40.1	-1.73384	-2.14222
LOC100190986	hypothetical LOC100190986	235060_at	1368.8 ± 368.0	904.9 ± 479.4	-1.51254	-2.14129
SLC11A2	solute carrier family 11 (proton-coupled divalent metal ion transporters), member 2	203124_s_at	878.2 ± 447.4	538.8 ± 179.6	-1.62988	-2.13966
WAPAL	wings apart-like homolog (Drosophila)	212267_at	535.7 ± 167.2	348.8 ± 149.0	-1.53569	-2.13844
GCOM1	GRINL1A complex locus	228568_at	249.5 ± 120.6	127.1 ± 63.9	-1.9627	-2.13825
LOC283404	hypothetical LOC283404	1558195_at	229.7 ± 152.9	97.8 ± 39.2	-2.34924	-2.13574
EHF	ets homologous factor	232361_s_at	238.2 ± 122.2	109.2 ± 77.4	-2.18226	-2.13541
TRPM1	transient receptor potential cation channel, subfamily M, member 1	237070_at	838.9 ± 646.6	316.6 ± 380.2	-2.64981	-2.13466
IGFL1	IGF-like family member 1	239430_at	623.7 ± 632.2	190.7 ± 140.7	-3.27037	-2.13437
NTAN1	N-terminal asparagine amidase	213061_s_at	711.8 ± 275.2	444.6 ± 213.3	-1.60093	-2.13332
ANKRD12	ankyrin repeat domain 12	212286_at	336.4 ± 56.4	220.8 ± 97.1	-1.52382	-2.13225
KIAA1715	KIAA1715	229173_at	327.6 ± 118.3	189.1 ± 99.7	-1.73298	-2.1319
PA2G4	proliferation-associated 2G4, 38kDa	214794_at	489.6 ± 196.6	309.5 ± 110.5	-1.58179	-2.13144
TP53AIP1	tumor protein p53 regulated apoptosis inducing protein 1	220403_s_at	191.6 ± 107.6	84.6 ± 42.9	-2.2662	-2.13053
KCTD9	potassium channel tetramerisation domain containing 9	218823_s_at	374.4 ± 115.4	232.3 ± 108.5	-1.61162	-2.12676
ZNF117	zinc finger protein 117	207605_x_at	198.8 ± 110.6	94.6 ± 27.6	-2.10192	-2.12558
---	---	237839_at	202.5 ± 150.8	62.6 ± 70.8	-3.23391	-2.1252
CDH3	cadherin 3, type 1, P-cadherin (placental)	203256_at	1575.0 ± 522.4	992.7 ± 591.8	-1.58665	-2.12295
KCNK7	potassium channel, subfamily K, member 7	224055_x_at	250.2 ± 132.5	123.0 ± 63.1	-2.03427	-2.12124
KIAA0513	KIAA0513	204546_at	288.0 ± 101.6	181.0 ± 52.4	-1.59087	-2.11931
SLC16A7	solute carrier family 16, member 7 (monocarboxylic acid transporter 2)	210807_s_at	256.0 ± 120.9	128.1 ± 78.7	-1.99878	-2.11636
MAP4K3	mitogen-activated protein kinase kinase kinase kinase 3	218311_at	289.9 ± 122.5	174.3 ± 46.6	-1.66387	-2.11585
CCL27	chemokine (C-C motif) ligand 27	207955_at	329.1 ± 282.7	106.4 ± 108.1	-3.0933	-2.1154
LDOC1	leucine zipper, down-regulated in cancer 1	204454_at	377.9 ± 93.6	235.0 ± 123.8	-1.60805	-2.11236
IREB2	iron-responsive element binding protein 2	225892_at	495.1 ± 175.0	324.2 ± 116.5	-1.52706	-2.11193
FXYD3	FXYD domain containing ion transport regulator 3	202489_s_at	2188.0 ± 712.4	1419.2 ± 792.7	-1.54169	-2.11175
---	---	243543_at	256.3 ± 262.3	63.6 ± 26.5	-4.03118	-2.11099
RALGPS2	Ral GEF with PH domain and SH3 binding motif 2	227224_at	386.3 ± 142.9	241.9 ± 92.5	-1.59711	-2.11095
LNPEP	leucyl/cystinyl aminopeptidase	225176_at	793.8 ± 358.7	444.5 ± 306.3	-1.78595	-2.10961
FDFT1	farnesyl-diphosphate farnesyltransferase 1	210950_s_at	2975.5 ± 2153.8	1584.8 ± 545.8	-1.87749	-2.10943
NAA30	N(alpha)-acetyltransferase 30, NatC catalytic subunit	225679_at	418.4 ± 173.0	263.2 ± 83.6	-1.58999	-2.10888
FAM108B1	family with sequence similarity 108, member B1	227551_at	477.6 ± 142.7	312.1 ± 133.2	-1.53044	-2.10717
KIFC2	kinesin family member C2	226791_at	351.2 ± 157.8	204.7 ± 81.6	-1.71598	-2.10649
PTPLB	protein tyrosine phosphatase-like (proline instead of catalytic arginine), member b	227741_at	298.3 ± 186.2	148.8 ± 41.7	-2.00541	-2.1042
KDM5A	lysine (K)-specific demethylase 5A	215698_at	467.1 ± 169.4	310.0 ± 93.4	-1.50658	-2.10375
UNG	uracil-DNA glycosylase	202330_s_at	388.7 ± 175.7	235.9 ± 74.7	-1.64754	-2.10088
SLC10A3	solute carrier family 10 (sodium/bile acid cotransporter family), member 3	204928_s_at	369.6 ± 107.9	242.0 ± 91.0	-1.52726	-2.10046
PAFAH1B1	platelet-activating factor acetylhydrolase 1b, regulatory subunit 1 (45kDa)	211547_s_at	230.3 ± 93.4	129.4 ± 50.0	-1.78026	-2.10036
CDC42	cell division cycle 42 (GTP binding protein, 25kDa)	208727_s_at	1843.4 ± 1222.1	985.5 ± 509.5	-1.8705	-2.09992
TFAP2B	transcription factor AP-2 beta (activating enhancer binding protein 2 beta)	1553394_a_at	232.6 ± 183.2	78.7 ± 67.4	-2.95709	-2.09599
DTX4	deltex homolog 4 (Drosophila)	212611_at	563.2 ± 276.5	311.5 ± 191.1	-1.80836	-2.09549
SORD	sorbitol dehydrogenase	201562_s_at	295.8 ± 143.2	167.9 ± 53.5	-1.76167	-2.09532
---	---	238902_at	369.3 ± 144.7	202.9 ± 135.0	-1.82001	-2.09515
LY75	lymphocyte antigen 75	205668_at	322.2 ± 148.6	135.9 ± 166.5	-2.37157	-2.09483
---	---	241721_at	290.2 ± 136.5	158.0 ± 75.0	-1.83725	-2.09255
ANXA9	annexin A9	211712_s_at	364.8 ± 237.0	166.1 ± 116.2	-2.19649	-2.08722
DSG2	desmoglein 2	217901_at	298.7 ± 154.7	150.0 ± 93.3	-1.99095	-2.08666
ITM2A	integral membrane protein 2A	202747_s_at	1052.2 ± 287.3	621.2 ± 482.2	-1.6937	-2.08665
C11orf54	chromosome 11 open reading frame 54	223268_at	364.4 ± 184.8	205.6 ± 81.8	-1.77282	-2.08549
GNAL	guanine nucleotide binding protein (G protein), alpha activating activity polypeptide, olfactory type	214071_at	322.1 ± 222.5	139.1 ± 94.6	-2.31595	-2.08469
FAM73B	family with sequence similarity 73, member B	226356_at	306.7 ± 169.1	170.3 ± 31.6	-1.80105	-2.08316
BCL6	B-cell CLL/lymphoma 6	215990_s_at	258.6 ± 126.6	139.7 ± 55.0	-1.85071	-2.08276
TPD52	tumor protein D52	201689_s_at	513.8 ± 214.5	319.9 ± 131.9	-1.6061	-2.08186
CYP4F2	cytochrome P450, family 4, subfamily F, polypeptide 2	210452_x_at	253.2 ± 191.3	102.6 ± 40.9	-2.4683	-2.07953
CAMK1D /// LOC283070	calcium/calmodulin-dependent protein kinase ID /// hypothetical LOC283070	226959_at	369.9 ± 79.4	235.5 ± 120.5	-1.57061	-2.07946
GOLGA8A	golgin A8 family, member A	208798_x_at	1153.6 ± 436.9	682.1 ± 479.0	-1.69132	-2.0735
FILIP1L	filamin A interacting protein 1-like	1554966_a_at	350.5 ± 130.2	199.4 ± 120.9	-1.75833	-2.07329
GLDN	gliomedin	230360_at	328.9 ± 183.1	163.4 ± 103.0	-2.01245	-2.07303
YAP1	Yes-associated protein 1	224894_at	1259.4 ± 424.1	801.3 ± 464.8	-1.57172	-2.0714
UBIAD1	UbiA prenyltransferase domain containing 1	219131_at	389.5 ± 339.9	154.4 ± 34.1	-2.52197	-2.06992
ABLIM1	actin binding LIM protein 1	210461_s_at	329.0 ± 123.3	199.9 ± 84.7	-1.64542	-2.0698
MXD1	MAX dimerization protein 1	228846_at	437.6 ± 196.8	253.3 ± 131.3	-1.72762	-2.06936
AGPAT3	1-acylglycerol-3-phosphate O-acyltransferase 3	223182_s_at	528.2 ± 474.6	203.9 ± 110.4	-2.59067	-2.06887
LRRC1	leucine rich repeat containing 1	218816_at	244.6 ± 94.4	126.9 ± 86.5	-1.92777	-2.06646
ACTR3	ARP3 actin-related protein 3 homolog (yeast)	228603_at	385.1 ± 132.4	231.3 ± 125.2	-1.66506	-2.06585
SS18	synovial sarcoma translocation, chromosome 18	202817_s_at	379.9 ± 131.9	233.3 ± 112.6	-1.6288	-2.06522
STK39	serine threonine kinase 39	202786_at	355.7 ± 101.0	220.1 ± 113.5	-1.61634	-2.06481
ALCAM	activated leukocyte cell adhesion molecule	201951_at	241.9 ± 124.1	121.9 ± 64.4	-1.9847	-2.06364
MTHFD2L	methylenetetrahydrofolate dehydrogenase (NADP+ dependent) 2-like	238762_at	236.0 ± 141.3	115.4 ± 38.2	-2.04617	-2.06298
SFRS18	splicing factor, arginine/serine-rich 18	212179_at	443.3 ± 168.5	272.7 ± 129.8	-1.62541	-2.06237
BOC	Boc homolog (mouse)	225990_at	496.7 ± 139.3	325.0 ± 152.1	-1.52827	-2.06207
SLC44A1	solute carrier family 44, member 1	224595_at	584.1 ± 209.6	347.1 ± 221.3	-1.68292	-2.0615
COBLL1	COBL-like 1	203642_s_at	297.5 ± 152.5	147.7 ± 102.5	-2.01459	-2.05843
PTPN13	protein tyrosine phosphatase, non-receptor type 13 (APO-1/CD95 (Fas)-associated phosphatase)	204201_s_at	291.7 ± 115.1	159.1 ± 99.8	-1.83367	-2.05806
NFIB	nuclear factor I/B	209289_at	965.8 ± 342.1	581.5 ± 393.3	-1.66097	-2.05703
a The FDR q-value for each was <0.001
